# Supplementary material for: Light regulates xylem cell differentiation via PIF in Arabidopsis
Source: Cell Rep. 2022 Jul 19;40(3):111075. doi: 10.1016/j.celrep.2022.111075 (PMC9638722; doi:10.1016/j.celrep.2022.111075)
Supplement: Data S1. Table containing the genes associated with the transcriptional clusters identified during deetiolation, related to Figure 1J [file mmc2.csv]

Cluster analysis of differentially expressed genes during the course of deetiolation. Related to Figure 1J
Gene_name	maSigPro_cluster	Locus_type	Gene_description	T-fit_p-value	T-fit_R-squared	DARK_A_Normalized_read_count	DARK_B_Normalized_read_count	DARK_C_Normalized_read_count	light_15_A_Normalized_read_count	light_15_B_Normalized_read_count	light_15_C_Normalized_read_count	light_30_A_Normalized_read_count	light_30_B_Normalized_read_count	light_30_C_Normalized_read_count	light_60_A_Normalized_read_count	light_60_B_Normalized_read_count	light_60_C_Normalized_read_count	light_150_A_Normalized_read_count	light_150_B_Normalized_read_count	light_150_C_Normalized_read_count	light_360_A_Normalized_read_count	light_360_B_Normalized_read_count	light_360_C_Normalized_read_count
AT1G01060	1	protein_coding	Homeodomain-like superfamily protein	0.000195833	0.502750622	66.64198647	102.2180361	46.95983973	32.77287792	40.22784592	97.23198345	53.18440962	85.74720062	89.97684687	284.7393778	318.4041703	545.2036336	196.9031231	145.6208258	122.1298644	96.32244644	5.604439382	38.1111526
AT1G02205	1	protein_coding	Fatty acid hydroxylase superfamily	2.82E-06	0.58848595	668.7178643	454.2416471	453.9451174	501.7142047	759.1716564	562.2943948	684.0615444	972.6948071	765.8494408	665.3316154	1021.999727	1414.709429	1010.861808	882.0726456	576.8687213	49.82195506	156.9243027	411.8759504
AT1G02390	1	protein_coding	glycerol-3-phosphate acyltransferase 2	0.000263461	0.518656486	9.191998134	10.93241028	17.07630536	13.97666853	11.34631552	18.34565725	18.33945159	12.05820009	61.37955446	42.28802641	77.65955374	12.92508614	6.470994656	28.75315669	25.98507754	6.642927341	5.604439382	9.642580778
AT1G07350	1	protein_coding	RNA-binding (RRM/RBD/RNP motifs) family protein	7.35E-05	0.562575794	402.1499184	441.1227547	517.9812625	658.8312371	639.0038602	801.705222	1593.698343	1324.61561	1538.673831	1138.957511	1470.871948	536.9785788	882.8285567	820.8562475	698.9985857	315.5390487	364.2885598	670.8481199
AT1G12500	1	protein_coding	Nucleotide-sugar transporter family protein	3.17E-05	0.591608216	302.7614385	339.4513391	268.9518094	273.7499215	285.2051127	342.1465078	265.310733	290.2900021	318.7551862	482.083501	378.9786223	372.4774825	281.4882675	455.4129011	306.6239149	172.7161109	226.979795	206.1675605
AT1G18330	1	protein_coding	Homeodomain-like superfamily protein	1.33E-09	0.706899583	266.5679459	356.3965751	217.7228933	366.7670603	372.8811872	327.469982	1262.365585	1193.761809	1307.105512	1824.023539	1602.893189	2139.68926	831.0605994	972.0422004	883.4926362	1381.728887	1087.26124	922.4735611
AT1G22190	1	protein_coding	Integrase-type DNA-binding superfamily protein	5.83E-08	0.650232135	1148.999767	858.1942069	1220.955833	1262.237754	2109.383203	1541.952492	2054.629893	2207.990416	2317.078181	2066.47489	2511.509968	974.081492	1553.963145	1619.451987	1883.918121	508.1839416	781.8192937	924.3102432
AT1G30280	1	protein_coding	Chaperone DnaJ-domain superfamily protein	1.57E-06	0.659133946	76.40848449	27.3310257	27.03748348	56.38862819	75.2982757	46.781426	63.57676552	100.4850007	69.05199876	78.93764929	83.87231804	135.1259006	115.0912621	102.9548514	72.7582171	23.25024569	33.62663629	38.57032311
AT1G61890	1	protein_coding	MATE efflux family protein	1.63E-11	0.764041596	243.0134507	241.6062672	219.1459187	372.0685552	503.8795572	249.5009387	787.9851034	952.5978069	641.695342	857.0373352	1133.829485	1460.534734	813.0342572	665.0326886	654.8239539	564.648824	386.7063173	663.5013917
AT1G63460	1	protein_coding	glutathione peroxidase 8	2.73E-05	0.562915793	50.55598974	54.11543088	45.53681429	77.11265393	75.81401731	69.71349756	55.62966983	69.2230005	72.53947345	143.7792898	153.7659164	105.7507048	44.83474869	68.63656758	103.9403101	49.82195506	58.84661351	31.68276541
AT1G66760	1	protein_coding	MATE efflux family protein	0.000403574	0.548114156	210.8414572	306.1074878	173.6091045	267.0025642	259.9337736	272.4330102	343.5590598	325.1248024	332.00759	600.489975	523.4253922	982.3065468	313.8432408	420.1670962	465.1328879	468.3263775	369.8929992	204.3308784
AT1G72770	1	protein_coding	HYPERSENSITIVE TO ABA1	2.25E-08	0.710708452	752.5948472	613.3082166	717.204825	654.9756044	818.9976836	649.4362668	1126.042328	1370.16881	1425.679651	2066.47489	1702.297418	2153.789354	1425.005466	1312.442475	1626.665854	2002.842593	1081.656801	1003.746742
AT1G74310	1	protein_coding	heat shock protein 101	1.52E-05	0.607159713	83.87698298	63.95460013	91.07362857	109.8855319	142.8604272	111.9085092	417.5281813	529.6676038	502.8938496	377.7730359	514.1062458	265.5517698	304.5989627	181.794152	392.3746708	262.39563	238.1886737	291.5732759
AT1G77350	1	protein_coding		0.000276444	0.52290634	18.95849615	27.87764621	27.03748348	32.29092383	35.58617139	28.43576874	33.62232792	25.45620018	50.21963546	98.67206161	37.2765858	148.0509867	27.27062034	36.17332616	88.34926362	9.964391011	33.62663629	25.71354874
AT1G77450	1	protein_coding	NAC domain containing protein 32	0.000140804	0.556545123	62.62048729	59.0350155	49.80589062	56.38862819	78.39272538	90.81100341	145.4929826	146.9314011	186.9286431	143.7792898	105.6169931	286.7019108	80.4252193	166.953813	85.75075587	46.50049139	114.8910073	46.37622184
AT1G79820	1	protein_coding	Major facilitator superfamily protein	0.000263197	0.529025396	47.68349032	61.76811807	28.46050893	45.30368419	64.4677018	64.20980039	70.91254616	65.20360047	41.15220128	101.4912634	51.25530547	156.2760415	64.70994656	73.2741735	44.17463181	26.57170936	14.01109845	42.24368722
AT2G02950	1	protein_coding	phytochrome kinase substrate 1	1.72E-07	0.717560602	65.49298671	73.24714887	61.1900942	65.06380176	51.05841982	65.12708325	191.3416116	256.7950019	235.0557938	321.3890007	360.3403294	948.2313197	255.142075	228.1702112	197.4865893	76.39366442	165.3309618	144.1795412
AT2G20560	1	protein_coding	DNAJ heat shock family protein	3.67E-07	0.659758594	37.9169923	30.61074878	75.42034866	65.06380176	73.23530924	47.69870886	171.1682149	210.7952015	187.6261381	228.3553426	260.9361006	252.6266837	179.8012087	115.0126268	119.5313567	89.6795191	78.46215134	170.3522604
AT2G26150	1	protein_coding	heat shock transcription factor A2	1.49E-05	0.519160314	7.468498484	12.02565131	1.423025446	39.03828105	37.64913785	26.60120302	223.7413094	247.4164018	428.9593863	157.8752986	442.6594563	199.7513313	313.8432408	140.0556987	10.39403101	9.964391011	89.67103011	115.2517988
AT2G39250	1	protein_coding	Integrase-type DNA-binding superfamily protein	1.95E-08	0.695371205	27.00149452	25.14454364	7.115127232	23.13379618	24.75559749	13.75924294	113.7045999	150.0576011	89.27935194	231.1745443	203.4680308	540.5036023	173.7924279	127.0704021	62.36418609	96.32244644	98.07768918	109.2825822
AT2G46670	1	protein_coding	CCT motif family protein	5.62E-10	0.652154739	1.72349965	9.839169251	5.692101786	2.891724523	0	1.834565725	86.80673754	5.805800042	51.61462534	157.8752986	349.4679918	254.9766994	81.81186101	93.67963954	64.96269384	0	19.61553784	10.5609218
AT2G46830	1	protein_coding	circadian clock associated 1	4.65E-07	0.65659874	102.2609792	148.1341593	122.3801884	82.89610298	69.10937633	42.19501168	261.6428427	261.7076019	382.9247204	434.1570711	1396.318776	748.4799884	580.0784495	409.9643631	449.5418414	179.3590382	302.6397266	191.9332745
AT3G04070	1	protein_coding	NAC domain containing protein 47	1.42E-07	0.646991712	71.81248542	58.48839499	48.38286518	67.95552628	65.49918503	100.9011149	61.13150531	45.55320033	123.4566039	104.3104651	139.7871967	118.6757909	50.84352944	76.98425824	124.7283722	13.28585468	30.8244166	33.06027695
AT3G12320	1	protein_coding		1.09E-09	0.676918768	85.02598274	85.27280017	24.19143259	146.0320884	129.9668868	184.3738554	470.7125909	535.0268039	514.7512635	699.1620366	841.8295625	910.6310691	207.9962568	247.648156	111.7358334	176.0375745	42.03329536	84.94654495
AT3G14200	1	protein_coding	Chaperone DnaJ-domain superfamily protein	0.000342517	0.53183359	92.49448123	65.04784116	83.95850134	175.9132418	150.0808098	160.524501	353.3401007	343.8820025	507.0788192	296.0161848	422.4679723	156.2760415	189.9699145	244.8655925	213.0776358	126.2156195	201.7598177	158.4138271
AT3G15270	1	protein_coding	squamosa promoter binding protein-like 5	0.000727929	0.510047329	5.170498951	3.826343598	0	4.337586784	1.547224843	0.917282863	6.113150531	7.145600052	4.184969622	2.81920176	45.04254117	7.050046987	9.24427808	16.6953813	18.18955427	3.32146367	2.802219691	3.214193593
AT3G24500	1	protein_coding	multiprotein bridging factor 1C	1.32E-06	0.617766879	87.89848216	77.62011298	42.69076339	177.359104	141.3132023	160.524501	339.2798545	586.8324043	640.3003522	397.5074482	518.765819	1231.408207	205.2229734	195.7069697	106.5388179	136.1800105	78.46215134	162.5463617
AT3G44735	1	protein_coding	PHYTOSULFOKINE 3 PRECURSOR	4.13E-10	0.698275636	223.4804546	189.1306978	209.1847406	209.6500279	195.4660718	289.8613846	438.3128931	485.0076035	534.9786167	817.5685105	927.2550717	810.7554035	621.6777009	496.2238332	283.2373451	504.8624779	487.5862262	413.2534619
AT3G55530	1	protein_coding	RING/U-box superfamily protein	0.000353704	0.506797688	39.64049195	43.72964111	25.61445804	40.9660974	48.47971175	23.84935443	47.68257414	52.25220038	35.57224179	73.29924577	88.53189126	130.4258693	65.17216047	43.59349563	90.94777137	19.92878202	39.23107567	56.47797313
AT3G56275	1	pseudogene		0.000333665	0.561958763	14.36249708	6.012825653	7.115127232	8.193219481	27.85004718	18.34565725	32.39969781	14.73780011	19.52985824	25.37281584	55.91487869	202.101347	30.50611766	16.6953813	2.598507754	3.32146367	5.604439382	8.724239752
AT3G62220	1	protein_coding	Protein kinase superfamily protein	6.73E-06	0.600585099	37.34249242	10.38578976	9.961178125	32.77287792	36.10191301	19.26294012	48.90520425	60.29100044	52.31212028	101.4912634	79.21274482	70.50046987	35.1282567	29.68067787	38.9776163	9.964391011	22.41775753	28.00940131
AT4G01680	1	protein_coding	myb domain protein 55	3.28E-05	0.555410709	83.30248309	43.72964111	27.03748348	87.23368976	97.47516512	47.69870886	48.90520425	99.59180072	80.21191776	126.8640792	59.02126084	155.1010337	96.14049203	106.6649361	135.1224032	46.50049139	33.62663629	27.09106028
AT4G04470	1	protein_coding	Peroxisomal membrane 22 kDa (Mpv17/PMP22) family protein	2.30E-05	0.600403015	33.32099324	45.36950266	32.72958527	51.56908732	30.42875525	16.51109153	42.18073866	51.35900037	53.00961521	73.29924577	152.2127253	294.9269656	53.15459896	70.49160995	98.74329464	9.964391011	2.802219691	30.76442439
AT4G05050	1	protein_coding	ubiquitin 11	9.97E-05	0.532119497	3951.984698	1654.620296	2320.954503	4293.728962	3468.362357	2827.983066	5132.601186	6602.981048	6486.005419	7262.263735	7672.76391	3525.023493	4978.968174	4747.053418	5103.469228	3620.395401	4284.593907	3713.311941
AT4G14270	1	protein_coding		4.38E-05	0.530104485	222.9059548	192.4104209	177.8781808	266.5206102	242.9143004	295.3650818	443.2034135	438.1146032	439.4218103	439.7954746	497.0211439	489.9782656	146.9840215	186.4317579	210.479128	222.5380659	137.3087649	164.3830437
AT4G16400	1	protein_coding		3.24E-06	0.607828743	4.595999067	4.919584625	0	2.891724523	4.125932915	3.669131451	8.558410743	4.466000032	30.68977723	56.38403521	9.319146449	105.7507048	12.47977541	34.31828379	54.56866282	23.25024569	25.21997722	17.4484795
AT4G20860	1	protein_coding	FAD-binding Berberine family protein	0.000427404	0.52132305	149.9444696	206.0759338	190.6854098	291.1002686	195.4660718	185.2911383	270.2012535	168.3682012	276.2079951	389.0498429	410.0424437	613.3540879	223.2493156	309.7920753	288.4343606	245.7883116	218.5731359	246.1153951
AT4G28840	1	protein_coding		1.70E-06	0.55489641	30.44849382	34.98371289	5.692101786	51.56908732	41.25932915	68.7962147	60.52019025	70.11620051	71.14448357	90.21445633	166.191445	72.85048553	97.06491984	82.54938534	88.34926362	13.28585468	53.24217413	55.5596321
AT5G06980	1	protein_coding		8.55E-07	0.685715019	205.0964584	161.7996721	132.3413665	216.8793392	249.6189414	174.2837439	456.6523447	594.4246043	528.0036673	727.3540542	796.7870214	1984.588227	521.3772837	506.4265662	267.6462986	129.5370831	280.2219691	359.5305119
AT5G11110	1	protein_coding	sucrose phosphate synthase 2F	5.92E-05	0.573110138	56.87548846	25.14454364	123.8032138	51.56908732	77.87698377	43.11229455	171.1682149	289.8434021	108.1117152	298.8353866	295.1063042	473.5281559	256.9909306	126.142881	197.4865893	129.5370831	75.65993165	168.5155784
AT5G12010	1	protein_coding		6.17E-09	0.743068647	86.17498251	74.88701041	115.2650612	92.53518472	81.48717507	99.98383203	138.157202	130.8538009	175.0712292	270.643369	453.5317938	306.6770439	249.5955082	215.1849146	239.0627133	119.5726921	162.5287421	196.0658092
AT5G12110	1	protein_coding	Glutathione S-transferase, C-terminal-like;Translation elongation factor EF1B/ribosomal protein S6	1.28E-07	0.529657327	9.766498018	3.826343598	1.423025446	16.38643896	12.89354036	14.6765258	29.9544376	35.72800026	28.59729242	62.02243873	102.5106109	52.8753524	45.7591765	63.99896167	15.59104652	0	44.83551505	22.95852566
AT5G14000	1	protein_coding	NAC domain containing protein 84	4.77E-06	0.57005889	182.116463	181.4780106	224.8380205	160.0087569	167.6160247	152.2689552	141.8250923	161.2226012	200.1810469	296.0161848	237.6382344	213.8514253	159.001583	163.2437283	171.5015117	89.6795191	47.63773474	90.45659111
AT5G14640	1	protein_coding	shaggy-like kinase 13	7.64E-06	0.607261549	258.5249475	333.4385135	297.4123183	333.0302742	329.5588916	365.0785794	440.1468382	317.0860023	571.2483534	369.3154306	747.084907	569.8787981	404.437166	538.8898077	519.7015507	249.1097753	347.4752417	373.7647978
AT5G15948	1	protein_coding	conserved peptide upstream open reading frame 10	1.63E-10	0.742741231	8.042998367	20.22495902	7.115127232	12.04885218	22.17688942	7.338262902	47.07125909	83.51420061	50.9171304	121.2256757	214.3403683	287.8769186	63.78551875	60.28887693	116.9328489	16.60731835	2.802219691	34.43778849
AT5G44190	1	protein_coding	GOLDEN2-like 2	1.37E-08	0.670318356	200.5004593	250.3521954	143.7255701	234.7116404	246.5244917	238.4935443	678.5597089	721.2590052	623.5604737	854.2181334	1329.53156	1569.810462	814.8831128	652.0473921	254.6537598	272.360021	406.3218552	651.1037878
AT5G48570	1	protein_coding	FKBP-type peptidyl-prolyl cis-trans isomerase family protein	6.55E-10	0.715862289	14.93699697	14.21213336	31.30655982	26.0255207	36.10191301	13.75924294	84.36147733	163.4556012	168.0962798	169.1521056	228.319088	233.8265584	164.5481498	113.1575844	75.35672485	96.32244644	98.07768918	73.46728212
AT5G54470	1	protein_coding	B-box type zinc finger family protein	3.96E-07	0.665961418	72.96148519	8.745928223	39.8447125	43.37586784	45.90100368	41.27772882	97.19909344	158.0964011	153.4488861	349.5810183	450.4254117	148.0509867	181.6500643	199.4170545	158.508973	99.64391011	128.9021058	135.4553014
AT5G54940	1	protein_coding	Translation initiation factor SUI1 family protein	0.000360948	0.521159304	1654.559664	819.9307709	1468.562261	2060.835676	1652.951874	1721.739933	2088.863536	3261.519824	2984.580835	2500.631961	3208.892761	5363.910749	1904.783498	2133.298722	2265.898761	2142.344067	2093.258109	1706.277627
AT5G55730	1	protein_coding	FASCICLIN-like arabinogalactan 1	1.62E-10	0.712925435	113.176477	79.80659503	38.42168705	151.8155374	108.305739	126.5850351	130.2101063	137.999401	105.3217355	95.85285985	159.9786807	195.0513	100.3004172	102.0273302	106.5388179	13.28585468	42.03329536	31.2235949
AT5G58750	1	protein_coding	NAD(P)-binding Rossmann-fold superfamily protein	1.12E-07	0.560816005	8.617498251	6.559446167	7.115127232	17.83230122	29.39727202	11.92467722	48.90520425	75.92200055	31.38727217	2.81920176	86.97870019	81.07554035	44.37253478	19.47794486	38.9776163	3.32146367	11.20887876	12.85677437
AT5G59410	1	protein_coding	Rab5-interacting family protein	1.48E-05	0.59364812	14.93699697	17.49185645	8.538152678	35.66460244	13.92502359	24.76663729	17.11682149	16.52420012	14.64739368	70.48004401	37.2765858	22.32514879	20.79962568	48.23110155	38.9776163	3.32146367	2.802219691	10.10175129
AT5G59870	1	protein_coding	histone H2A 6	1.39E-06	0.632190278	58.59898811	62.8613591	39.8447125	51.08713323	53.12138628	91.72828627	66.02202573	68.7764005	36.96723166	107.1296669	113.3829485	76.37550902	55.00345458	78.8393006	114.3343412	23.25024569	30.8244166	27.09106028
AT5G61240	1	protein_coding	Leucine-rich repeat (LRR) family protein	2.98E-05	0.579205321	78.70648402	102.2180361	45.53681429	77.59460802	100.0538732	111.9085092	80.69358701	106.2908008	87.88436206	107.1296669	110.2765663	142.1759476	94.29163642	123.3603174	98.74329464	36.53610037	33.62663629	72.54894109
AT1G01090	2	protein_coding	pyruvate dehydrogenase E1 alpha	1.38E-05	0.545556552	966.3088039	1098.160612	889.390904	1120.543252	907.1894997	997.0864718	981.1606602	880.2486064	997.4177599	837.3029228	1189.744363	835.4305679	866.65107	839.4066711	667.8164927	604.506388	765.0059756	739.7236969
AT1G01180	2	protein_coding	S-adenosyl-L-methionine-dependent methyltransferases superfamily protein	7.11E-06	0.516090189	255.6524481	186.3975952	303.1044201	250.1341712	341.9366903	257.7564844	206.6244879	207.2224015	236.4507836	217.0785355	147.5531521	79.90053252	102.6114867	138.2006564	132.5238954	166.0731835	134.5065452	151.5262694
AT1G01240	2	protein_coding		1.22E-05	0.546425201	201.6494591	278.7764621	167.9170027	227.9642832	204.7494209	256.8392016	221.2960492	269.746402	278.9979748	163.5137021	276.4680113	343.1022867	108.1580535	139.1281775	109.1373256	93.00098277	128.9021058	117.5476514
AT1G01260	2	protein_coding	basic helix-loop-helix (bHLH) DNA-binding superfamily protein	1.29E-06	0.566201708	76.40848449	123.5362361	35.57563616	77.11265393	50.54267821	54.1196889	41.56942361	37.06780027	48.12715065	19.73441232	65.23402514	38.77525843	22.6484813	29.68067787	41.57612406	6.642927341	19.61553784	25.25437823
AT1G01710	2	protein_coding	Acyl-CoA thioesterase family protein	2.89E-08	0.662877797	131.5604733	198.9698671	149.4176719	167.2380682	199.5920048	166.945481	154.0513934	157.2032011	145.7764418	129.683281	183.2765468	150.4010024	119.2511872	154.8960377	109.1373256	86.35805543	81.26437103	113.8742873
AT1G01960	2	protein_coding	SEC7-like guanine nucleotide exchange family protein	6.68E-06	0.552136201	321.7199347	286.9757698	280.3360129	250.6161253	312.0236767	274.2675759	286.7067599	266.1736019	133.221533	149.4176933	145.999961	90.475603	168.708075	109.4474997	129.9253877	39.85756404	78.46215134	198.8208322
AT1G02840	2	protein_coding	RNA-binding (RRM/RBD/RNP motifs) family protein	2.13E-09	0.6795328	2150.353064	1481.341593	1780.204833	1774.072995	1843.776271	1503.426612	1574.136262	1768.982613	1263.860826	1313.74802	1331.084751	1535.735235	1194.822942	1390.354254	1353.82254	993.1176374	596.8727941	1062.061397
AT1G02850	2	protein_coding	beta glucosidase 11	1.29E-06	0.578100632	753.743847	688.195227	382.7938451	707.0266458	702.9558204	451.3031684	507.3914941	714.5600052	546.8360306	281.920176	425.5743545	770.8051372	520.4528559	420.1670962	314.4194382	79.71512809	61.6488332	282.8490362
AT1G03790	2	protein_coding	Zinc finger C-x8-C-x5-C-x3-H type family protein	2.40E-05	0.501291539	245.3114502	385.9140828	288.8741656	184.5884154	238.2726258	169.6973296	202.3452826	225.9796016	151.3564013	265.0049655	111.8297574	116.3257753	175.6412835	166.953813	181.8955427	112.9297648	47.63773474	123.9760386
AT1G03870	2	protein_coding	FASCICLIN-like arabinoogalactan 9	0.000102689	0.522194107	2041.198086	3099.884934	725.7429777	1466.586287	1766.930771	906.2754683	1109.536821	1619.371612	1069.259738	1302.471213	818.5316964	2952.79468	550.4967597	592.6860363	566.4746903	474.9693049	526.8173019	392.1316183
AT1G04680	2	protein_coding	Pectin lyase-like superfamily protein	2.16E-10	0.716778926	553.8178876	402.8593188	358.6024125	434.7225866	549.7805609	463.2278457	371.6795523	535.9200039	429.6568812	217.0785355	226.7658969	177.4261825	258.8397862	208.6922663	223.4716668	136.1800105	159.7265224	209.8409246
AT1G04820	2	protein_coding	tubulin alpha-4 chain	2.80E-10	0.724043867	3256.839839	2073.87823	2107.500686	2418.445609	1967.038517	2364.75522	2303.43512	2832.337221	2275.228485	2035.463671	2449.382325	1855.337365	1855.788825	1670.465652	2221.724129	1375.08596	1182.53671	1246.647943
AT1G05620	2	protein_coding	uridine-ribohydrolase 2	8.11E-08	0.630178312	29.87399394	53.56881037	68.30522143	52.05104141	69.62511794	75.21719474	32.39969781	40.19400029	69.05199876	22.55361408	31.0638215	48.17532108	29.11947595	39.88341089	23.38656978	3.32146367	5.604439382	19.28516156
AT1G05890	2	protein_coding	RING/U-box superfamily protein	9.73E-07	0.562093699	1441.420207	1522.338131	1088.614467	1264.647525	1513.185897	895.268074	1061.242932	1279.509009	747.0170775	479.2642993	916.3827341	830.7305366	840.3048775	757.784807	392.3746708	680.9000524	305.4419463	744.7745725
AT1G06390	2	protein_coding	GSK3/SHAGGY-like protein kinase 1	1.94E-11	0.748334132	258.5249475	275.496739	260.4136567	261.7010693	279.0162134	271.5157274	202.9565976	259.9212019	202.9710267	197.3441232	205.0212219	267.9017855	157.1527274	166.0262919	132.5238954	152.7873288	123.2976664	160.7096796
AT1G06570	2	protein_coding	phytoene desaturation 1	7.73E-10	0.696662747	3979.560692	3815.957808	3531.949158	3983.832484	4596.805009	3524.200758	3961.932859	4147.57423	4270.064004	2664.145664	4934.488045	1957.563047	2029.581253	2041.474125	1624.067346	1192.405458	1431.934262	1833.92703
AT1G06850	2	protein_coding	basic leucine-zipper 52	2.58E-07	0.574993204	444.6629097	171.6388414	199.2235625	305.0769371	347.0941065	171.5318953	127.153531	240.2708017	118.5741393	53.56483345	88.53189126	90.475603	135.8908878	93.67963954	36.37910855	6.642927341	30.8244166	84.02820393
AT1G07040	2	protein_coding		1.10E-05	0.540465124	447.5354092	641.7324834	350.0642598	408.2151118	361.5348717	177.0355925	380.8492781	365.3188027	246.9132077	115.5872722	191.0425022	453.5530228	167.3214333	175.3015037	54.56866282	36.53610037	56.04439382	165.3013848
AT1G07240	2	protein_coding	UDP-glucosyl transferase 71C5	4.24E-07	0.60196984	241.289951	174.9185645	559.2490004	322.4272843	302.7403276	231.1552814	302.6009513	266.6202019	283.1829444	143.7792898	223.6595148	146.8759789	171.9435723	173.4464613	179.297035	23.25024569	67.25327258	120.3026745
AT1G07310	2	protein_coding	Calcium-dependent lipid-binding (CaLB domain) family protein	3.86E-07	0.605932325	780.1708416	883.885371	858.0843442	748.9566513	1023.231363	726.4880273	671.2239283	767.7054056	582.4082724	490.5411063	594.8721817	846.0056384	447.4230591	319.0672872	257.2522676	405.2185678	431.5418324	505.5467351
AT1G07530	2	protein_coding	SCARECROW-like 14	6.19E-06	0.544830755	308.5064374	227.3941338	295.9892929	205.7943952	300.6773612	307.289759	220.6847342	280.018202	294.3428634	104.3104651	195.7020754	138.6509241	194.5920536	173.4464613	93.54627913	106.2868375	75.65993165	186.4232284
AT1G07650	2	protein_coding	Leucine-rich repeat transmembrane protein kinase	1.33E-05	0.559085016	626.7793728	451.5085445	348.6412344	584.6103076	749.8883073	412.7772882	480.4936317	734.2104053	389.8996698	214.2593338	327.7233168	289.0519265	335.5672943	263.4160161	189.691066	172.7161109	179.3420602	294.328299
AT1G08590	2	protein_coding	Leucine-rich receptor-like protein kinase family protein	1.68E-08	0.514154869	114.8999767	90.73900531	186.4163335	50.12322506	114.4946384	55.95425462	48.29388919	60.73760044	62.07704939	16.91521056	51.25530547	11.75007831	40.21260965	22.26050841	28.58358529	0	19.61553784	33.97861798
AT1G09570	2	protein_coding	phytochrome A	6.53E-10	0.687048616	3167.217857	1429.412644	1243.72424	1906.128414	2381.179034	1402.525497	1597.977549	2051.233815	985.560346	572.2979574	840.2763715	947.0563119	662.8147384	349.6754862	220.8731591	328.8249034	350.2774614	669.9297788
AT1G10070	2	protein_coding	branched-chain amino acid transaminase 2	6.75E-11	0.757894492	4118.589664	5155.724687	4919.398968	4988.224801	3873.219524	3747.100494	3365.900682	2820.72562	2902.276433	1787.373916	2202.424944	4157.177707	480.7024602	801.3783026	789.9463571	684.2215161	938.7435964	746.6112546
AT1G10130	2	protein_coding	endoplasmic reticulum-type calcium-transporting ATPase 3	6.77E-08	0.663667557	156.8384682	272.7636365	177.8781808	148.9238129	146.4706185	211.8923413	148.5495579	110.7568008	117.1791494	183.2481144	97.85103771	139.8259319	100.7626311	111.302542	103.9403101	69.75073708	100.8799089	73.46728212
AT1G10210	2	protein_coding	mitogen-activated protein kinase 1	8.27E-12	0.726481523	49.98148986	77.07349246	119.5341375	63.13598541	70.65660117	51.36784031	55.01835478	62.97060046	34.17725191	19.73441232	38.82977687	51.70034457	29.58168986	29.68067787	15.59104652	13.28585468	8.406659072	23.41769618
AT1G11000	2	protein_coding	Seven transmembrane MLO family protein	4.26E-09	0.637089008	129.2624738	72.70052835	196.3775116	156.6350783	87.67607444	187.125704	152.2174482	133.980001	124.8515937	90.21445633	77.65955374	22.32514879	30.04390376	42.66597444	15.59104652	3.32146367	28.02219691	14.23428591
AT1G11120	2	protein_coding		2.17E-05	0.539904008	179.2439636	139.3882311	58.3440433	160.490711	211.4540619	80.72089192	89.25199775	132.640201	92.06933168	25.37281584	17.08510182	74.02549336	17.56412835	9.275211836	5.197015507	6.642927341	53.24217413	8.265069239
AT1G11260	2	protein_coding	sugar transporter 1	4.60E-07	0.569096502	3013.826388	3010.23917	2712.286501	3199.693184	2974.28189	2369.341634	2787.596642	2411.193418	1926.481016	1784.554714	1439.808126	1415.884437	564.8253907	741.0894257	789.9463571	1501.301579	1639.298519	1323.329419
AT1G11545	2	protein_coding	xyloglucan endotransglucosylase/hydrolase 8	5.63E-12	0.715667325	439.4924108	311.5736929	152.2637228	382.6715451	426.0025735	240.32811	245.7486513	275.998802	306.2002773	174.7905091	288.8935399	105.7507048	97.98934765	80.69434297	72.7582171	39.85756404	8.406659072	59.23299621
AT1G11592	2	other_rna	other RNA	7.92E-08	0.627544906	72.96148519	138.8416105	112.4190103	80.96828663	92.31774897	71.54806329	76.41438163	66.09680048	52.31212028	78.93764929	29.51063042	81.07554035	50.38131554	46.37605918	41.57612406	26.57170936	19.61553784	50.50875646
AT1G12080	2	protein_coding	Vacuolar calcium-binding protein-related	3.09E-05	0.502293559	44292.21751	20718.55734	28269.82352	29220.39435	27370.92322	29675.01789	28910.92281	28434.12901	33739.22509	46874.86767	31559.28945	15825.00547	11404.20365	13356.30504	24800.158	16869.71398	9620.020199	3250.468063
AT1G12440	2	protein_coding	A20/AN1-like zinc finger family protein	1.60E-05	0.536714898	1692.476656	1405.907962	1115.65195	1427.066052	1663.266706	902.6063369	1093.64263	1308.091409	1054.612345	676.6084225	1084.12737	1507.535047	764.5017972	797.6682179	771.7568028	747.3293258	462.366249	904.5659111
AT1G12780	2	protein_coding	UDP-D-glucose/UDP-D-galactose 4-epimerase 1	8.30E-06	0.574361894	1701.094155	919.9623249	1024.578321	1029.935884	1364.13657	690.7139956	816.7169109	1042.364408	665.4101699	498.9987116	518.765819	979.9565312	311.5321713	373.791037	418.3597483	760.6151805	397.9151961	433.916135
AT1G12920	2	protein_coding	eukaryotic release factor 1-2	4.76E-06	0.562607473	322.2944346	279.8697031	303.1044201	253.9898039	290.8782705	288.9441017	242.6920761	275.998802	268.5355507	157.8752986	209.6807951	361.902412	269.470706	241.1555077	187.0925583	66.42927341	89.67103011	189.637422
AT1G13210	2	protein_coding	autoinhibited Ca2+/ATPase II	1.29E-06	0.535997194	186.7124621	261.2846057	75.42034866	359.0557949	198.5605215	177.0355925	251.2504868	204.9894015	186.9286431	152.2368951	130.4680503	78.72552469	44.83474869	86.25947007	20.78806203	16.60731835	58.84661351	52.80460902
AT1G13260	2	protein_coding	related to ABI3/VP1 1	0.000135731	0.516022648	1394.311217	628.0669705	640.3614509	850.1670096	955.6692114	494.415463	517.1725349	736.4434053	411.5220128	188.8865179	442.6594563	280.8268716	351.282567	261.5609738	166.3044962	132.8585468	86.86881042	576.7181646
AT1G14740	2	protein_coding	Protein of unknown function (DUF1423)	5.77E-07	0.601031669	916.327314	693.1148117	668.8219598	719.557452	931.9450972	751.2546645	697.5104756	748.5016054	744.9245927	724.5348524	660.1062068	693.2546204	487.1734548	406.2542784	530.0955817	597.8634607	358.6841204	415.5493145
AT1G14910	2	protein_coding	ENTH/ANTH/VHS superfamily protein	3.15E-07	0.591213719	232.6724528	286.9757698	223.4149951	253.5078498	292.941237	166.945481	176.6700503	199.6302014	178.5587039	183.2481144	142.8935789	84.60056384	114.6290482	141.9107411	168.903004	149.4658652	72.85771196	128.1085732
AT1G14920	2	protein_coding	GRAS family transcription factor family protein	1.39E-11	0.630388686	242.4389508	201.7029696	175.0321299	116.6328891	117.5890881	108.2393778	86.80673754	85.30060062	92.76682662	104.3104651	66.78721622	74.02549336	36.05268451	51.94118628	25.98507754	3.32146367	53.24217413	51.886268
AT1G15210	2	protein_coding	pleiotropic drug resistance 7	4.20E-10	0.643668812	194.7554605	145.9476772	102.4578321	133.5012821	138.7344943	124.7504693	99.64435365	154.9702011	48.82464559	124.0448775	91.63827341	104.575697	31.89275938	38.95588971	12.99253877	19.92878202	36.42885598	19.28516156
AT1G15670	2	protein_coding	Galactose oxidase/kelch repeat superfamily protein	3.38E-09	0.681946318	391.8089205	287.5223903	200.6465879	237.1214108	190.8243973	236.6589786	119.8177504	140.232401	195.2985824	81.75685105	71.44678944	139.8259319	93.36720861	69.56408877	28.58358529	66.42927341	39.23107567	123.9760386
AT1G15800	2	protein_coding		1.68E-06	0.57260178	178.6694637	247.6190928	226.261046	168.2019764	114.4946384	138.5097123	104.5348741	127.2810009	107.4142203	95.85285985	59.02126084	70.50046987	87.35842786	89.04203362	33.7806008	39.85756404	109.2865679	97.80331932
AT1G15840	2	protein_coding		9.57E-14	0.756766461	66.06748659	172.7320824	56.92101786	43.85782193	24.75559749	41.27772882	37.29021824	25.00960018	47.42965572	2.81920176	10.87233752	24.67516445	1.386641712	2.782563551	2.598507754	3.32146367	0	5.969216672
AT1G16930	2	protein_coding	F-box/RNI-like/FBD-like domains-containing protein	2.91E-05	0.514493702	40.78949172	34.98371289	46.95983973	27.47138296	44.86952045	44.94686027	39.1241634	54.9318004	39.75721141	31.01121936	83.87231804	50.52533674	30.50611766	35.24580498	18.18955427	3.32146367	16.81331814	16.98930899
AT1G17500	2	protein_coding	ATPase E1-E2 type family protein / haloacid dehalogenase-like hydrolase family protein	7.74E-08	0.632558493	145.9229704	122.9896156	123.8032138	191.3357726	168.6475079	112.8257921	121.0403805	131.747001	126.2465836	132.5024827	52.80849654	62.27541505	61.47444923	47.30358036	46.77313956	19.92878202	64.45105289	50.04958594
AT1G17810	2	protein_coding	beta-tonoplast intrinsic protein	1.48E-17	0.767814863	244.1624504	392.473529	361.4484634	327.7287792	158.8484172	378.8378223	348.4495803	237.5912017	421.286942	236.8129479	285.7871578	52.8753524	29.11947595	40.81093208	41.57612406	19.92878202	19.61553784	14.69345642
AT1G18200	2	protein_coding	RAB GTPase homolog A6B	1.47E-06	0.583997	163.1579669	156.333467	167.9170027	196.1553134	151.6280346	116.4949236	111.8706547	97.35880071	123.4566039	62.02243873	74.55317159	59.92539939	87.35842786	101.099809	33.7806008	102.9653738	53.24217413	54.64129108
AT1G19400	2	protein_coding	Erythronate-4-phosphate dehydrogenase family protein	2.76E-05	0.513464607	1333.988729	782.2139554	1138.420357	1173.558202	1451.812644	897.1026397	958.5420032	1052.636208	834.9014396	648.4164049	796.7870214	444.1529602	571.2963854	600.1062058	670.4150004	840.3303086	697.752703	461.9255363
AT1G19530	2	protein_coding		2.48E-09	0.639932752	31058.0382	13297.09062	35046.27069	30533.23728	27150.70155	28757.73503	22028.12662	23477.76217	28619.61226	21809.34482	20983.61142	8814.908749	6880.516175	12139.39725	13514.83883	9625.601717	7266.155658	3281.691658
AT1G19540	2	protein_coding	NmrA-like negative transcriptional regulator family protein	1.35E-08	0.62996955	144.7739706	177.1050465	162.2249009	134.4651903	85.61310799	156.8553695	116.1498601	104.9510008	103.9267456	121.2256757	191.0425022	103.4006891	39.28818184	51.0136651	20.78806203	6.642927341	42.03329536	30.30525387
AT1G19835	2	protein_coding	Plant protein of unknown function (DUF869)	4.63E-08	0.647468328	475.6859034	438.9362727	290.2971911	406.7692495	501.3008492	354.9884679	273.8691438	415.338003	332.705085	310.1121936	270.255247	395.9776391	231.5691659	212.402351	291.0328684	202.6092839	232.5842343	208.463413
AT1G19870	2	protein_coding	IQ-domain 32	1.31E-07	0.581566208	743.4028491	587.6170525	525.0963897	616.9012315	625.5945782	625.5869124	462.7654952	552.890804	461.0441534	473.6258957	725.3402319	451.2030072	308.296674	326.4874566	137.7209109	159.4302562	283.0241888	285.6040592
AT1G20160	2	protein_coding	Subtilisin-like serine endopeptidase family protein	1.04E-05	0.5102594	140.1779715	136.108508	200.6465879	138.8027771	222.8003774	99.98383203	114.92723	131.747001	119.9691292	28.1920176	76.10636267	169.2011277	86.43400005	79.76682179	15.59104652	49.82195506	33.62663629	37.65198209
AT1G20190	2	protein_coding	expansin 11	1.42E-09	0.688796947	657.8023665	288.6156314	271.7978603	480.5082248	536.3712789	236.6589786	233.5223503	427.3962031	218.3159153	118.4064739	127.3616681	292.57695	62.39887704	64.92648285	49.37164732	13.28585468	14.01109845	70.25308853
AT1G20620	2	protein_coding	catalase 3	8.93E-09	0.658981853	63360.44314	18827.25036	19556.63871	43787.45663	40787.94131	23529.22271	24991.782	43221.05511	26345.08127	14437.13221	19011.05876	14365.64574	9596.947289	8711.278956	9539.121963	9077.560211	10113.21086	11428.2949
AT1G21400	2	protein_coding	Thiamin diphosphate-binding fold (THDP-binding) superfamily protein	7.58E-14	0.761351069	2646.720963	1976.033158	2836.089715	2793.887843	2390.462383	1549.290755	1920.140582	1620.264812	1019.040103	938.7941862	1068.595459	1298.383653	465.9116152	610.3089388	418.3597483	744.0078622	622.0927714	869.6689521
AT1G21680	2	protein_coding	DPP6 N-terminal domain-like protein	4.53E-08	0.647428746	2450.242003	1613.077137	1253.685418	1800.580469	2701.970318	1384.17984	1665.222205	2182.087616	982.0728713	854.2181334	998.7018611	1170.3078	837.5315941	741.0894257	576.8687213	348.7536854	280.2219691	847.6287675
AT1G21980	2	protein_coding	phosphatidylinositol-4-phosphate 5-kinase 1	3.02E-08	0.654102871	662.9728654	522.0225908	399.8701504	485.3277657	703.9873036	498.0845944	411.4150307	554.677204	516.1462534	377.7730359	419.3615902	551.0786728	262.5374975	276.4013127	452.1403491	288.9673393	255.0019919	200.1983438
AT1G22110	2	protein_coding	structural constituent of ribosome	8.00E-09	0.610437774	132.1349732	50.28908728	167.9170027	144.5862261	146.4706185	160.524501	138.157202	143.358601	149.9614115	59.20323697	17.08510182	50.52533674	46.2213904	16.6953813	36.37910855	6.642927341	16.81331814	30.76442439
AT1G23052	2	other_rna		4.67E-07	0.504562707	357.9134274	211.5421389	244.7603768	189.8899103	152.6595179	199.0503812	144.2703525	124.6014009	152.0538963	62.02243873	65.23402514	195.0513	40.67482355	48.23110155	85.75075587	3.32146367	89.67103011	81.27318085
AT1G23060	2	protein_coding		1.02E-14	0.762009023	106.8569783	34.43709238	59.76706875	113.7411646	73.23530924	99.98383203	32.39969781	67.88320049	43.94218103	39.46882465	18.6382929	14.10009397	11.0931337	17.62290249	15.59104652	3.32146367	8.406659072	7.805898725
AT1G25175	2	other_rna	other RNA	4.12E-11	0.737470694	1663.177162	3201.00973	2494.563608	2832.926124	2735.493523	1980.413701	2017.339675	1857.856013	1429.167126	1308.109617	2065.744129	2669.617792	1259.995102	1228.038047	1320.041939	986.4747101	560.4439382	486.2615735
AT1G25320	2	protein_coding	Leucine-rich repeat protein kinase family protein	1.24E-06	0.534310378	62.04598741	22.95806159	65.45917054	46.74954645	26.81856395	35.77403165	28.73180749	51.80560038	23.01733292	28.1920176	51.25530547	21.15014096	24.03512301	19.47794486	5.197015507	3.32146367	0	12.85677437
AT1G26580	2	protein_coding		1.12E-06	0.597098243	1085.80478	1143.530115	1290.68408	1077.649339	979.9090673	1042.950615	1053.295836	1253.159609	989.7453156	944.4325897	1550.084693	660.3544011	890.686193	710.4812266	491.1179654	561.3273603	381.101878	655.2363224
AT1G27130	2	protein_coding	glutathione S-transferase tau 13	1.71E-09	0.688132613	244.1624504	317.0398981	419.7925067	349.8986672	307.8977438	321.0490019	302.6009513	228.2126017	428.2618913	338.3042112	313.7445971	339.5772632	152.0683744	252.2857619	148.114942	172.7161109	92.4732498	112.9559463
AT1G27210	2	protein_coding	ARM repeat superfamily protein	7.22E-06	0.535804096	174.0734647	215.3684825	129.4953156	123.3802463	134.6085614	120.164055	67.24465584	58.95120043	52.31212028	64.84164049	97.85103771	132.7758849	39.75039574	49.15862273	31.18209304	6.642927341	8.406659072	68.87557699
AT1G27290	2	protein_coding		0.000514361	0.517048042	714.6778549	1290.024413	475.2904991	771.1265393	793.7263445	430.2056626	393.0755791	406.852603	272.7205204	281.920176	284.2339667	600.4290017	339.7272194	314.4296812	366.3895933	817.0800629	372.6952189	552.3821274
AT1G27600	2	protein_coding	Nucleotide-diphospho-sugar transferases superfamily protein	8.25E-06	0.571455772	212.5649569	230.6738569	206.3386897	231.3379618	184.6354979	201.8022298	158.9419138	195.1642014	152.7513912	118.4064739	170.8510182	184.4762295	123.8733263	137.2731352	241.6612211	76.39366442	100.8799089	118.9251629
AT1G28260	2	protein_coding	Telomerase activating protein Est1	7.15E-06	0.584191759	448.109909	337.8114776	233.3761732	395.2023514	449.7266877	243.0799586	255.5296922	315.2996023	154.1463811	146.5984915	107.1701842	168.0261199	154.3794439	84.40442771	129.9253877	49.82195506	72.85771196	220.8610169
AT1G29025	2	protein_coding	Calcium-binding EF-hand family protein	3.98E-08	0.601898627	66.64198647	14.75875388	66.88219598	75.18483759	87.67607444	66.04436611	51.35046446	93.78600068	87.18686713	31.01121936	110.2765663	61.10040722	55.00345458	32.46324143	7.795523261	3.32146367	2.802219691	10.5609218
AT1G30820	2	protein_coding	CTP synthase family protein	4.97E-05	0.581136889	465.9194054	495.2381856	453.9451174	613.0455988	429.6127648	362.3267308	506.780179	359.0664026	248.3081976	219.8977373	212.7871772	101.0506735	170.5569306	203.1271392	122.1298644	501.5410142	285.8264085	371.0097747
AT1G31040	2	protein_coding	PLATZ transcription factor family protein	9.82E-10	0.714050585	28.72499417	16.39861542	66.88219598	7.229311306	14.4407652	15.59380867	9.781040849	3.572800026	5.579959496	2.81920176	3.10638215	3.525023493	2.31106952	2.782563551	0	3.32146367	22.41775753	2.75502308
AT1G32050	2	protein_coding	SCAMP family protein	2.96E-09	0.711062572	607.8208766	448.2288214	614.7469929	512.7991487	538.949987	493.4981801	432.8110576	445.2602032	382.2272255	380.5922376	417.8083991	377.1775138	410.4459468	335.7626685	353.3970545	521.4697962	495.9928853	405.4475632
AT1G32090	2	protein_coding	early-responsive to dehydration stress protein (ERD4)	5.42E-06	0.554170252	449.2589088	657.5844783	304.5274455	604.8523793	620.4371621	322.8835677	467.6560156	535.4734039	263.6530862	377.7730359	417.8083991	554.6036963	333.2562248	249.5031984	241.6612211	136.1800105	184.9464996	278.257331
AT1G32170	2	protein_coding	xyloglucan endotransglucosylase/hydrolase 30	4.50E-07	0.62542482	1649.963665	1035.845874	1088.614467	1185.1251	1830.882731	681.541167	690.1746949	774.8510056	443.6067799	656.8740102	351.0211829	782.5552155	264.3863531	310.7195965	371.5866088	594.541997	397.9151961	390.7541068
AT1G32450	2	protein_coding	nitrate transporter 1.5	1.47E-05	0.516930128	1578.15118	935.2676993	1119.921026	895.9526479	1382.187527	1384.17984	1158.442026	1160.266808	1193.413837	1102.307888	725.3402319	1353.609021	1075.571755	782.8278789	818.5299424	840.3303086	627.6972107	325.5518939
AT1G32460	2	protein_coding		1.50E-05	0.522334703	821.5348333	828.6766991	653.1686799	922.9420768	812.8087842	637.5115896	718.9065024	578.7936042	634.0228977	298.8353866	301.3190685	353.6773572	329.0962997	487.8761426	311.8209304	152.7873288	535.2239609	439.4261812
AT1G33610	2	protein_coding	Leucine-rich repeat (LRR) family protein	2.55E-05	0.567057755	14.93699697	34.43709238	32.72958527	18.7962094	27.33430556	9.172828627	32.39969781	13.8446001	21.62234305	5.638403521	27.95743935	12.92508614	2.31106952	4.637605918	2.598507754	3.32146367	2.802219691	5.050875646
AT1G42470	2	protein_coding	Patched family protein	3.35E-08	0.645564604	658.9513663	811.7314632	471.0214228	623.1666346	910.2839494	546.7005862	559.3532736	765.9190056	259.4681166	163.5137021	312.191406	452.378015	346.1982141	153.9685165	205.2821125	122.8941558	210.1664768	224.9935515
AT1G45015	2	protein_coding	MD-2-related lipid recognition domain-containing protein	9.18E-07	0.536423929	21.83099557	23.5046821	76.84337411	8.675173568	50.02693659	22.0147887	6.113150531	22.77660017	26.50480761	45.10722817	24.8510572	57.57538373	14.32863102	16.6953813	18.18955427	0	2.802219691	2.75502308
AT1G50010	2	protein_coding	tubulin alpha-2 chain	1.60E-07	0.593197414	4078.949172	2652.749354	2333.761732	2988.597294	3245.561979	3370.097238	3258.920548	4080.13763	3437.952545	3222.347612	3140.552353	1504.010024	2718.279969	2221.413235	2377.634595	1189.083994	1485.176436	1844.487952
AT1G50430	2	protein_coding	Ergosterol biosynthesis ERG4/ERG24 family	2.07E-07	0.626865712	240.1409513	338.9047186	412.6773795	293.028085	278.5004718	273.3502931	293.4312255	240.2708017	276.2079951	202.9825267	201.9148397	169.2011277	185.8099894	213.3298722	223.4716668	122.8941558	156.9243027	236.9319848
AT1G52190	2	protein_coding	Major facilitator superfamily protein	1.54E-10	0.645493318	729.6148519	511.636801	463.9062955	611.5997365	665.8224242	565.0462434	627.8205595	739.1230054	401.0595888	208.6209303	349.4679918	504.0783596	327.247444	127.0704021	67.56120159	142.8229378	70.05549227	128.1085732
AT1G52740	2	protein_coding	histone H2A protein 9	1.83E-06	0.585952955	1217.365253	1164.301695	1316.298538	1275.732469	1171.764948	1018.183978	1209.181175	1145.082408	1258.280866	975.4438091	796.7870214	775.5051685	700.7162785	699.3509724	831.5224811	488.2551595	1008.799089	801.2525456
AT1G52830	2	protein_coding	indole-3-acetic acid 6	6.84E-11	0.641489934	117.1979762	41.54315906	130.9183411	55.42472002	73.23530924	80.72089192	53.18440962	80.83460059	39.75721141	22.55361408	23.29786612	47.00031325	6.008780752	20.40546604	0	6.642927341	0	2.295852566
AT1G53280	2	protein_coding	Class I glutamine amidotransferase-like superfamily protein	3.80E-05	0.533258427	129.2624738	133.9220259	170.7630536	104.1020828	107.7899974	101.8183978	141.8250923	104.0578008	102.5317557	163.5137021	96.29784664	82.25054818	98.45156155	91.82459717	57.16717058	26.57170936	36.42885598	88.16073854
AT1G53830	2	protein_coding	pectin methylesterase 2	1.71E-12	0.762137335	81.57898344	118.6166515	143.7255701	83.86001115	110.8844471	42.19501168	34.84495803	51.35900037	46.03466584	76.11844753	48.14892332	44.65029758	24.95955082	25.04307196	25.98507754	23.25024569	8.406659072	13.31594488
AT1G53840	2	protein_coding	pectin methylesterase 1	1.30E-06	0.577224434	722.7208533	849.9948992	503.751008	664.132732	660.665008	419.1982683	552.628808	553.337404	455.4641939	453.8914834	469.0637046	579.2788607	349.8959253	339.4727532	413.1627328	232.5024569	397.9151961	467.4355825
AT1G53885	2	protein_coding	Protein of unknown function (DUF581)	2.92E-05	0.520276968	18.38399627	39.90329752	29.88353437	24.57965844	37.13339623	23.84935443	28.73180749	16.97080012	18.13486836	42.28802641	34.17020365	36.42524277	12.0175615	19.47794486	15.59104652	13.28585468	11.20887876	10.5609218
AT1G53903	2	protein_coding	Protein of unknown function (DUF581)	2.92E-05	0.520276968	18.38399627	39.90329752	29.88353437	24.57965844	37.13339623	23.84935443	28.73180749	16.97080012	18.13486836	42.28802641	34.17020365	36.42524277	12.0175615	19.47794486	15.59104652	13.28585468	11.20887876	10.5609218
AT1G54080	2	protein_coding	oligouridylate-binding protein 1A	2.34E-06	0.590579222	469.9409046	582.1508473	704.397596	460.2661532	530.6981212	522.8512317	357.6193061	379.1634028	341.7725191	298.8353866	667.8721622	305.5020361	372.5444066	383.99377	335.2075002	186.0019655	142.9132042	284.6857182
AT1G54100	2	protein_coding	aldehyde dehydrogenase 7B4	5.52E-07	0.620711355	6637.197153	2793.777447	3358.340054	5358.847494	5088.306767	3597.583387	3935.034997	5343.122439	3090.600066	1846.577153	2188.446224	1354.784029	1865.495317	1463.628428	1486.346435	1145.904966	1176.93227	2466.204827
AT1G54630	2	protein_coding	acyl carrier protein 3	1.25E-05	0.597561541	387.7874213	868.5799966	458.2141937	451.5909796	502.848074	421.032834	437.090263	411.765203	519.6337281	445.4338781	392.9573419	413.6027566	323.0875189	396.0515454	350.7985467	186.0019655	322.2552644	243.8195425
AT1G55510	2	protein_coding	branched-chain alpha-keto acid decarboxylase E1 beta subunit	5.91E-05	0.524881544	452.7059081	448.7754419	401.2931759	526.2938631	465.1989362	395.3489138	377.1813878	343.4354025	267.1405609	318.5697989	298.2126864	658.0043854	174.2546418	222.6050841	187.0925583	166.0731835	246.5953328	184.5865463
AT1G55810	2	protein_coding	uridine kinase-like 3	2.27E-10	0.713654612	743.977349	1090.507925	801.1633263	827.5151675	716.3651024	824.6372936	943.870442	822.190606	691.9149775	766.8228788	716.0210855	870.6808029	426.1612195	456.3404223	431.3522871	391.9327131	481.9817868	323.7152118
AT1G56140	2	protein_coding	Leucine-rich repeat transmembrane protein kinase	6.99E-05	0.52305661	184.4144626	169.9989798	209.1847406	287.2446359	199.0762631	146.765258	171.1682149	163.9022012	128.3390684	281.920176	125.8084771	142.1759476	134.5042461	212.402351	80.55374036	46.50049139	42.03329536	106.5275591
AT1G58030	2	protein_coding	cationic amino acid transporter 2	1.12E-05	0.552140866	5045.832476	2686.639826	1827.164673	4240.232058	5614.363214	2991.259415	2820.607655	3930.973229	1689.332737	958.5285985	1559.403839	1156.207706	1696.325028	1176.096861	922.4702525	853.6161633	958.3591343	1935.403713
AT1G59870	2	protein_coding	ABC-2 and Plant PDR ABC-type transporter family protein	9.90E-07	0.607465249	1825.760629	1689.604009	1526.906304	3131.737658	2074.828515	1961.15076	2201.956821	2157.971216	1564.481144	873.9525457	1304.680503	1716.686441	752.0220218	767.0600188	740.5747098	714.1146891	944.3480358	881.6073854
AT1G60010	2	protein_coding		1.51E-07	0.577563538	534.2848916	444.4024778	426.9076339	508.4615619	378.5543449	433.8747941	343.5590598	313.9598023	466.6241129	270.643369	282.6807756	340.752271	251.9065777	282.893961	90.94777137	186.0019655	165.3309618	303.9708798
AT1G60140	2	protein_coding	trehalose phosphate synthase	2.16E-06	0.584519104	719.273854	736.2978323	547.8647969	749.4386054	886.5598351	684.2930156	578.3040402	696.6960051	479.1790217	346.7618165	653.8934425	310.2020674	415.5302997	343.1828379	371.5866088	325.5034397	325.0574841	490.8532787
AT1G60610	2	protein_coding	SBP (S-ribonuclease binding protein) family protein	3.39E-10	0.690216845	228.6509536	264.0177082	332.9879545	281.4611869	289.3310457	306.3724761	309.3254169	307.7074022	382.2272255	329.846606	145.999961	251.4516759	217.7027488	206.8372239	179.297035	99.64391011	151.3198633	125.8127206
AT1G60730	2	protein_coding	NAD(P)-linked oxidoreductase superfamily protein	3.22E-22	0.853008416	241.289951	268.9372929	328.7188781	259.7732529	194.9503302	188.9602697	241.469446	160.7760012	219.7109052	208.6209303	152.2127253	133.9508927	98.45156155	162.3162071	109.1373256	36.53610037	56.04439382	63.82470134
AT1G62480	2	protein_coding	Vacuolar calcium-binding protein-related	4.93E-08	0.61113518	10148.54044	4815.726728	6450.574349	7204.731648	7298.775327	5090.919888	5131.378556	4531.203633	3313.798446	5099.935984	2837.680094	3463.923086	1373.699723	2422.685331	3728.858626	3211.855369	1681.331814	628.1452621
AT1G62610	2	protein_coding	NAD(P)-binding Rossmann-fold superfamily protein	7.41E-12	0.667223551	454.4294078	224.1144107	125.2262393	306.0408453	374.9441536	210.0577756	179.1153106	321.5520023	193.2060976	104.3104651	130.4680503	95.17563432	69.79429951	80.69434297	49.37164732	6.642927341	33.62663629	57.85548467
AT1G62770	2	protein_coding	Plant invertase/pectin methylesterase inhibitor superfamily protein	2.33E-07	0.537152746	343.5509303	286.9757698	183.5702826	313.7521107	304.2875525	283.4404046	292.8199104	331.8238024	281.7879546	155.0560968	234.5318523	329.0021927	67.48322999	40.81093208	158.508973	49.82195506	98.07768918	117.5476514
AT1G63690	2	protein_coding	SIGNAL PEPTIDE PEPTIDASE-LIKE 2	1.35E-07	0.625648544	385.4894218	505.0773549	266.1057585	316.1618811	446.1164964	227.4861499	311.159362	302.3482022	203.6685216	129.683281	128.9148592	235.0015662	213.0806097	147.4758682	176.6985272	126.2156195	128.9021058	208.9225835
AT1G64230	2	protein_coding	ubiquitin-conjugating enzyme 28	1.63E-10	0.711713844	9785.456514	6055.462053	6871.789881	8397.568013	9459.732691	7669.402015	7148.718231	8716.292263	6440.668248	5012.54073	6226.743019	4118.402448	4764.500923	4098.71611	4305.727348	3494.179781	3799.809901	4509.972781
AT1G64640	2	protein_coding	early nodulin-like protein 8	7.17E-09	0.67635891	836.4718302	571.7650576	616.1700183	440.9879897	394.0265934	288.9441017	235.9676105	303.2414022	393.3871445	360.8578253	268.7020559	166.851112	205.6851873	348.747965	254.6537598	252.4312389	151.3198633	129.4860847
AT1G64660	2	protein_coding	methionine gamma-lyase	6.51E-09	0.587478644	7042.79407	3883.738751	5931.170061	6456.256951	6202.824396	4011.277959	5036.624722	4348.097632	4260.99657	2906.597015	2554.999318	665.0544324	1381.095145	1691.798639	2086.601726	2567.491417	2034.411496	1766.888135
AT1G65310	2	protein_coding	xyloglucan endotransglucosylase/hydrolase 17	4.46E-13	0.797835483	152.816969	116.97679	119.5341375	232.30187	192.8873638	124.7504693	111.8706547	169.7080012	219.0134102	135.3216845	167.7446361	128.0758536	59.62559362	149.3309106	171.5015117	9.964391011	8.406659072	21.58101412
AT1G65970	2	protein_coding	thioredoxin-dependent peroxidase 2	6.31E-08	0.615267525	9062.735661	2303.458846	2874.511402	4268.667349	2654.522089	3049.048236	2269.812792	4741.998834	3381.455455	2049.55968	2534.807834	587.5039156	1378.784076	1751.159995	1301.852385	674.2571251	910.7213995	1217.720201
AT1G66180	2	protein_coding	Eukaryotic aspartyl protease family protein	1.99E-14	0.780433221	491.1974003	732.4714887	732.8581049	587.9839862	441.9905635	686.1275813	503.1122887	500.6386036	589.3832218	329.846606	307.5318328	380.7025373	281.9504814	217.039957	298.8283917	239.1453843	269.0130903	338.8678388
AT1G66280	2	protein_coding	Glycosyl hydrolase superfamily protein	9.38E-07	0.554171525	240.1409513	122.9896156	368.5635906	275.6777378	341.4209487	377.0032566	209.6810632	239.8242017	490.3389407	343.9426148	333.9360811	440.6279367	147.9084493	216.1124358	197.4865893	33.2146367	123.2976664	84.02820393
AT1G66350	2	protein_coding	RGA-like 1	7.08E-07	0.587059802	64.91848682	33.34385135	147.9946464	67.95552628	97.47516512	49.53327459	91.69725796	69.2230005	25.10981773	90.21445633	71.44678944	63.45042288	22.18626739	54.72374983	20.78806203	6.642927341	8.406659072	23.41769618
AT1G68560	2	protein_coding	alpha-xylosidase 1	2.32E-11	0.723515438	1033.52529	918.8690839	835.315937	1000.054731	1079.96294	802.6225049	786.1511583	744.0356054	684.2425332	448.2530799	740.8721427	582.8038842	324.9363745	307.9370329	259.8507754	395.2541768	493.1906656	360.4488529
AT1G68690	2	protein_coding	Protein kinase superfamily protein	2.35E-06	0.576133755	160.8599673	168.9057388	136.6104429	214.4695688	133.0613365	109.1566607	137.5458869	159.4362012	136.0115127	50.74563169	83.87231804	113.9757596	103.5359145	49.15862273	49.37164732	26.57170936	25.21997722	85.86488598
AT1G70210	2	protein_coding	CYCLIN D1;1	5.70E-08	0.638566234	396.4049195	376.6215341	409.8313286	462.1939695	455.3998455	545.7833033	382.0719082	364.4256026	263.6530862	219.8977373	346.3616097	198.5763235	280.1016258	261.5609738	220.8731591	86.35805543	137.3087649	217.1876528
AT1G70710	2	protein_coding	glycosyl hydrolase 9B1	6.09E-08	0.657887418	482.579902	1111.826125	569.2101786	539.3066235	389.9006605	678.7893184	360.0645663	334.9500024	528.0036673	436.9762729	253.1701452	225.6015036	71.64315512	68.63656758	83.15224811	229.1809933	75.65993165	32.60110644
AT1G70990	2	protein_coding	proline-rich family protein	1.88E-05	0.509566283	24.70349499	26.78440518	11.38420357	18.7962094	23.72411426	29.35305161	17.72813654	11.16500008	39.05971647	22.55361408	3.10638215	50.52533674	7.857636368	14.84033894	2.598507754	0	2.802219691	3.673364106
AT1G71410	2	protein_coding	ARM repeat superfamily protein	3.21E-07	0.603423705	559.5628864	475.0132266	404.1392268	400.0218923	445.6007548	399.9353281	423.6413318	437.2214032	260.1656115	380.5922376	307.5318328	259.6767307	257.9153584	187.3592791	150.7134497	136.1800105	269.0130903	294.328299
AT1G71970	2	protein_coding		2.46E-13	0.759949226	139.6034717	333.985134	207.7617152	161.4546192	129.4511452	119.2467722	72.74649132	50.01920036	83.69939244	22.55361408	91.63827341	81.07554035	34.2038289	57.50631338	23.38656978	19.92878202	25.21997722	47.75373338
AT1G72180	2	protein_coding	Leucine-rich receptor-like protein kinase family protein	2.13E-06	0.644511428	212.5649569	200.6097286	163.6479263	149.8877211	142.8604272	208.2232098	98.42172355	128.6208009	129.0365633	67.66084225	63.68083407	63.45042288	128.0332514	77.91177942	44.17463181	215.8951386	120.4954467	107.4459001
AT1G74660	2	protein_coding	mini zinc finger 1	4.46E-05	0.505904152	75.83398461	160.1598106	173.6091045	114.2231186	133.0613365	149.5171066	118.5951203	83.51420061	124.8515937	200.163325	65.23402514	202.101347	115.0912621	101.099809	77.95523261	56.4648824	36.42885598	57.39631416
AT1G75295	2	other_rna	other RNA	3.10E-08	0.669132228	100.5374796	207.1691748	99.61178125	113.2592105	100.0538732	142.1788437	119.8177504	117.9024009	92.06933168	152.2368951	138.2340057	170.3761355	73.95422464	62.1439193	122.1298644	39.85756404	39.23107567	47.29456287
AT1G75500	2	protein_coding	Walls Are Thin 1	2.69E-08	0.640066313	1643.644166	1412.467408	949.1579728	1531.650089	1833.977181	1324.556454	1331.444186	1490.304211	831.4139649	360.8578253	747.084907	752.0050119	870.3487813	611.23646	343.0030235	235.8239206	291.4308478	576.2589941
AT1G75540	2	protein_coding	salt tolerance homolog2	3.14E-10	0.714878863	1901.594614	2957.21698	1844.240979	1989.988426	2129.497126	1707.98069	1426.809334	1505.935211	1735.367403	1618.22181	1682.105934	1882.362545	831.5228133	755.9297646	808.1359114	1006.403492	927.5347177	618.0435108
AT1G75780	2	protein_coding	tubulin beta-1 chain	1.38E-10	0.579987831	255.0779482	176.0118055	64.03614509	161.4546192	161.9428669	179.7874411	168.1116396	208.1156015	143.683957	53.56483345	113.3829485	68.15045421	38.36375403	46.37605918	49.37164732	0	25.21997722	26.63188977
AT1G76090	2	protein_coding	sterol methyltransferase 3	3.11E-07	0.616454372	373.9994241	314.3067955	206.3386897	288.6904982	447.6637213	169.6973296	245.1373363	321.1054023	251.0981773	349.5810183	231.4254701	278.476856	158.0771552	191.996885	155.9104652	76.39366442	148.5176436	130.4044258
AT1G76410	2	protein_coding	RING/U-box superfamily protein	2.03E-06	0.599489871	195.9044602	710.0600476	241.9143259	281.9431409	129.4511452	245.8318072	273.2578287	128.6208009	175.7687241	90.21445633	108.7233752	54.05036023	98.45156155	102.9548514	83.15224811	33.2146367	109.2865679	118.9251629
AT1G78080	2	protein_coding	related to AP2 4	2.30E-07	0.593468747	1957.895603	2247.703553	1425.871497	2106.621315	2869.586342	1909.78292	1948.872389	2455.853418	1703.282636	690.7044313	1351.276235	837.7805836	1082.042749	1008.215527	519.7015507	215.8951386	420.3329536	898.5966944
AT1G78130	2	protein_coding	Major facilitator superfamily protein	1.69E-08	0.56750413	103.9844789	136.6551285	95.34270491	77.59460802	72.20382601	62.37523466	72.13517626	75.02880054	77.42193801	45.10722817	66.78721622	54.05036023	53.15459896	70.49160995	7.795523261	3.32146367	19.61553784	23.87686669
AT1G78150	2	protein_coding		7.95E-05	0.504475328	710.0818559	722.0856989	1014.617143	729.1965338	760.7188812	738.4127045	647.9939563	833.355606	783.9843092	766.8228788	546.7232583	674.4544951	521.8394976	652.9749132	779.5523261	365.3610037	650.1149683	404.9883927
AT1G78210	2	protein_coding	alpha/beta-Hydrolases superfamily protein	5.40E-06	0.565463523	67.79098624	62.31473859	78.26639955	84.34196524	89.7390409	70.63078043	47.07125909	71.90260052	88.581857	73.29924577	76.10636267	112.8007518	60.55002143	95.53468191	25.98507754	9.964391011	28.02219691	22.49935515
AT1G78240	2	protein_coding	S-adenosyl-L-methionine-dependent methyltransferases superfamily protein	1.36E-06	0.501034585	305.0594381	379.3546367	335.8340054	321.9453302	313.0551599	296.2823647	237.8015556	201.4166015	275.5105001	231.1745443	276.4680113	68.15045421	223.7115295	171.591419	168.903004	66.42927341	151.3198633	186.4232284
AT1G78700	2	protein_coding	BES1/BZR1 homolog 4	1.75E-07	0.563821842	318.2729354	338.3580981	160.8018754	215.4334769	248.5874581	159.6072181	223.7413094	222.8534016	167.3987849	169.1521056	161.5318718	185.6512373	134.96646	100.1722878	161.1074807	136.1800105	44.83551505	125.3535501
AT1G78895	2	protein_coding	Reticulon family protein	2.55E-11	0.714876906	283.2284425	249.8055749	408.4083031	315.197973	290.8782705	277.9367074	294.6538556	297.8822022	304.8052875	129.683281	231.4254701	211.5014096	151.6061605	203.1271392	166.3044962	139.5014742	142.9132042	161.6280207
AT1G78970	2	protein_coding	lupeol synthase 1	5.00E-05	0.535002887	252.2054488	177.1050465	79.689425	130.1276035	154.7224843	67.87893184	91.69725796	236.6980017	110.2042	53.56483345	107.1701842	68.15045421	77.65193587	52.86870746	67.56120159	19.92878202	14.01109845	63.36553083
AT1G79750	2	protein_coding	NADP-malic enzyme 4	5.34E-07	0.586926765	2308.915031	2536.865805	1699.092383	2115.296488	2354.36047	2314.304663	2227.020738	2111.524815	2278.715959	2136.954934	1939.935652	1162.082745	1315.460771	1376.441436	1764.386765	1398.336205	1378.692088	1105.682596
AT1G80240	2	protein_coding	Protein of unknown function, DUF642	1.07E-05	0.515439591	145.9229704	145.4010567	36.99866161	135.4290985	214.03277	98.14926631	155.8853385	147.8246011	93.46432156	50.74563169	97.85103771	43.47528975	16.17748664	58.43383457	64.96269384	46.50049139	14.01109845	7.346728212
AT1G80280	2	protein_coding	alpha/beta-Hydrolases superfamily protein	5.10E-08	0.567215156	258.5249475	139.3882311	24.19143259	136.8749607	182.5725315	99.98383203	86.80673754	167.9216012	73.93446332	16.91521056	74.55317159	12.92508614	39.28818184	45.448538	12.99253877	3.32146367	11.20887876	21.58101412
AT1G80380	2	protein_coding	P-loop containing nucleoside triphosphate hydrolases superfamily protein	0.000119232	0.560051715	3582.006773	2342.815523	2349.415012	3708.154746	2684.435103	1845.57312	2717.906726	2224.961216	1565.178639	1122.042301	1251.872006	1834.187224	1316.847413	1474.758682	1171.926997	3009.246085	1981.169321	2418.910264
AT1G80570	2	protein_coding	RNI-like superfamily protein	5.40E-06	0.534818677	179.8184635	138.8416105	163.6479263	166.7561141	244.9772668	145.8479752	174.2247901	207.6690015	146.4739368	149.4176933	150.6595343	68.15045421	116.0156899	97.38972428	25.98507754	16.60731835	25.21997722	85.86488598
AT2G01070	2	protein_coding	Lung seven transmembrane receptor family protein	7.88E-09	0.659324253	134.4329727	122.9896156	176.4551554	82.41414889	135.6400446	156.8553695	146.1042977	156.3100011	149.2639165	174.7905091	172.4042093	121.0258066	90.13171128	108.5199785	59.76567833	29.89317303	44.83551505	73.00811161
AT2G01100	2	protein_coding		2.06E-06	0.600243795	1845.868125	2252.623138	1808.665342	1834.317255	1655.530582	2026.277844	1886.518254	1806.497013	2521.444197	1564.656977	2261.446205	2478.091516	1463.36922	1279.051712	1514.93002	1199.048385	1328.252133	1102.009232
AT2G01190	2	protein_coding	Octicosapeptide/Phox/Bem1p family protein	5.02E-07	0.571772313	1414.993213	1200.378649	599.0937129	1118.615436	1242.421549	654.939964	1020.284824	1240.208209	711.4448357	555.3827468	495.4679529	759.0550589	467.298257	301.4443847	176.6985272	445.0761318	238.1886737	503.710053
AT2G01450	2	protein_coding	MAP kinase 17	1.46E-07	0.64575348	5268.163931	10222.89685	6402.191483	6441.798328	3750.47302	6845.682004	6196.900693	4967.085236	6167.250233	4149.864991	7132.253416	5088.958917	2084.584707	1999.735672	2021.639032	2421.347016	2345.457881	1559.343063
AT2G01950	2	protein_coding	BRI1-like 2	0.000406723	0.509458283	101.1119795	129.5490618	183.5702826	99.76449603	83.03439991	144.9306923	86.80673754	86.19380063	93.46432156	31.01121936	48.14892332	65.80043854	98.91377546	54.72374983	36.37910855	182.6805019	84.06659072	68.87557699
AT2G02570	2	protein_coding	nucleic acid binding;RNA binding	6.39E-11	0.734339141	670.4413639	809.5449811	646.0535527	711.3642325	723.585485	660.4436611	685.8954896	732.4240053	679.3600686	600.489975	871.340193	894.1809595	589.3227276	563.0053584	389.776163	315.5390487	330.6619235	413.7126324
AT2G07180	2	protein_coding	Protein kinase superfamily protein	3.12E-07	0.620223073	436.0454115	272.2170159	471.0214228	415.9263772	351.2200394	408.1908739	449.316564	382.2896028	345.2599938	335.4850095	411.5956348	236.1765741	189.0454867	224.4601264	223.4716668	252.4312389	117.693227	166.6788963
AT2G11240	2	transposable_element_gene	transposable element gene	2.04E-06	0.588375574	2747.832942	2394.744472	2198.574315	2599.178392	2219.751908	1812.550937	1887.740884	2710.86202	1394.989874	1330.663231	1877.808009	1256.083371	1826.669349	1514.642093	1439.573295	607.8278517	518.4106428	1393.582508
AT2G14170	2	protein_coding	aldehyde dehydrogenase 6B2	1.56E-06	0.53167197	1781.524138	1841.564511	1589.519424	2044.449237	1608.082354	1559.380867	1878.571158	1897.156814	1635.625627	1074.115871	1473.97833	1109.207393	621.215487	564.8604008	337.806008	846.9732359	910.7213995	976.6556817
AT2G14878	2	other_rna		9.97E-06	0.558482041	930.6898111	913.9494993	617.5930437	747.028835	1143.914901	617.3313666	508.6141242	598.8906043	443.6067799	445.4338781	383.6381955	222.0764801	412.7570163	696.5684089	405.3672096	318.8605124	341.8708023	339.7861798
AT2G14890	2	protein_coding	arabinogalactan protein 9	0.000175563	0.513713276	2949.482401	1519.058408	1213.840706	1994.326012	1618.397186	1613.500555	1503.223716	1977.991414	1863.706472	1626.679416	1256.53158	3197.196309	1373.237509	940.5064801	1117.358334	933.3312914	919.1280586	669.0114378
AT2G14900	2	protein_coding	Gibberellin-regulated family protein	2.01E-11	0.675421292	324.5924341	223.5677902	236.2222241	295.9198095	317.1810928	271.5157274	224.3526245	265.7270019	408.0345381	152.2368951	223.6595148	204.4513626	85.97178615	102.0273302	31.18209304	63.10780974	75.65993165	43.62119876
AT2G16586	2	protein_coding		1.31E-06	0.570238371	1186.342259	1639.861542	126.6492647	667.5064106	589.4926652	368.7477108	359.4532512	527.8812038	120.6666241	124.0448775	163.0850629	78.72552469	302.2878932	123.3603174	135.1224032	308.8961213	165.3309618	516.1076569
AT2G17450	2	protein_coding	RING-H2 finger A3A	1.58E-05	0.517984512	181.5419632	199.5164876	132.3413665	141.6945016	242.3985588	77.05176047	122.8743257	80.38800058	141.5914722	36.64962288	49.70211439	138.6509241	80.4252193	77.91177942	83.15224811	36.53610037	33.62663629	86.32405649
AT2G17880	2	protein_coding	Chaperone DnaJ-domain superfamily protein	6.00E-05	0.580727363	468.7919048	581.6042268	449.6760411	463.1578777	209.906837	417.3637025	323.3856631	240.7174017	389.2021748	157.8752986	161.5318718	65.80043854	56.85231019	90.89707599	70.15970935	581.2561423	179.3420602	187.8007399
AT2G19570	2	protein_coding	cytidine deaminase 1	3.18E-05	0.5430196	190.1594614	243.7927492	189.2623844	147.4779506	160.9113837	204.5540784	132.6553665	98.25200071	163.9113102	296.0161848	114.9361395	137.4759162	118.7889733	128.9254445	181.8955427	46.50049139	86.86881042	69.79391801
AT2G19800	2	protein_coding	myo-inositol oxygenase 2	2.34E-06	0.609235415	1487.380198	912.8562583	848.1231661	1135.483829	1132.052844	769.6003218	824.6640066	940.9862068	639.6028572	239.6321496	442.6594563	514.65343	250.519936	261.5609738	174.1000195	1135.940575	1120.887876	1682.400761
AT2G20120	2	protein_coding	Protein of unknown function (DUF502)	8.04E-08	0.599588825	339.5294311	490.318601	298.8353437	377.3700502	434.2544393	237.5762614	290.3746502	341.2024025	284.5779343	138.1408863	290.446731	136.3009084	197.365337	196.6344909	59.76567833	102.9653738	50.43995443	157.495486
AT2G20750	2	protein_coding	expansin B1	2.35E-11	0.719670316	116.0489764	90.73900531	41.26773795	106.9938073	125.3252123	55.03697176	67.85597089	107.1840008	45.33717091	33.83042112	37.2765858	14.10009397	32.81718718	14.84033894	7.795523261	3.32146367	2.802219691	9.642580778
AT2G20770	2	protein_coding	GCR2-like 2	3.15E-06	0.573807999	36.76799254	63.95460013	44.11378884	44.33977601	46.41674529	47.69870886	57.46361499	63.41720046	24.4123228	31.01121936	29.51063042	25.85017228	28.65726205	23.18802959	10.39403101	3.32146367	8.406659072	22.49935515
AT2G21050	2	protein_coding	like AUXIN RESISTANT 2	3.39E-08	0.601288294	71.81248542	153.6003644	78.26639955	70.36529671	71.17234278	62.37523466	42.18073866	56.27160041	18.8323633	14.0960088	12.4255286	36.42524277	33.74161499	12.05777539	7.795523261	0	2.802219691	21.58101412
AT2G21660	2	protein_coding	cold, circadian rhythm, and rna binding 2	0.000119662	0.541136125	5087.770967	4885.147533	2679.556916	3965.036274	2999.553229	3544.380981	3255.863973	3623.712426	3372.38802	2046.740478	2124.76539	5605.962362	1348.740172	1051.809022	1088.774749	1411.62206	1782.211723	1519.395228
AT2G21880	2	protein_coding	RAB GTPase homolog 7A	1.58E-05	0.515407458	120.6449755	91.83224634	66.88219598	99.28254194	111.9159303	27.51848588	62.35413541	101.8248007	36.26973672	8.457605281	46.59573224	84.60056384	30.50611766	12.05777539	7.795523261	3.32146367	8.406659072	24.79520772
AT2G23170	2	protein_coding	Auxin-responsive GH3 family protein	7.40E-08	0.541207639	207.9689578	126.8159592	72.57429777	151.8155374	328.0116667	184.3738554	103.923559	142.018801	87.88436206	45.10722817	37.2765858	19.97513313	10.63091979	31.53572024	0	19.92878202	39.23107567	7.805898725
AT2G23320	2	protein_coding	WRKY DNA-binding protein 15	2.90E-07	0.568839925	98.23948006	303.3743852	44.11378884	206.7583034	92.83349059	157.7726524	145.4929826	119.2422009	87.18686713	98.67206161	41.93615902	84.60056384	46.2213904	45.448538	46.77313956	26.57170936	33.62663629	59.69216672
AT2G24300	2	protein_coding	Calmodulin-binding protein	8.40E-10	0.704868064	132.7094731	69.96742578	54.07496696	105.5479451	125.8409539	97.23198345	74.58043648	137.999401	74.63195826	45.10722817	49.70211439	48.17532108	34.6660428	23.18802959	77.95523261	6.642927341	16.81331814	16.98930899
AT2G24580	2	protein_coding	FAD-dependent oxidoreductase family protein	1.51E-07	0.60116215	95.94148053	119.7098926	109.5729594	65.06380176	93.86497382	80.72089192	61.74282036	56.71820041	66.95951395	11.27680704	34.17020365	52.8753524	66.09658827	39.88341089	23.38656978	13.28585468	14.01109845	39.48866414
AT2G25000	2	protein_coding	WRKY DNA-binding protein 60	5.17E-16	0.773469119	69.51448589	39.90329752	58.3440433	49.64127097	68.59363471	59.62338608	47.07125909	46.44640034	41.15220128	8.457605281	21.74467505	29.37519578	10.63091979	7.420169469	2.598507754	3.32146367	5.604439382	6.887557699
AT2G25490	2	protein_coding	EIN3-binding F box protein 1	3.53E-05	0.5155294	851.4088272	909.0299147	500.9049571	901.2541429	1027.873037	605.4066894	536.1233016	758.7734055	315.2677115	304.4737901	313.7445971	258.5017228	435.8677115	448.9202529	285.8358529	292.288803	210.1664768	509.2200992
AT2G25964	2	protein_coding		1.70E-06	0.566709214	103.409979	197.876626	183.5702826	107.4757614	130.9983701	99.98383203	116.1498601	159.8828012	72.53947345	42.28802641	155.3191075	109.2757283	62.39887704	76.98425824	31.18209304	9.964391011	25.21997722	56.01880262
AT2G26355	2	other_rna	other RNA	5.38E-13	0.778405181	240.1409513	326.3324468	184.993308	171.575655	199.5920048	167.8627639	123.4856407	175.0672013	124.1540988	115.5872722	116.4893306	130.4258693	111.8557648	120.5777539	77.95523261	73.07220075	81.26437103	120.761845
AT2G28100	2	protein_coding	alpha-L-fucosidase 1	2.51E-05	0.539725931	205.0964584	168.9057388	254.7215549	192.7816348	220.2216693	195.3812498	181.5605708	219.2806016	207.8534912	188.8865179	149.1063432	169.2011277	141.8996685	126.142881	236.4642056	132.8585468	117.693227	125.8127206
AT2G28570	2	protein_coding		6.28E-05	0.506232243	85.02598274	316.4932776	236.2222241	340.2595855	127.9039204	166.0281981	243.9147062	117.0092008	166.003795	73.29924577	166.191445	81.07554035	60.55002143	173.4464613	44.17463181	63.10780974	58.84661351	34.89695901
AT2G28630	2	protein_coding	3-ketoacyl-CoA synthase 12	9.98E-07	0.524263205	234.9704523	101.1247951	176.4551554	210.6139361	292.4254953	127.5023179	136.9345719	189.8050014	147.1714317	146.5984915	125.8084771	94.00062649	43.44810698	49.15862273	7.795523261	19.92878202	70.05549227	15.15262694
AT2G30440	2	protein_coding	thylakoid processing peptide	0.000381828	0.547005685	730.7638517	852.7280017	749.9344103	789.9227487	841.174573	644.8498525	603.9792724	678.3854049	533.5836268	806.2917035	604.1913281	1652.061011	448.3474869	375.6460793	428.7537793	269.0385573	297.0352872	365.4997286
AT2G30460	2	protein_coding	Nucleotide/sugar transporter family protein	1.37E-07	0.595508242	18.38399627	30.61074878	48.38286518	12.04885218	14.4407652	10.09011149	25.67523223	18.31060013	22.31983798	19.73441232	12.4255286	22.32514879	6.93320856	8.347690652	2.598507754	3.32146367	0	5.510046159
AT2G30740	2	protein_coding	Protein kinase superfamily protein	5.91E-06	0.553081413	483.1544019	613.8548371	441.1378884	528.7036335	534.8240541	460.4759971	358.8419362	531.0074039	379.4372457	245.2705532	262.4892916	341.9272789	401.6638826	385.8488124	257.2522676	298.9317303	226.979795	348.9695901
AT2G30930	2	protein_coding		4.16E-05	0.601793805	1620.664171	1097.613992	865.1994714	1175.486018	1532.784078	686.1275813	780.6493228	1087.024408	737.9496434	603.3091767	546.7232583	1606.235705	390.108535	450.7752952	415.7612406	362.0395401	355.8819007	338.8678388
AT2G30990	2	protein_coding	Protein of unknown function (DUF688)	1.87E-07	0.646863144	37.9169923	39.356677	95.34270491	27.95333705	44.35377884	33.93946592	31.78838276	45.55320033	32.0847671	28.1920176	43.48935009	58.75039156	38.36375403	25.97059314	12.99253877	3.32146367	2.802219691	12.39760386
AT2G31980	2	protein_coding	PHYTOCYSTATIN 2	1.68E-09	0.576132888	401.0009186	286.9757698	462.4832701	239.0492272	315.1181264	237.5762614	226.7978847	246.5232018	269.2330457	28.1920176	203.4680308	202.101347	122.0244707	63.99896167	12.99253877	29.89317303	95.27546949	68.41640647
AT2G33150	2	protein_coding	peroxisomal 3-ketoacyl-CoA thiolase 3	1.18E-09	0.69237444	1933.192108	1699.443178	2399.220903	2456.038028	2141.874924	2095.991341	1513.616071	1561.313611	1593.775931	1043.104651	1315.55284	827.2055131	927.6633053	1337.485547	1533.119575	843.6517723	759.4015362	1086.397434
AT2G33340	2	protein_coding	MOS4-associated complex 3B	1.37E-07	0.63335349	340.6784309	372.7951905	452.522092	323.8731465	359.9876468	397.1834795	332.5553889	322.8918023	307.5952672	307.2929919	181.7233558	403.0276861	259.7642141	249.5031984	259.8507754	186.0019655	182.1442799	233.2586207
AT2G34020	2	protein_coding	Calcium-binding EF-hand family protein	3.73E-13	0.776008173	60.32248776	218.1015851	91.07362857	74.22092941	66.01492664	76.1344776	45.23731393	41.9804003	105.3217355	22.55361408	29.51063042	14.10009397	1.848855616	10.20273302	23.38656978	3.32146367	2.802219691	4.591705133
AT2G34690	2	protein_coding	Glycolipid transfer protein (GLTP) family protein	1.22E-05	0.539584567	518.7733947	509.450319	398.447125	452.5548878	668.9168738	322.8835677	458.4862898	476.9688035	451.2792242	250.9089567	495.4679529	627.4541818	299.9768237	344.1103591	236.4642056	222.5380659	193.3531587	291.5732759
AT2G36220	2	protein_coding		1.71E-11	0.666823442	403.2989181	398.4863547	344.372158	457.8563827	580.2093162	300.868779	451.7618242	380.0566028	398.967104	374.9538341	282.6807756	83.42555601	139.588599	253.2132831	205.2821125	66.42927341	126.0998861	92.29327316
AT2G36320	2	protein_coding	A20/AN1-like zinc finger family protein	3.97E-10	0.71017331	4288.64163	2541.78539	2992.622514	3480.190463	3964.50579	2631.684533	2450.762048	2716.22122	2437.04731	2376.587084	1939.935652	1610.935736	1541.021156	2048.894295	1655.249439	1982.913811	1706.551792	1473.019007
AT2G36900	2	protein_coding	membrin 11	3.99E-09	0.648702505	391.2344206	258.0048826	414.1004049	356.6460244	481.1869262	370.5822765	292.2085954	365.7654027	265.0480761	222.7169391	281.1275845	398.3276548	206.6096151	266.1985797	83.15224811	89.6795191	86.86881042	163.9238732
AT2G37130	2	protein_coding	Peroxidase superfamily protein	3.13E-06	0.573122169	35463.3033	6904.910332	10668.42177	24136.74264	45650.35325	16578.97046	12893.8571	27565.0454	10500.78628	4854.665431	9367.295372	5514.311752	7553.499619	4934.412697	3255.930215	2218.737732	2821.835229	6700.6753
AT2G38120	2	protein_coding	Transmembrane amino acid transporter family protein	9.47E-06	0.558593935	401.0009186	802.4389144	192.1084353	335.9219987	395.0580766	301.7860618	261.0315277	380.5032028	177.163714	87.39525457	96.29784664	121.0258066	221.8626739	126.142881	96.14478688	106.2868375	67.25327258	208.0042425
AT2G38400	2	protein_coding	alanine:glyoxylate aminotransferase 3	2.84E-05	0.513686229	8221.093331	3426.764002	4613.448497	6265.403132	7854.229045	3870.016398	4753.585853	6598.515048	3777.632579	3442.245349	3500.892683	4203.003012	2866.650633	2140.718892	2063.215156	3484.21539	2844.252986	2765.124831
AT2G38530	2	protein_coding	lipid transfer protein 2	9.15E-08	0.67604782	10242.18392	6043.436402	6968.555611	7615.35653	4468.901089	6999.785525	6310.605293	7851.228057	14613.21643	6695.604181	8012.912755	5079.558854	2600.877638	3202.730647	3414.439188	1438.193769	2241.775753	2617.731096
AT2G39350	2	protein_coding	ABC-2 type transporter family protein	1.55E-07	0.520081337	81.00448356	132.8287849	109.5729594	119.0426595	45.90100368	99.06654917	69.078601	31.26200023	58.58957471	70.48004401	24.8510572	30.55020361	17.56412835	15.76786012	0	33.2146367	5.604439382	14.69345642
AT2G39700	2	protein_coding	expansin A4	5.47E-10	0.710848266	201.6494591	296.2683185	210.6077661	151.8155374	147.5021017	323.8008505	143.6590375	136.659601	142.9864621	138.1408863	181.7233558	54.05036023	81.34964711	63.99896167	72.7582171	26.57170936	72.85771196	49.59041543
AT2G40000	2	protein_coding	ortholog of sugar beet HS1 PRO-1 2	3.09E-08	0.644594689	2670.275458	2359.760759	3435.183428	2624.240004	1560.118383	1871.25704	2463.599664	1607.313412	2132.939517	1807.108328	1744.233577	1440.559601	904.5526101	1403.339551	1161.532966	1527.873288	1454.35202	1160.783058
AT2G40010	2	protein_coding	Ribosomal protein L10 family protein	2.69E-08	0.662723373	22.40549545	78.71335401	72.57429777	45.30368419	24.23985588	19.26294012	37.90153329	33.94160025	41.15220128	19.73441232	21.74467505	16.45010964	5.084352944	12.05777539	28.58358529	3.32146367	2.802219691	7.805898725
AT2G40420	2	protein_coding	Transmembrane amino acid transporter family protein	1.21E-06	0.563620286	371.7014246	297.3615596	347.2182089	414.4805149	487.3758256	281.6058388	266.5333631	397.4740029	221.105895	62.02243873	170.8510182	324.3021614	117.8645455	94.60716072	109.1373256	142.8229378	142.9132042	136.8328129
AT2G41190	2	protein_coding	Transmembrane amino acid transporter family protein	3.08E-15	0.801938716	954.8188062	1384.043141	903.6211585	952.3412761	1127.926911	754.923796	828.943212	951.7046069	535.6761116	518.7331239	720.6806587	836.6055758	448.8097008	360.8057404	322.2149614	166.0731835	176.5398405	311.317608
AT2G41840	2	protein_coding	Ribosomal protein S5 family protein	9.94E-06	0.506412255	1188.065759	908.4832941	922.1204893	971.1374855	967.0155269	938.3803685	922.4744151	867.2972063	765.1519459	530.0099309	712.9147033	650.9543384	714.1204817	731.8142138	691.2030624	265.7170936	504.3995443	796.6608405
AT2G42010	2	protein_coding	phospholipase D beta 1	1.17E-09	0.711861319	425.1299137	547.713755	700.1285196	467.9774186	436.3174058	736.5781387	490.8859876	416.677803	562.1809192	346.7618165	456.638176	488.8032578	301.8256793	324.6324143	306.6239149	179.3590382	271.81531	251.6254413
AT2G42320	2	protein_coding	nucleolar protein gar2-related	2.80E-05	0.542344229	99.38847983	59.58163602	27.03748348	52.05104141	58.79454404	44.02957741	28.73180749	44.66000032	19.52985824	16.91521056	6.212764299	16.45010964	22.18626739	32.46324143	7.795523261	23.25024569	30.8244166	46.83539235
AT2G42380	2	protein_coding	Basic-leucine zipper (bZIP) transcription factor family protein	1.12E-06	0.593196542	203.3729587	207.7157953	142.3025446	131.0915117	158.3326756	73.38262902	62.96545047	84.85400062	39.05971647	81.75685105	17.08510182	97.52564998	83.66071663	61.21639812	51.97015507	146.1444015	170.9354011	173.1072835
AT2G42430	2	protein_coding	lateral organ boundaries-domain 16	9.85E-07	0.528174321	147.0719701	50.28908728	103.8808576	93.98104698	159.3641588	84.39002337	64.18808057	101.3782007	50.9171304	56.38403521	24.8510572	54.05036023	54.07902677	32.46324143	12.99253877	3.32146367	19.61553784	41.32534619
AT2G42570	2	protein_coding	TRICHOME BIREFRINGENCE-LIKE 39	4.92E-06	0.554522838	135.5819725	89.64576428	156.5327991	120.0065677	98.50664834	137.5924294	93.53120312	127.2810009	102.5317557	31.01121936	94.74465556	64.62543071	73.02979683	61.21639812	51.97015507	9.964391011	8.406659072	56.47797313
AT2G42580	2	protein_coding	tetratricopetide-repeat thioredoxin-like 3	1.25E-07	0.625424843	398.7029191	255.8184005	291.7202165	247.7244008	292.4254953	143.0961266	188.2850363	239.3776017	119.2716342	98.67206161	139.7871967	195.0513	91.05613909	62.1439193	51.97015507	93.00098277	30.8244166	141.4245181
AT2G42780	2	protein_coding		1.18E-06	0.574907699	383.1914222	301.1879032	391.3319978	321.9453302	337.2950158	200.8849469	239.6355008	312.6200023	248.3081976	132.5024827	288.8935399	197.4013156	247.2844386	231.8802959	176.6985272	122.8941558	131.7043255	208.463413
AT2G42810	2	protein_coding	protein phosphatase 5.2	0.00023917	0.545319092	308.5064374	255.27178	210.6077661	258.3273907	282.1106631	211.8923413	200.5113374	285.8240021	106.7167254	107.1296669	105.6169931	115.1507675	184.8855616	120.5777539	88.34926362	225.8595296	182.1442799	188.7190809
AT2G42890	2	protein_coding	MEI2-like 2	4.76E-07	0.619283095	1228.855251	710.6066681	604.7858147	809.6828663	1386.829201	576.0536378	643.7147509	951.2580069	472.9015673	535.6483345	392.9573419	370.1274668	462.6761179	253.2132831	200.085097	318.8605124	322.2552644	358.6121709
AT2G43070	2	protein_coding	SIGNAL PEPTIDE PEPTIDASE-LIKE 3	4.56E-09	0.666127717	133.8584728	179.8381491	173.6091045	128.6817413	128.9354036	89.89372054	103.923559	150.0576011	112.9941798	121.2256757	69.89359837	146.8759789	105.846984	108.5199785	80.55374036	43.17902771	30.8244166	68.87557699
AT2G43080	2	protein_coding	P4H isoform 1	9.15E-08	0.542634229	463.6214059	647.1986885	492.3668045	537.3788071	530.1823796	427.453814	463.3768102	495.7260036	382.9247204	225.5361408	594.8721817	568.7037903	348.0470697	407.1817996	288.4343606	39.85756404	212.9686965	208.0042425
AT2G43400	2	protein_coding	electron-transfer flavoprotein:ubiquinone oxidoreductase	7.26E-07	0.578320087	438.9179109	516.5563857	404.1392268	491.1112147	429.6127648	347.650205	424.2526468	449.7262033	235.0557938	296.0161848	338.5956543	405.3777017	163.1615081	158.6061224	262.4492831	262.39563	249.3975525	212.1367771
AT2G43680	2	protein_coding	IQ-domain 14	1.52E-18	0.829689437	3855.468717	4508.525999	3830.784502	3736.108083	4194.52655	3952.571855	4144.104745	3824.682428	3614.418764	2599.304023	2997.658774	2751.868341	2713.65783	2281.702112	2143.768897	1737.1255	2000.784859	2393.655886
AT2G43750	2	protein_coding	O-acetylserine (thiol) lyase B	0.00011597	0.524793322	116.0489764	106.5910002	108.1499339	90.12541429	96.44368189	92.64556913	74.58043648	83.51420061	64.86702914	31.01121936	82.31912696	56.40037589	74.87865245	45.448538	38.9776163	132.8585468	56.04439382	106.5275591
AT2G44500	2	protein_coding	O-fucosyltransferase family protein	1.55E-07	0.586315615	434.8964117	380.9944982	330.1419036	393.7564892	415.6877412	300.868779	203.5679127	178.6400013	103.2292507	143.7792898	170.8510182	280.8268716	134.96646	216.1124358	83.15224811	26.57170936	89.67103011	148.7712463
AT2G45050	2	protein_coding	GATA transcription factor 2	6.47E-17	0.751596892	719.8483539	587.070432	401.2931759	343.6332641	318.2125761	268.7638788	174.8361052	201.4166015	197.3910672	70.48004401	141.3403878	34.0752271	110.0069092	106.6649361	122.1298644	9.964391011	33.62663629	74.84479366
AT2G45430	2	protein_coding	AT-hook motif nuclear-localized protein 22	6.16E-11	0.720651571	282.6539426	173.8253234	239.068275	173.5034714	224.8633439	180.704724	145.4929826	142.018801	116.4816545	76.11844753	114.9361395	151.5760102	113.2424065	64.92648285	88.34926362	43.17902771	78.46215134	112.9559463
AT2G45620	2	protein_coding	Nucleotidyltransferase family protein	3.72E-06	0.549459713	1791.865136	1257.773803	1102.844721	1545.144803	2181.587029	1555.711735	1581.472042	1759.604013	1185.043898	1048.743055	1270.510299	519.3534614	1008.550739	669.6702945	821.1284501	597.8634607	529.6195216	886.1990906
AT2G46970	2	protein_coding	phytochrome interacting factor 3-like 1	6.28E-08	0.634417009	255.0779482	225.2076517	183.5702826	63.13598541	66.01492664	67.87893184	25.67523223	31.26200023	25.10981773	14.0960088	7.765955374	52.8753524	11.0931337	15.76786012	33.7806008	33.2146367	33.62663629	10.10175129
AT2G47000	2	protein_coding	ATP binding cassette subfamily B4	1.15E-07	0.612949425	534.8593914	598.5494628	421.2155321	549.9096134	522.4462554	510.0092717	393.6868942	476.5222035	318.0576913	310.1121936	290.446731	263.2017542	376.2421179	301.4443847	355.9955622	126.2156195	198.957598	327.8477465
AT2G47780	2	protein_coding	Rubber elongation factor protein (REF)	3.19E-06	0.566783096	143.050471	387.5539444	266.1057585	148.4418588	62.92047695	238.4935443	81.30490206	89.76660065	232.265814	205.8017285	118.0425217	96.35064215	17.56412835	50.08614391	7.795523261	23.25024569	36.42885598	11.47926283
AT3G01516	2	protein_coding		1.48E-12	0.73112263	106.8569783	84.17955915	147.9946464	94.94495516	98.50664834	90.81100341	61.74282036	47.33960034	70.44698864	73.29924577	63.68083407	44.65029758	14.32863102	60.28887693	46.77313956	13.28585468	22.41775753	7.805898725
AT3G02170	2	protein_coding	longifolia2	5.39E-11	0.699432515	606.6718769	431.830206	441.1378884	348.9347591	466.746161	174.2837439	158.9419138	301.4550022	120.6666241	194.5249215	211.2339862	142.1759476	164.5481498	174.3739825	161.1074807	89.6795191	64.45105289	163.0055322
AT3G03470	2	protein_coding	cytochrome P450, family 87, subfamily A, polypeptide 9	1.80E-06	0.554208088	483.7289018	383.1809803	387.0629214	362.4294735	682.3261558	422.8673997	351.5061555	465.3572034	573.3408382	341.123413	476.82966	235.0015662	390.5707489	443.3551257	436.5493026	49.82195506	114.8910073	185.0457168
AT3G06455	2	protein_coding	ubiquitin family protein	5.53E-05	0.5235432	136.1564724	110.4173438	149.4176719	126.7539249	162.9743501	182.5392897	124.0969558	122.3684009	118.5741393	149.4176933	256.2765273	45.82530541	77.65193587	67.7090464	77.95523261	66.42927341	47.63773474	45.45788081
AT3G06850	2	protein_coding	2-oxoacid dehydrogenases acyltransferase family protein	1.12E-09	0.705108233	3163.770858	2268.475133	1247.993317	2449.772625	2397.682765	1168.618367	1228.743257	1618.925012	773.5218851	572.2979574	484.5956153	1331.283873	398.8905992	409.036842	449.5418414	441.7546682	358.6841204	779.6715315
AT3G06960	2	protein_coding	pigment defective 320	3.44E-05	0.598088994	217.7354558	148.6807798	162.2249009	118.5607054	133.0613365	110.9912264	106.3688192	166.1352012	59.28706965	36.64962288	91.63827341	50.52533674	66.09658827	30.60819906	28.58358529	76.39366442	128.9021058	91.37493214
AT3G07010	2	protein_coding	Pectin lyase-like superfamily protein	1.94E-13	0.756009446	503.2618979	320.3196212	261.8366821	381.2256829	508.5212318	246.7490901	239.6355008	343.8820025	207.8534912	73.29924577	113.3829485	94.00062649	93.82942251	115.0126268	85.75075587	19.92878202	28.02219691	80.35483982
AT3G07020	2	protein_coding	UDP-Glycosyltransferase superfamily protein	4.11E-05	0.529138655	199.9259594	173.8253234	184.993308	186.9981858	303.2560693	218.3133213	145.4929826	162.5624012	138.8014925	84.57605281	159.9786807	104.575697	119.7134011	101.099809	67.56120159	93.00098277	148.5176436	99.64000138
AT3G08580	2	protein_coding	ADP/ATP carrier 1	3.24E-11	0.710299731	2072.221079	2083.717399	1828.587699	1939.383246	1425.509822	2072.141987	1646.271438	1811.409613	1691.425222	1533.645758	1470.871948	1032.831884	1469.378001	1353.253407	1195.313567	1149.22643	1185.338929	1258.586377
AT3G11080	2	protein_coding	receptor like protein 35	1.27E-05	0.530420426	30.44849382	65.04784116	61.1900942	62.65403132	53.63712789	25.68392016	49.5165193	26.79600019	31.38727217	84.57605281	37.2765858	41.12527409	30.04390376	40.81093208	10.39403101	3.32146367	8.406659072	17.90765002
AT3G11600	2	protein_coding		1.03E-08	0.679904094	435.4709116	247.0724723	361.4484634	449.1812092	552.8750106	296.2823647	349.6722104	366.6586027	399.6645989	267.8241672	497.0211439	257.326715	191.8187702	191.0693638	176.6985272	69.75073708	170.9354011	126.7310617
AT3G11800	2	protein_coding		3.02E-05	0.501154152	328.6139333	464.0808163	344.372158	306.5227994	417.7507076	365.9958622	336.2232792	370.2314027	418.4969622	442.6146764	268.7020559	253.8016915	275.0172729	241.1555077	153.3119575	232.5024569	145.7154239	244.2787131
AT3G12100	2	protein_coding	Cation efflux family protein	1.47E-05	0.538740848	72.96148519	98.39169251	98.1887558	108.4396696	108.8214806	88.97643768	84.97279238	63.41720046	69.7494937	73.29924577	125.8084771	108.1007205	67.94544389	58.43383457	41.57612406	43.17902771	56.04439382	45.45788081
AT3G12610	2	protein_coding	Leucine-rich repeat (LRR) family protein	1.30E-10	0.661799108	429.7259128	331.798652	113.8420357	247.2424467	349.6728145	124.7504693	84.97279238	156.3100011	89.27935194	14.0960088	80.76593589	148.0509867	67.48322999	64.92648285	38.9776163	19.92878202	11.20887876	50.96792697
AT3G12710	2	protein_coding	DNA glycosylase superfamily protein	8.25E-09	0.644095821	418.2359151	344.9175443	249.0294531	311.3423403	386.8062108	283.4404046	211.5150084	249.6494018	154.843876	56.38403521	254.7233363	51.70034457	77.65193587	87.18699126	36.37910855	19.92878202	5.604439382	71.63060007
AT3G13300	2	protein_coding	Transducin/WD40 repeat-like superfamily protein	7.20E-06	0.548764483	444.6629097	577.2312627	344.372158	379.2978665	420.3294157	354.071185	393.6868942	451.5126033	326.4276305	335.4850095	413.1488259	437.1029132	297.2035403	222.6050841	317.0179459	89.6795191	179.3420602	306.7259029
AT3G13310	2	protein_coding	Chaperone DnaJ-domain superfamily protein	1.99E-08	0.646580082	280.930443	248.7123338	300.2583692	229.8920995	297.0671699	185.2911383	185.2284611	134.873201	275.5105001	180.4289127	138.2340057	77.55051685	100.3004172	112.2300632	98.74329464	43.17902771	109.2865679	140.0470065
AT3G13450	2	protein_coding	Transketolase family protein	1.76E-07	0.602319627	826.1308323	1062.630279	1027.424372	955.2330006	995.8970574	763.1793418	945.7043871	874.4428063	652.1577661	391.8690447	582.4466531	462.9530855	207.071829	298.6618211	317.0179459	501.5410142	540.8284003	411.8759504
AT3G13460	2	protein_coding	evolutionarily conserved C-terminal region 2	4.18E-09	0.708876293	3582.581273	2857.185426	2275.417689	2602.070116	2816.980698	2411.536646	2390.853173	2417.445818	1761.872211	1866.311565	1941.488844	1366.534108	1810.491862	1523.917305	1598.082268	2245.309441	1888.696072	1971.219013
AT3G13772	2	protein_coding	transmembrane nine 7	4.00E-07	0.577231721	301.0379389	257.4582621	352.9103107	290.1363604	356.8931971	315.5453048	244.5260212	278.678402	182.0461786	202.9825267	159.9786807	105.7507048	208.4584707	183.6491943	148.114942	189.3234292	72.85771196	156.1179745
AT3G14050	2	protein_coding	RELA/SPOT homolog 2	1.22E-08	0.65219472	326.8904336	356.9431956	243.3373513	273.7499215	246.5244917	260.508333	212.1263234	261.7076019	182.7436735	219.8977373	130.4680503	101.0506735	150.6817327	197.5620121	129.9253877	109.6083011	70.05549227	167.1380668
AT3G15540	2	protein_coding	indole-3-acetic acid inducible 19	6.37E-17	0.800881332	1155.893765	484.3057753	456.7911683	535.4509908	668.4011322	509.0919888	279.9822943	382.7362028	301.3178128	174.7905091	205.0212219	105.7507048	65.63437437	127.9979233	72.7582171	129.5370831	112.0887876	31.68276541
AT3G15630	2	protein_coding		4.20E-07	0.624947202	569.3293844	895.9110223	845.2771152	698.3514722	795.2735694	532.0240604	485.3841521	413.551603	583.1057673	434.1570711	274.9148202	351.3273415	164.0859359	300.5168635	400.170194	730.7220075	655.7194077	389.8357658
AT3G16240	2	protein_coding	delta tonoplast integral protein	8.02E-08	0.613935834	11842.1661	9845.182076	2534.40832	10477.68185	9600.530152	3020.612467	5221.241868	8637.690663	2962.958492	2001.63325	1964.78671	3673.07448	2057.776301	1715.91419	1392.800156	1547.80207	1619.682981	2739.411282
AT3G16640	2	protein_coding	translationally controlled tumor protein	5.55E-06	0.512060918	18381.12377	10158.94225	13275.40439	14206.07867	12371.60985	14393.0854	11829.55759	13902.2115	12619.7759	11240.15742	13194.35818	5313.385412	8880.977952	10439.25092	9806.768262	7905.083535	7927.479505	7161.223325
AT3G16740	2	protein_coding	F-box and associated interaction domains-containing protein	4.96E-07	0.594125204	116.6234763	93.47210788	120.9571629	119.5246136	102.1168396	71.54806329	73.96912142	105.3976008	85.79187725	93.03365809	55.91487869	103.4006891	77.65193587	67.7090464	67.56120159	43.17902771	25.21997722	65.20221288
AT3G17100	2	protein_coding	sequence-specific DNA binding transcription factors	1.61E-15	0.786664935	1269.070242	1749.185645	1166.880866	997.6449603	1126.379686	917.2828627	777.5927475	752.5210055	768.6394206	484.9027028	865.1274287	266.7267777	435.4054976	402.5441937	246.8582366	239.1453843	453.9595899	334.2761336
AT3G17580	2	protein_coding		4.13E-07	0.595838536	91.34548146	53.56881037	73.99732321	43.37586784	31.97598009	18.34565725	20.7847118	25.00960018	49.52214053	45.10722817	31.0638215	64.62543071	24.49733691	21.33298722	12.99253877	3.32146367	11.20887876	12.85677437
AT3G18200	2	protein_coding	nodulin MtN21 /EamA-like transporter family protein	3.73E-09	0.637849989	102.8354791	25.69116415	83.95850134	55.9066741	67.56215148	30.27033447	22.61865696	30.81540022	32.78226204	42.28802641	37.2765858	17.62511747	9.24427808	32.46324143	5.197015507	0	5.604439382	5.050875646
AT3G18530	2	protein_coding	ARM repeat superfamily protein	8.19E-23	0.87015044	303.9104383	1153.369284	882.2757768	444.8436224	267.6698979	536.6104747	471.3239059	243.3970018	330.6126001	287.5585796	260.9361006	144.5259632	66.09658827	115.9401479	64.96269384	9.964391011	14.01109845	17.4484795
AT3G19390	2	protein_coding	Granulin repeat cysteine protease family protein	5.98E-13	0.755944012	814.6408346	948.3865917	513.7121862	938.3646076	887.0755767	489.8290487	723.7970228	582.8130042	405.9420533	293.1969831	310.638215	417.1277801	194.1298397	237.445423	148.114942	172.7161109	252.1997722	259.8905105
AT3G19820	2	protein_coding	cell elongation protein / DWARF1 / DIMINUTO (DIM)	8.10E-09	0.658019098	1687.880657	1087.228202	1173.995993	1327.301556	1444.07652	1109.912264	1165.777806	1289.780809	1079.722162	1020.551037	1049.957167	871.8558107	922.1167385	667.8152522	657.4224616	783.8654262	481.9817868	861.4038829
AT3G20340	2	protein_coding		3.86E-06	0.548869686	328.0394334	174.9185645	307.3734964	344.5971723	359.4719052	246.7490901	245.7486513	323.7850024	363.3948622	109.9488687	268.7020559	186.8262452	106.7714118	149.3309106	88.34926362	139.5014742	114.8910073	137.2919835
AT3G20410	2	protein_coding	calmodulin-domain protein kinase 9	3.55E-07	0.627700909	673.8883632	403.9525598	476.7135245	611.1177824	849.9421805	526.5203632	479.2710016	669.0068049	379.4372457	265.0049655	341.7020365	500.5533361	272.7062034	217.9674781	306.6239149	219.2166022	215.7709162	294.7874695
AT3G20770	2	protein_coding	Ethylene insensitive 3 family protein	5.36E-07	0.609456293	1376.501721	1065.363382	997.5408379	1188.016825	1355.884704	1012.68028	1130.321533	1133.917408	910.9283877	713.2580454	852.7019001	912.9810848	761.2662999	770.7701036	574.2702135	920.0454367	658.5216273	720.8977058
AT3G20810	2	protein_coding	2-oxoglutarate (2OG) and Fe(II)-dependent oxygenase superfamily protein	3.46E-05	0.502740039	141.9014712	189.6773183	49.80589062	104.5840369	162.4586085	130.2541665	100.8669838	187.1254014	51.61462534	25.37281584	46.59573224	173.901159	52.69238506	25.97059314	33.7806008	16.60731835	11.20887876	43.62119876
AT3G21330	2	protein_coding	basic helix-loop-helix (bHLH) DNA-binding superfamily protein	5.45E-34	0.901642864	192.4574609	192.4104209	209.1847406	109.8855319	92.31774897	70.63078043	56.85229994	49.12600036	42.54719116	25.37281584	21.74467505	12.92508614	18.02634226	12.05777539	15.59104652	6.642927341	16.81331814	37.19281157
AT3G21700	2	protein_coding	Ras-related small GTP-binding family protein	8.23E-05	0.515403493	54.57748892	38.81005649	99.61178125	57.35253636	42.80655399	66.04436611	44.01468382	27.6892002	52.31212028	31.01121936	49.70211439	36.42524277	47.60803211	23.18802959	36.37910855	13.28585468	11.20887876	32.14193593
AT3G21720	2	protein_coding	isocitrate lyase	7.42E-11	0.733614957	7985.548379	5059.519477	3896.243672	3418.982294	4045.477223	3139.859239	3343.282025	3785.828227	3082.230127	3199.793998	3381.29697	2689.592925	2876.357125	1926.461498	2125.579342	1949.699175	1241.383323	2294.015884
AT3G22960	2	protein_coding	Pyruvate kinase family protein	1.05E-11	0.740587047	3283.266834	3175.318565	2214.227595	2874.856129	3043.391266	2594.075936	2842.614997	3224.005423	2329.63309	2619.038435	2256.786632	2098.563986	1572.913915	1325.427771	1605.877792	1315.299613	1462.758679	1312.309327
AT3G24715	2	protein_coding	Protein kinase superfamily protein with octicosapeptide/Phox/Bem1p domain	4.52E-06	0.522710659	281.5049429	127.3625797	68.30522143	185.0703694	380.6173114	123.8331865	199.2887073	255.0086019	117.1791494	25.37281584	107.1701842	112.8007518	122.0244707	51.94118628	116.9328489	9.964391011	22.41775753	45.91705133
AT3G25150	2	protein_coding	Nuclear transport factor 2 (NTF2) family protein with RNA binding (RRM-RBD-RNP motifs) domain	3.12E-05	0.503937936	628.5028724	437.2964111	502.3279826	496.8946638	505.4267821	461.3932799	528.1762059	507.7842037	449.8842344	408.7842553	444.2126474	279.6518638	355.4424922	294.0242152	384.5791475	279.0029483	383.9040976	424.2735542
AT3G25717	2	protein_coding	ROTUNDIFOLIA like 16	1.56E-11	0.746158391	833.0248309	445.4957189	550.7108478	466.5315563	516.257356	344.8983564	263.4767879	302.7948022	177.8612089	245.2705532	145.999961	200.9263391	108.6202674	168.8088554	116.9328489	338.7892944	277.4197494	102.3950245
AT3G26180	2	protein_coding	cytochrome P450, family 71, subfamily B, polypeptide 20	0.000175012	0.54009957	225.7784542	185.3043542	313.0655982	189.4079562	296.0356866	110.9912264	157.7192837	238.4844017	115.0866646	146.5984915	141.3403878	465.3031011	90.59392519	131.7080081	85.75075587	46.50049139	44.83551505	88.16073854
AT3G26520	2	protein_coding	tonoplast intrinsic protein 2	1.60E-06	0.590741942	90842.79406	57077.02082	25773.83689	75548.71292	97229.67211	32226.89882	37872.19017	67797.89989	27687.75902	14640.11474	21555.18574	10485.76989	20914.25473	18010.60634	12491.02677	9765.103191	11601.18952	25065.65915
AT3G26810	2	protein_coding	auxin signaling F-box 2	4.37E-07	0.617831158	476.2604033	408.3255239	435.4457866	414.962469	581.2407994	408.1908739	350.8948405	439.9010032	404.5470635	225.5361408	453.5317938	309.0270596	281.9504814	330.1975414	322.2149614	202.6092839	263.4086509	249.3295887
AT3G28910	2	protein_coding	myb domain protein 30	3.21E-08	0.637776201	173.4989648	131.1889233	99.61178125	114.7050727	133.0613365	102.7356806	63.57676552	107.6306008	57.19458483	115.5872722	116.4893306	79.90053252	67.94544389	73.2741735	70.15970935	9.964391011	16.81331814	50.04958594
AT3G29647	2	transposable_element_gene	transposable element gene	3.69E-09	0.662473037	375.7229237	335.078375	367.1405652	272.3040592	338.326499	226.5688671	254.3070621	263.0474019	253.8881571	222.7169391	198.8084576	346.6273102	168.708075	169.7363766	153.3119575	46.50049139	140.1109845	141.8836886
AT3G42630	2	protein_coding	Pentatricopeptide repeat (PPR) superfamily protein	1.47E-05	0.50673851	45.38549079	50.28908728	58.3440433	27.47138296	15.98799005	43.11229455	24.45260212	43.32020031	17.43737343	28.1920176	37.2765858	28.20018795	20.79962568	23.18802959	12.99253877	3.32146367	11.20887876	19.28516156
AT3G43270	2	protein_coding	Plant invertase/pectin methylesterase inhibitor superfamily	1.50E-08	0.627253043	47.10899044	75.43363092	31.30655982	57.83449045	42.29081238	45.86414313	71.52386121	57.16480041	42.54719116	25.37281584	60.57445192	51.70034457	10.16870589	15.76786012	28.58358529	3.32146367	14.01109845	15.15262694
AT3G43690	2	transposable_element_gene	transposable element gene	5.37E-07	0.525834727	199.9259594	229.0339953	199.2235625	182.1786449	219.1901861	262.3428987	134.4893117	166.5818012	117.8766444	90.21445633	135.1276235	41.12527409	127.1088236	97.38972428	46.77313956	6.642927341	25.21997722	83.1098629
AT3G44300	2	protein_coding	nitrilase 2	7.75E-07	0.630160968	1038.695789	945.1068686	1111.382874	1465.140425	747.8253408	977.8235316	1310.659474	694.463005	805.6066522	935.9749844	691.1700283	455.9030385	439.1032088	599.1786846	470.3299034	431.7902771	445.5529308	547.7904223
AT3G45040	2	protein_coding	phosphatidate cytidylyltransferase family protein	1.56E-05	0.530643028	159.1364677	181.4780106	160.8018754	189.4079562	149.5650682	113.743075	164.4437493	129.0674009	211.3409659	126.8640792	83.87231804	156.2760415	87.35842786	99.24476664	51.97015507	96.32244644	95.27546949	69.79391801
AT3G45300	2	protein_coding	isovaleryl-CoA-dehydrogenase	2.25E-06	0.632154056	4953.912494	3850.941521	3769.594408	4701.944074	4224.439563	3131.603693	3554.797034	3901.051028	3253.813881	2720.529699	2797.297126	2124.414159	2192.280547	2137.936328	2754.418219	3989.077868	3253.377061	3052.106402
AT3G45730	2	protein_coding		2.74E-07	0.647403206	993.3102984	1052.244489	815.3935808	1664.669417	1002.601698	711.8115015	1190.230408	717.6862052	528.0036673	360.8578253	400.7232973	286.7019108	216.3161071	383.99377	293.6313762	126.2156195	417.5307339	338.4086683
AT3G47340	2	protein_coding	glutamine-dependent asparagine synthase 1	9.06E-07	0.607229494	8646.223245	7118.092332	3497.796547	8321.419268	4695.311657	4102.088962	5100.812803	5310.967239	3449.809958	978.2630108	2339.105759	2015.13843	547.2612623	396.9790666	602.8537988	896.795191	619.2905517	2450.593029
AT3G48115	2	other_rna	other RNA	6.19E-11	0.736897018	263.6954465	325.7858263	240.4913004	209.1680738	242.3985588	209.1404927	146.1042977	117.9024009	167.3987849	174.7905091	159.9786807	229.1265271	99.83820327	154.8960377	129.9253877	79.71512809	67.25327258	94.12995522
AT3G48140	2	protein_coding	B12D protein	7.14E-05	0.500900946	1825.18613	2676.800657	1703.361459	1676.718269	1421.899631	1446.555074	1585.751248	1745.759413	1701.887646	1750.724293	1486.403859	1064.557095	965.1026316	1276.269149	1255.079245	1381.728887	1392.703186	1024.409415
AT3G48990	2	protein_coding	AMP-dependent synthetase and ligase family protein	1.75E-08	0.65217959	1867.699121	1755.745091	1289.261054	1762.506096	1592.094364	1192.467722	1396.854896	1462.615011	1201.086282	1274.279196	1140.042249	1259.608395	766.8128668	745.7270316	839.3180044	853.6161633	980.7768918	1125.426928
AT3G50260	2	protein_coding	cooperatively regulated by ethylene and jasmonate 1	6.91E-07	0.615496543	62.04598741	73.24714887	71.15127232	107.4757614	88.19181606	57.78882035	67.85597089	45.99980033	87.18686713	101.4912634	37.2765858	55.22536806	36.51489842	64.92648285	33.7806008	33.2146367	22.41775753	19.28516156
AT3G50650	2	protein_coding	GRAS family transcription factor	6.34E-08	0.586561565	69.51448589	50.8357078	38.42168705	30.84506157	67.56215148	46.781426	43.40336877	42.42700031	29.99228229	33.83042112	51.25530547	48.17532108	30.96833157	16.6953813	7.795523261	16.60731835	11.20887876	16.98930899
AT3G51430	2	protein_coding	Calcium-dependent phosphotriesterase superfamily protein	3.84E-06	0.540318339	48.2579902	60.67487705	83.95850134	69.40138854	74.26679247	79.80360905	80.08227195	66.09680048	81.60690763	56.38403521	41.93615902	123.3758223	29.58168986	33.39076261	75.35672485	3.32146367	22.41775753	23.41769618
AT3G51730	2	protein_coding	saposin B domain-containing protein	6.29E-06	0.562941447	3952.559198	3034.290473	2700.902297	3853.70488	3909.837179	2487.671124	2779.038231	3326.723424	2727.205204	2266.638215	2130.978155	3347.597311	1241.044332	1504.43936	2052.821125	2401.418234	1462.758679	1266.851446
AT3G52140	2	protein_coding	tetratricopeptide repeat (TPR)-containing protein	0.000272311	0.519841952	407.3204173	557.0063037	490.943779	345.5610804	398.6682679	344.8983564	375.3474426	323.7850024	233.6608039	363.6770271	260.9361006	184.4762295	317.0787382	286.6040457	449.5418414	471.6478412	613.6861123	384.7848901
AT3G52850	2	protein_coding	vacuolar sorting receptor homolog 1	7.87E-06	0.511678407	727.3168524	517.1030062	648.8996036	675.6996301	770.0022303	638.4288724	641.8808057	718.1328052	551.0210002	338.3042112	512.5530547	385.4025686	513.0574335	512.9192145	176.6985272	288.9673393	291.4308478	396.7233235
AT3G54510	2	protein_coding	Early-responsive to dehydration stress protein (ERD4)	5.33E-16	0.69963932	90.19648169	96.20521045	56.92101786	102.6562205	118.1048297	73.38262902	93.53120312	89.32000065	72.53947345	11.27680704	99.40422879	52.8753524	30.96833157	27.82563551	2.598507754	3.32146367	0	5.050875646
AT3G54770	2	protein_coding	RNA-binding (RRM/RBD/RNP motifs) family protein	2.26E-06	0.586596095	149.9444696	138.8416105	147.9946464	62.17207723	66.53066825	63.29251753	22.00734191	13.3980001	33.47975698	16.91521056	18.6382929	50.52533674	17.56412835	14.84033894	5.197015507	0	36.42885598	5.510046159
AT3G54920	2	protein_coding	Pectin lyase-like superfamily protein	2.89E-06	0.54508514	1360.990224	729.7383861	631.8232982	1046.322323	1178.469589	960.3951572	857.0637044	1019.587807	933.9457207	648.4164049	498.574335	876.555842	346.660428	264.3435373	384.5791475	176.0375745	585.6639154	398.5600055
AT3G55270	2	protein_coding	mitogen-activated protein kinase phosphatase 1	1.14E-06	0.582641357	402.1499184	476.6530881	300.2583692	447.2533928	396.0895598	316.4625876	386.3511135	325.1248024	213.4334507	287.5585796	321.5105525	230.3015349	264.3863531	192.9244062	285.8358529	179.3590382	190.550939	270.9106028
AT3G57410	2	protein_coding	villin 3	7.97E-10	0.657043189	1645.367666	1842.111132	1662.093721	1666.597233	1965.491292	1676.793073	1614.483055	1539.876811	1113.201919	1415.239284	1268.957108	595.7289704	1020.5683	960.9119462	1218.700136	793.8298172	804.2370513	912.3718098
AT3G57550	2	protein_coding	guanylate kinase	1.20E-05	0.569693185	564.1588855	588.7102935	802.5863518	723.4130847	531.2138628	716.3979158	761.6985561	449.7262033	882.3310953	403.1458517	402.2764884	292.57695	297.2035403	353.3855709	322.2149614	418.5044225	369.8929992	261.7271926
AT3G58850	2	protein_coding	phy rapidly regulated 2	2.65E-08	0.50133151	128.113474	61.76811807	42.69076339	58.79839862	48.47971175	59.62338608	44.62599887	54.9318004	75.3294532	28.1920176	82.31912696	30.55020361	21.26183958	29.68067787	0	3.32146367	11.20887876	11.93843334
AT3G59370	2	protein_coding	Vacuolar calcium-binding protein-related	2.05E-05	0.552111632	66.64198647	28.97088724	106.7269085	56.87058228	21.14540619	77.96904333	66.63334079	68.7764005	179.9536937	183.2481144	60.57445192	30.55020361	23.1106952	37.10084734	67.56120159	3.32146367	5.604439382	0.918341027
AT3G60390	2	protein_coding	homeobox-leucine zipper protein 3	1.49E-06	0.608580346	226.3529541	206.6225543	88.22757768	109.8855319	99.02238996	92.64556913	37.90153329	24.56300018	15.34488861	11.27680704	29.51063042	10.57507048	42.52367917	51.94118628	2.598507754	19.92878202	56.04439382	47.75373338
AT3G60530	2	protein_coding	GATA transcription factor 4	2.01E-11	0.675778071	639.4183702	1088.321443	1053.03883	663.1688238	416.2034828	676.0374698	437.701578	308.1540022	523.8186977	482.083501	377.4254312	301.9770126	63.32330485	250.4307196	270.2448064	205.9307476	305.4419463	121.680186
AT3G61600	2	protein_coding	POZ/BTB containin G-protein 1	3.76E-10	0.694413276	461.3234064	659.2243398	304.5274455	411.5887904	479.1239598	356.8230336	345.393005	309.9404023	265.745571	321.3890007	316.8509793	351.3273415	263.4619253	257.850889	223.4716668	189.3234292	137.3087649	244.2787131
AT3G61860	2	protein_coding	RNA-binding (RRM/RBD/RNP motifs) family protein	6.12E-10	0.685599067	490.0484005	795.8794683	483.8286518	502.1961587	477.5767349	585.2264664	508.0028091	537.7064039	585.1982521	318.5697989	649.2338693	562.8287511	360.0646312	325.5599354	127.3268799	69.75073708	109.2865679	223.1568694
AT3G62650	2	protein_coding		4.95E-08	0.563946817	955.3933061	802.985535	775.5488683	745.5829727	693.1567297	550.3697176	512.8933295	604.2498044	470.8090825	346.7618165	566.9147423	655.6543698	315.2298825	320.9223295	231.2671901	56.4648824	288.6286282	402.2333696
AT3G63350	2	protein_coding	winged-helix DNA-binding transcription factor family protein	7.90E-08	0.652863556	89.04748193	94.0187284	95.34270491	80.48633254	102.6325813	53.20240604	56.85229994	63.86380046	56.4970899	16.91521056	21.74467505	11.75007831	9.24427808	18.55042367	5.197015507	39.85756404	44.83551505	8.724239752
AT3G63470	2	protein_coding	serine carboxypeptidase-like 40	8.51E-06	0.500794221	139.6034717	98.39169251	247.6064277	170.1297927	188.2456892	199.0503812	168.1116396	125.9412009	289.4603989	174.7905091	220.5531326	41.12527409	50.84352944	76.98425824	103.9403101	3.32146367	67.25327258	17.4484795
AT4G00330	2	protein_coding	calmodulin-binding receptor-like cytoplasmic kinase 2	2.28E-05	0.517921477	265.993446	251.9920569	307.3734964	271.8221051	245.4930084	208.2232098	256.1410072	218.8340016	149.2639165	177.6097109	198.8084576	334.8772319	156.6905135	138.2006564	70.15970935	63.10780974	92.4732498	163.0055322
AT4G01250	2	protein_coding	WRKY family transcription factor	4.22E-08	0.639977356	60.32248776	101.6714156	138.0334683	54.94276593	22.69263103	34.85674878	52.57309456	28.1358002	75.3294532	42.28802641	24.8510572	42.30028192	26.34619253	21.33298722	20.78806203	29.89317303	16.81331814	13.7751154
AT4G01410	2	protein_coding	Late embryogenesis abundant (LEA) hydroxyproline-rich glycoprotein family	5.59E-15	0.790008803	150.5189694	217.008344	95.34270491	116.150935	141.828944	84.39002337	68.46728594	73.68900053	69.05199876	16.91521056	68.34040729	45.82530541	25.42176472	25.04307196	23.38656978	9.964391011	8.406659072	35.35612952
AT4G02290	2	protein_coding	glycosyl hydrolase 9B13	2.01E-14	0.78524525	175.7969643	286.9757698	166.4939772	108.9216237	95.92794027	148.5998238	103.923559	101.8248007	83.69939244	73.29924577	40.38296795	82.25054818	14.32863102	10.20273302	23.38656978	3.32146367	0	9.642580778
AT4G02440	2	protein_coding	F-box family protein	0.000160023	0.501461196	276.3344439	289.1622519	150.8406973	277.6055542	290.3625289	182.5392897	190.7302966	322.8918023	248.3081976	222.7169391	268.7020559	156.2760415	132.6553905	112.2300632	103.9403101	49.82195506	47.63773474	179.9948412
AT4G02715	2	protein_coding		3.87E-14	0.770296108	575.0743833	924.3352891	786.9330719	813.538499	820.0291669	726.4880273	515.9499048	434.9884032	510.5662939	456.7106852	358.7871383	446.5029758	367.9222676	480.4559731	444.3448259	192.6448929	339.0685826	268.6147503
AT4G04960	2	protein_coding	Concanavalin A-like lectin protein kinase family protein	1.90E-06	0.567572301	221.756955	261.2846057	335.8340054	349.8986672	201.1392296	309.1243247	250.6391718	144.6984011	243.425733	152.2368951	184.8297379	257.326715	148.8328771	158.6061224	83.15224811	166.0731835	78.46215134	133.1594488
AT4G09890	2	protein_coding	Protein of unknown function (DUF3511)	8.63E-08	0.568780197	896.794318	240.5130261	805.4324027	737.3897532	767.4235222	655.8572468	573.4135198	748.9482054	554.5084749	394.6882465	613.5104745	533.4535553	287.4970483	399.7616301	452.1403491	269.0385573	283.0241888	263.5638746
AT4G10020	2	protein_coding	hydroxysteroid dehydrogenase 5	8.22E-08	0.660262662	43.66199114	89.64576428	45.53681429	67.95552628	35.07042978	61.4579518	34.23364297	36.62120027	38.36222154	16.91521056	9.319146449	52.8753524	4.159925136	8.347690652	15.59104652	3.32146367	14.01109845	7.346728212
AT4G10150	2	protein_coding	RING/U-box superfamily protein	2.82E-07	0.538110137	33.89549312	21.86482056	18.4993308	21.20597983	54.15286951	22.93207157	7.335780637	8.038800058	12.55490887	14.0960088	0	9.400062649	3.235497328	8.347690652	0	3.32146367	2.802219691	4.591705133
AT4G10160	2	protein_coding	RING/U-box superfamily protein	8.96E-12	0.709595068	63.19498717	32.79723084	22.76840714	64.58184767	84.06588314	31.18761733	30.56575265	40.6406003	20.22735317	22.55361408	27.95743935	28.20018795	4.62213904	4.637605918	0	0	2.802219691	0.918341027
AT4G10610	2	protein_coding	CTC-interacting domain 12	5.99E-05	0.558655311	102.8354791	246.5258518	173.6091045	115.6689809	98.50664834	125.6677522	99.64435365	58.95120043	122.7591089	59.20323697	35.72339472	189.1762608	46.2213904	19.47794486	62.36418609	26.57170936	33.62663629	52.80460902
AT4G11320	2	protein_coding	Papain family cysteine protease	2.57E-06	0.587624825	6480.933185	6442.469377	7415.385601	8750.840359	13195.76495	8573.842918	8632.379865	7813.267057	6289.311847	4637.586896	5810.487811	5638.862582	4101.686184	3950.312721	2533.54506	5085.160879	2715.35088	2857.418104
AT4G11610	2	protein_coding	C2 calcium/lipid-binding plant phosphoribosyltransferase family protein	2.81E-22	0.825724864	166.0304663	256.9116415	189.2623844	127.235879	42.29081238	121.9986207	83.13884722	77.70840056	84.39688738	2.81920176	45.04254117	27.02518012	9.24427808	2.782563551	5.197015507	3.32146367	2.802219691	3.673364106
AT4G11820	2	protein_coding	hydroxymethylglutaryl-CoA synthase / HMG-CoA synthase / 3-hydroxy-3-methylglutaryl coenzyme A synthase	1.22E-07	0.590266713	252.7799487	272.2170159	159.37885	297.3656717	295.519945	288.9441017	242.080761	373.8042027	357.1174077	250.9089567	273.3616292	296.1019734	183.9611338	185.5042367	179.297035	49.82195506	154.122083	127.6494027
AT4G12520	2	protein_coding	Bifunctional inhibitor/lipid-transfer protein/seed storage 2S albumin superfamily protein	3.71E-09	0.662419126	156.8384682	241.6062672	125.2262393	181.6966908	79.42420861	181.6220068	95.97646333	78.15500057	83.69939244	42.28802641	203.4680308	102.2256813	21.26183958	62.1439193	12.99253877	23.25024569	14.01109845	8.724239752
AT4G12690	2	protein_coding	Plant protein of unknown function (DUF868)	3.15E-08	0.68093911	222.9059548	209.9022773	172.186079	162.9004814	298.0986531	120.164055	110.0367096	150.5042011	107.4142203	149.4176933	90.08508234	157.4510494	74.87865245	76.05673705	116.9328489	69.75073708	50.43995443	77.59981674
AT4G13195	2	protein_coding	CLAVATA3/ESR-RELATED 44	2.93E-11	0.621883452	112.0274773	80.89983606	133.764392	152.7794456	190.8243973	66.96164898	75.80306658	71.90260052	36.26973672	47.92642993	65.23402514	69.32546204	32.35497328	44.52101681	2.598507754	0	8.406659072	10.5609218
AT4G14130	2	protein_coding	xyloglucan endotransglucosylase/hydrolase 15	3.87E-22	0.806850834	3679.097253	9032.903993	5044.625208	3946.722019	1745.269623	4074.570476	2335.223503	1370.61541	2835.316919	809.1109052	1133.829485	746.1299728	90.13171128	94.60716072	153.3119575	332.146367	204.5620374	239.6870079
AT4G14340	2	protein_coding	casein kinase I	1.37E-05	0.512195816	102.2609792	102.2180361	91.07362857	83.86001115	87.67607444	121.0813379	92.91988807	109.8636008	78.11943294	59.20323697	127.3616681	123.3758223	78.11414978	60.28887693	72.7582171	9.964391011	25.21997722	63.36553083
AT4G14342	2	protein_coding	Splicing factor 3B subunit 5/RDS3 complex subunit 10	0.000142525	0.539369925	162.0089671	208.8090363	189.2623844	196.6372675	177.4151153	160.524501	164.4437493	147.8246011	167.3987849	107.1296669	116.4893306	101.0506735	177.0279252	123.3603174	163.7059885	172.7161109	210.1664768	185.0457168
AT4G14960	2	protein_coding	Tubulin/FtsZ family protein	1.23E-07	0.630317232	5084.898468	3916.535982	4237.769779	4883.640764	4735.539503	5386.28497	4440.592546	5440.034639	5421.628145	4381.039536	5512.275125	3355.822366	3416.685178	3434.610943	4069.263142	3135.461705	3104.859417	2719.66695
AT4G15160	2	protein_coding	Bifunctional inhibitor/lipid-transfer protein/seed storage 2S albumin superfamily protein	2.11E-08	0.669423926	118.346976	114.7903079	106.7269085	89.6434602	29.91301363	59.62338608	88.02936764	41.0872003	75.3294532	42.28802641	142.8935789	47.00031325	33.27940109	54.72374983	31.18209304	9.964391011	11.20887876	18.82599104
AT4G15233	2	protein_coding	ABC-2 and Plant PDR ABC-type transporter family protein	2.41E-05	0.508599293	49.98148986	94.0187284	49.80589062	52.05104141	86.1288496	44.02957741	25.06391718	32.15520023	66.26201902	8.457605281	13.97871967	62.27541505	13.40420322	21.33298722	2.598507754	23.25024569	11.20887876	10.5609218
AT4G15340	2	protein_coding	pentacyclic triterpene synthase 1	1.37E-06	0.532369119	112.6019771	128.4558208	172.186079	118.5607054	121.715021	177.9528754	202.3452826	133.980001	134.6165228	109.9488687	132.0212414	44.65029758	104.4603423	93.67963954	33.7806008	26.57170936	50.43995443	63.36553083
AT4G16150	2	protein_coding	calmodulin binding;transcription regulators	6.31E-07	0.571121015	858.3028258	727.0052835	745.6653339	809.2009122	860.2570128	749.4200988	713.4046669	767.7054056	644.4853218	738.6308612	776.5955374	317.2521144	561.1276795	515.7017781	485.9209499	481.6122322	414.7285142	421.5185312
AT4G16500	2	protein_coding	Cystatin/monellin superfamily protein	1.36E-06	0.587340637	594.0328794	357.4898161	831.0468607	627.0222673	468.8091275	558.6252634	510.4480693	364.8722026	517.5412433	397.5074482	413.1488259	353.6773572	149.295091	241.1555077	231.2671901	405.2185678	210.1664768	153.8221219
AT4G16515	2	protein_coding		7.59E-12	0.74700637	808.8958358	872.4063402	431.1767103	601.9606548	662.2122329	416.4464197	474.9917962	407.299203	338.2850444	358.0386236	156.8722986	168.0261199	64.24773266	89.96955481	114.3343412	23.25024569	165.3309618	44.9987103
AT4G16520	2	protein_coding	Ubiquitin-like superfamily protein	2.07E-06	0.559165578	2898.351912	2313.844635	2942.816623	2927.389125	3032.044951	2725.247385	2640.881029	2813.58002	2873.67914	2447.067128	2516.169541	2068.013783	1473.075712	1810.52135	2265.898761	2215.416268	1992.3782	1811.427675
AT4G16670	2	protein_coding	Plant protein of unknown function (DUF828) with plant pleckstrin homology-like region	2.53E-05	0.583246875	492.3464001	1006.328366	281.7590384	502.6781128	411.0460667	306.3724761	450.5391941	303.2414022	281.0904596	482.083501	329.2765079	323.1271536	238.9645884	250.4307196	332.6089925	205.9307476	109.2865679	143.7203706
AT4G16780	2	protein_coding	homeobox protein 2	3.30E-08	0.664243345	486.6014012	579.4177448	267.5287839	217.3612933	194.4345886	139.4269951	89.25199775	46.89300034	98.34678612	155.0560968	72.99998052	21.15014096	21.26183958	29.68067787	62.36418609	93.00098277	36.42885598	28.46857182
AT4G17460	2	protein_coding	Homeobox-leucine zipper protein 4 (HB-4) / HD-ZIP protein	6.32E-07	0.536267411	333.2099324	139.3882311	202.0696134	122.8982922	156.7854508	28.43576874	89.25199775	108.0772008	30.68977723	93.03365809	121.1489038	19.97513313	53.61681287	27.82563551	5.197015507	6.642927341	19.61553784	41.78451671
AT4G17900	2	protein_coding	PLATZ transcription factor family protein	2.42E-06	0.551256595	523.9438937	368.4222264	472.4444482	565.8140982	702.9558204	477.9043715	434.6450027	635.9584046	460.3466584	239.6321496	344.8084186	427.7028505	291.1947595	255.0683255	150.7134497	96.32244644	218.5731359	279.6348426
AT4G18670	2	protein_coding	Leucine-rich repeat (LRR) family protein	6.31E-05	0.570832901	1067.995283	1083.948479	993.2717616	798.5979223	718.9438104	929.2075399	708.5141465	654.7156048	784.6818041	845.7605281	514.1062458	338.4022554	413.2192302	266.1985797	278.0403296	807.1156719	818.2481497	530.8011133
AT4G19160	2	protein_coding		7.71E-10	0.724382834	2407.154511	2789.951103	1768.82063	2121.079937	2302.786308	1804.295391	1637.101712	1823.467813	1551.22874	1584.391389	1329.53156	1190.282933	997.9198188	1000.795357	938.061299	1727.161109	1880.289413	1978.565742
AT4G19880	2	protein_coding	Glutathione S-transferase family protein	6.10E-06	0.551974812	455.0039076	548.2603755	557.825975	495.9307556	362.5663549	441.213057	497.6104532	401.9400029	512.6587787	479.2642993	271.8084381	579.2788607	274.555059	269.9086644	129.9253877	106.2868375	308.244166	146.0162232
AT4G21790	2	protein_coding	tobamovirus multiplication 1	4.07E-05	0.503115651	659.5258661	732.4714887	462.4832701	685.3387118	793.2106029	492.5808973	550.7948628	694.909605	359.2098926	383.4114394	414.702017	532.2785475	487.6356687	416.4570114	400.170194	342.110758	274.6175297	456.4154902
AT4G22190	2	protein_coding		1.69E-05	0.523604504	448.6844089	635.7196577	311.6425728	229.8920995	304.8032941	227.4861499	176.6700503	175.9604013	139.4989874	157.8752986	206.5744129	58.75039156	173.330214	204.0546604	262.4492831	79.71512809	75.65993165	155.658804
AT4G22780	2	protein_coding	ACT domain repeat 7	1.79E-06	0.559441463	241.8644509	101.6714156	274.6439112	191.3357726	240.8513339	214.6441899	155.2740235	144.6984011	138.8014925	115.5872722	105.6169931	168.0261199	108.6202674	102.9548514	135.1224032	142.8229378	78.46215134	75.30396417
AT4G23030	2	protein_coding	MATE efflux family protein	2.02E-10	0.696319392	113.7509769	246.5258518	52.65194152	93.4990929	132.5455949	90.81100341	98.42172355	86.64040063	70.44698864	70.48004401	27.95743935	123.3758223	23.1106952	24.11555077	7.795523261	6.642927341	11.20887876	13.31594488
AT4G23870	2	protein_coding		3.57E-08	0.638934653	3029.337885	898.0975044	1136.997332	1845.884154	3257.939778	907.1927512	1064.910822	2065.971615	970.9129523	329.846606	969.1912307	720.2798005	558.8166099	534.2522017	236.4642056	388.6112494	176.5398405	363.6630465
AT4G24230	2	protein_coding	acyl-CoA-binding domain 3	4.37E-05	0.565568906	2325.001028	1556.775224	1519.791177	1803.954148	1942.798661	1131.00977	1345.504432	1529.158411	908.8359029	693.523633	976.9571861	1089.232259	595.3315084	420.1670962	511.9060275	2052.664548	1168.525611	1219.097713
AT4G25260	2	protein_coding	Plant invertase/pectin methylesterase inhibitor superfamily protein	2.48E-16	0.799256521	467.0684052	274.9501185	291.7202165	377.8520043	263.0282233	300.868779	248.1939116	242.5038018	284.5779343	169.1521056	114.9361395	89.30059517	50.84352944	29.68067787	54.56866282	19.92878202	67.25327258	31.2235949
AT4G25580	2	protein_coding	CAP160 protein	9.55E-12	0.73516629	1737.287647	3080.753217	1802.973241	2014.08613	1190.331646	1492.419218	1786.262585	1269.237209	1653.063001	380.5922376	1185.08479	547.5536493	189.0454867	76.05673705	111.7358334	129.5370831	154.122083	248.8704182
AT4G26320	2	protein_coding	arabinogalactan protein 13	5.07E-05	0.521070568	42.51299137	63.95460013	59.76706875	22.16988801	35.07042978	10.09011149	17.72813654	18.75720014	23.71482786	87.39525457	1.553191075	21.15014096	6.93320856	25.97059314	5.197015507	0	2.802219691	0.459170513
AT4G26400	2	protein_coding	RING/U-box superfamily protein	2.30E-05	0.553550556	244.1624504	202.2495902	156.5327991	183.6245072	225.8948271	215.5614727	325.2196082	208.1156015	253.8881571	228.3553426	361.8935204	294.9269656	148.3706632	144.6933046	124.7283722	89.6795191	131.7043255	96.42580778
AT4G27440	2	protein_coding	protochlorophyllide oxidoreductase B	1.88E-06	0.576756481	658.9513663	1148.99632	845.2771152	524.8480008	233.1152097	470.5661086	323.9969781	273.319202	506.3813243	504.6371151	341.7020365	210.3264018	250.519936	472.1082824	280.6388374	182.6805019	246.5953328	252.0846118
AT4G27450	2	protein_coding	Aluminium induced protein with YGL and LRDR motifs	1.21E-20	0.832446544	4020.350184	3574.351541	3092.234295	3488.865636	4006.28086	2506.934064	2077.24855	2371.446017	1863.008977	1626.679416	1368.361337	1598.01065	1002.079744	845.8993194	540.4896127	1066.189838	694.9504833	1130.936974
AT4G27460	2	protein_coding	Cystathionine beta-synthase (CBS) family protein	5.81E-21	0.823558448	387.7874213	494.6915651	352.9103107	373.0324634	375.9756369	232.9898471	227.4091997	226.8728016	143.683957	70.48004401	59.02126084	108.1007205	25.42176472	60.28887693	88.34926362	16.60731835	61.6488332	54.18212056
AT4G29190	2	protein_coding	Zinc finger C-x8-C-x5-C-x3-H type family protein	7.25E-07	0.579763539	98.23948006	191.3171799	165.0709518	88.67955202	63.95196018	57.78882035	87.41805259	88.42680064	87.88436206	33.83042112	32.61701257	121.0258066	29.58168986	25.97059314	46.77313956	19.92878202	2.802219691	33.51944747
AT4G29270	2	protein_coding	HAD superfamily, subfamily IIIB acid phosphatase	1.12E-05	0.541987489	137.3054721	195.1435235	130.9183411	127.235879	133.0613365	136.6751465	126.542216	134.873201	213.4334507	171.9713074	114.9361395	126.9008458	50.38131554	109.4474997	64.96269384	93.00098277	61.6488332	34.89695901
AT4G29900	2	protein_coding	autoinhibited Ca(2+)-ATPase 10	1.21E-08	0.670057332	681.3568617	515.4631446	587.7095094	641.962844	747.8253408	702.6386728	600.3113821	588.1722043	469.4140926	380.5922376	369.6594758	366.6024433	389.6463211	338.545232	504.1105042	355.3966127	271.81531	382.9482081
AT4G30170	2	protein_coding	Peroxidase family protein	1.15E-09	0.692334499	373.4249242	167.8124978	263.2597076	268.9303806	499.2378827	184.3738554	121.6516956	282.6978021	110.2042	112.7680704	118.0425217	36.42524277	66.09658827	48.23110155	70.15970935	13.28585468	67.25327258	34.89695901
AT4G30190	2	protein_coding	H(+)-ATPase 2	3.52E-11	0.743770387	4454.097596	2294.166297	2568.560931	2947.149243	4297.674873	3243.512202	2450.762048	3453.557825	2236.866263	2010.090855	2065.744129	3062.070408	1586.318119	1501.656796	1634.461377	558.0058966	1269.40552	913.2901509
AT4G30270	2	protein_coding	xyloglucan endotransglucosylase/hydrolase 24	1.29E-05	0.554723063	11626.15414	4966.59399	6231.42843	9981.751098	13198.34365	5659.635263	4889.297795	8405.012061	3743.455327	4964.6143	4291.46694	8296.730296	2529.696697	2838.214822	3734.055642	3952.541768	2202.544677	1882.139934
AT4G30290	2	protein_coding	xyloglucan endotransglucosylase/hydrolase 19	2.69E-13	0.756062053	181.5419632	140.4814721	374.2556924	282.425095	205.7809041	244.9145243	159.5532289	222.4068016	299.9228229	222.7169391	242.2978077	262.0267463	64.24773266	142.8382623	77.95523261	6.642927341	39.23107567	10.5609218
AT4G31380	2	protein_coding	FPF1-like protein 1	8.92E-13	0.724959001	351.0194288	376.0749136	475.2904991	396.6482137	270.7643475	564.1289606	325.8309233	294.7560021	431.0518711	219.8977373	153.7659164	44.65029758	80.4252193	124.2878386	148.114942	76.39366442	64.45105289	60.61050775
AT4G32210	2	protein_coding	succinate dehydrogenase 3-2	2.72E-06	0.593069338	344.1254302	690.3817091	388.4859469	401.4677545	538.4342454	464.1451285	363.7324566	397.0274029	474.9940521	422.8802641	346.3616097	407.7277174	258.8397862	436.8624775	397.5716863	212.5736749	277.4197494	200.6575143
AT4G32280	2	protein_coding	indole-3-acetic acid inducible 29	2.09E-14	0.766892481	210.2669573	258.0048826	189.2623844	107.9577155	69.62511794	87.14187196	15.89419138	25.45620018	53.00961521	31.01121936	32.61701257	12.92508614	24.03512301	21.33298722	2.598507754	13.28585468	58.84661351	17.90765002
AT4G32300	2	protein_coding	S-domain-2 5	8.22E-05	0.503380761	230.3744532	155.7868465	156.5327991	163.8643896	319.7598009	133.923298	168.1116396	214.8146016	199.483552	70.48004401	122.7020949	182.1262138	141.4374546	80.69434297	72.7582171	49.82195506	30.8244166	112.4967757
AT4G32460	2	protein_coding	Protein of unknown function, DUF642	1.31E-13	0.774012361	727.8913523	582.6974678	496.6358808	704.6168753	585.3667323	939.2976514	625.9866144	554.230604	803.5141674	789.3764929	433.3403099	513.4784222	208.4584707	332.0525837	327.4119769	172.7161109	218.5731359	108.8234116
AT4G32890	2	protein_coding	GATA transcription factor 9	2.56E-10	0.619625625	67.21648636	96.75183097	132.3413665	74.22092941	56.21583597	71.54806329	45.84862898	48.67940035	30.68977723	11.27680704	57.46806977	8.225054818	12.47977541	17.62290249	12.99253877	0	16.81331814	15.15262694
AT4G33625	2	protein_coding		6.54E-06	0.556140457	361.3604267	423.6308983	412.6773795	359.537749	430.1285064	203.6367955	257.9749524	351.0276025	242.7282381	267.8241672	278.0212024	500.5533361	204.2985456	251.3582407	140.3194187	156.1087925	128.9021058	189.637422
AT4G34030	2	protein_coding	3-methylcrotonyl-CoA carboxylase	1.28E-11	0.73948192	2406.580012	2167.350338	1250.839367	1970.710262	1959.818135	1384.17984	1422.530129	1843.118213	991.8378004	482.083501	998.7018611	689.7295969	411.3703746	374.7185582	587.2627523	411.8614951	465.1684687	763.141393
AT4G34131	2	protein_coding	UDP-glucosyl transferase 73B3	9.04E-05	0.50097567	517.0498951	350.3837494	448.2530156	452.0729337	550.8120441	445.7994713	386.9624286	440.3476032	379.4372457	589.2131679	643.021105	239.7015976	303.6745349	244.8655925	179.297035	156.1087925	151.3198633	308.1034144
AT4G34135	2	protein_coding	UDP-glucosyltransferase 73B2	1.89E-05	0.555780145	608.3953765	563.5657499	458.2141937	574.0073177	710.6919446	538.4450404	586.862451	667.6670048	712.8398256	515.9139221	889.9784859	912.9810848	552.3456153	434.0799139	402.7687018	242.4668479	204.5620374	402.2333696
AT4G34760	2	protein_coding	SAUR-like auxin-responsive protein family	1.31E-06	0.654382539	1006.523796	447.1355804	358.6024125	330.1385497	595.6815646	237.5762614	238.4128707	361.7460026	170.8862596	163.5137021	150.6595343	166.851112	179.3389948	243.9380713	132.5238954	428.4688135	190.550939	294.328299
AT4G35100	2	protein_coding	plasma membrane intrinsic protein 3	2.35E-05	0.53899761	12788.3674	6430.443726	5882.787195	9609.200588	10053.86703	5537.636642	6946.984263	10059.21847	6587.83968	5083.020774	6574.65782	9885.340883	4481.163799	4450.246639	3876.973568	3122.17585	3799.809901	4431.454623
AT4G35500	2	protein_coding	Protein kinase superfamily protein	4.08E-07	0.555850089	44.8109909	54.11543088	38.42168705	41.93000558	43.32229561	44.02957741	31.17706771	29.92220022	30.68977723	25.37281584	10.87233752	25.85017228	27.73283424	37.10084734	33.7806008	13.28585468	5.604439382	14.69345642
AT4G35720	2	protein_coding	Arabidopsis protein of unknown function (DUF241)	2.00E-08	0.65438954	283.8029424	155.7868465	206.3386897	176.87715	87.67607444	127.5023179	74.58043648	126.3878009	47.42965572	28.1920176	128.9148592	35.25023493	65.17216047	80.69434297	38.9776163	23.25024569	16.81331814	45.45788081
AT4G36040	2	protein_coding	Chaperone DnaJ-domain superfamily protein	2.33E-09	0.726254919	1306.987235	2774.099108	1545.405635	1304.649714	1098.013897	1242.918279	1281.927666	985.6462072	1109.714445	1110.765494	953.6593199	1149.157659	704.4139897	764.2774553	847.1135277	694.1859071	748.1926574	838.9045277
AT4G36730	2	protein_coding	G-box binding factor 1	1.40E-07	0.632073268	883.5808207	1052.79111	623.2851455	792.8144733	681.8104142	577.8882035	681.0049691	740.0162054	488.2464559	335.4850095	560.701978	256.1517072	543.5635511	311.6471177	332.6089925	186.0019655	184.9464996	440.8036927
AT4G36780	2	protein_coding	BES1/BZR1 homolog 2	1.37E-07	0.633458449	1004.800296	888.2583351	875.1606495	744.6190646	809.1985929	919.1174284	620.4847789	644.8904047	859.3137624	803.4725017	559.1487869	509.9533987	475.6181072	553.7301466	665.2179849	641.0424884	526.8173019	358.6121709
AT4G36930	2	protein_coding	basic helix-loop-helix (bHLH) DNA-binding superfamily protein	1.61E-06	0.57210406	282.6539426	245.9792313	136.6104429	198.0831298	185.1512396	192.6294012	168.1116396	167.4750012	117.1791494	50.74563169	155.3191075	69.32546204	110.4691231	55.65127101	51.97015507	6.642927341	2.802219691	57.39631416
AT4G37520	2	protein_coding	Peroxidase superfamily protein	7.28E-08	0.629203323	1034.09979	1020.5405	1401.680065	1306.095576	869.5403618	1031.943221	857.0637044	576.5606042	882.3310953	642.7780014	866.6806197	406.5527096	390.108535	723.4665232	291.0328684	162.7517198	126.0998861	472.4864581
AT4G37790	2	protein_coding	Homeobox-leucine zipper protein family	1.37E-06	0.574708108	849.1108277	514.9165241	671.6680107	675.6996301	833.9541904	660.4436611	556.9080134	723.9386053	440.1193053	315.7505972	476.82966	384.2275608	432.6322142	372.8635158	158.508973	136.1800105	154.122083	428.4060889
AT4G37870	2	protein_coding	phosphoenolpyruvate carboxykinase 1	2.17E-05	0.519799681	3371.165316	1666.645947	873.7376241	1777.446673	1838.103114	1262.181219	1344.281802	2448.261218	985.560346	380.5922376	879.1061483	1711.98641	783.4525673	362.6607828	249.4567443	295.6102667	140.1109845	738.3461853
AT4G37890	2	protein_coding	Zinc finger (C3HC4-type RING finger) family protein	2.24E-06	0.570311553	103.9844789	83.08631812	83.95850134	57.83449045	96.44368189	88.97643768	55.01835478	45.99980033	39.05971647	56.38403521	43.48935009	16.45010964	40.21260965	16.6953813	62.36418609	6.642927341	11.20887876	28.92774234
AT4G38570	2	protein_coding	probable CDP-diacylglycerol--inositol 3-phosphatidyltransferase 2	2.61E-07	0.57887892	82.72798321	134.4686464	82.53547589	89.16150611	111.9159303	65.12708325	79.4709569	68.7764005	57.89207977	11.27680704	59.02126084	83.42555601	48.07024602	25.04307196	25.98507754	16.60731835	11.20887876	38.1111526
AT4G38580	2	protein_coding	farnesylated protein 6	1.24E-05	0.547716677	182.6909629	409.4187649	266.1057585	207.7222115	135.124303	306.3724761	242.080761	137.552801	249.7031874	222.7169391	152.2127253	446.5029758	50.38131554	56.5787922	64.96269384	73.07220075	58.84661351	58.7738257
AT4G38860	2	protein_coding	SAUR-like auxin-responsive protein family	1.21E-06	0.573149663	186.7124621	166.1726362	112.4190103	67.95552628	123.7779874	41.27772882	32.39969781	38.85420028	32.0847671	73.29924577	55.91487869	51.70034457	25.42176472	16.6953813	33.7806008	26.57170936	42.03329536	49.13124492
AT4G39090	2	protein_coding	Papain family cysteine protease	5.05E-05	0.548668954	8835.233707	5970.189253	5423.149976	7595.114458	9626.832974	4875.358415	5356.342495	6606.107248	3712.068055	2320.203049	3165.40341	3086.745572	2982.666323	2680.536221	2401.021164	2344.953351	2443.53557	5222.146247
AT4G39660	2	protein_coding	alanine:glyoxylate aminotransferase 2	6.72E-07	0.585897874	552.0943879	396.2998726	357.179387	525.3299549	542.0444367	476.9870886	523.2856854	517.6094038	458.9516686	222.7169391	321.5105525	387.7525843	124.7977541	194.7794486	194.8880815	162.7517198	285.8264085	202.0350258
AT5G01020	2	protein_coding	Protein kinase superfamily protein	7.42E-07	0.58069821	342.9764304	365.1425033	337.2570308	248.2063549	338.326499	246.7490901	261.6428427	319.3190023	162.5163203	121.2256757	178.6169736	170.3761355	162.6992942	75.12921587	72.7582171	26.57170936	95.27546949	188.7190809
AT5G01330	2	protein_coding	pyruvate decarboxylase-3	4.33E-13	0.693065502	93.06898111	63.95460013	54.07496696	54.46081184	48.47971175	45.86414313	34.23364297	48.23280035	36.96723166	0	1.553191075	10.57507048	0.924427808	6.492648285	0	3.32146367	0	0.918341027
AT5G02020	2	protein_coding		8.11E-12	0.738226809	648.0358685	1287.29131	745.6653339	814.0204531	623.5316118	646.6844182	666.3334079	448.3864033	586.593242	524.3715274	388.2977687	789.6052625	137.7397434	256.9233679	181.8955427	186.0019655	128.9021058	109.7417527
AT5G02540	2	protein_coding	NAD(P)-binding Rossmann-fold superfamily protein	1.80E-08	0.666961785	120.0704756	209.9022773	92.49665402	84.82391933	30.42875525	60.54066894	63.57676552	58.50460042	63.47203927	5.638403521	46.59573224	59.92539939	2.773283424	1.855042367	2.598507754	3.32146367	0	4.591705133
AT5G02580	2	protein_coding	Plant protein 1589 of unknown function	6.99E-22	0.860438727	305.633938	742.8572784	294.5662674	299.2934881	164.0058334	266.929313	173.6134751	142.018801	89.97684687	109.9488687	82.31912696	144.5259632	24.95955082	16.6953813	31.18209304	6.642927341	14.01109845	15.61179745
AT5G03200	2	protein_coding	RING/U-box superfamily protein	3.41E-06	0.545088073	193.0319608	159.6131901	172.186079	213.9876147	301.7088444	203.6367955	207.847118	231.3388017	288.7629039	239.6321496	125.8084771	170.3761355	124.7977541	151.1859529	132.5238954	29.89317303	84.06659072	126.2718911
AT5G03340	2	protein_coding	ATPase, AAA-type, CDC48 protein	2.48E-05	0.507700822	201.0749592	143.2145746	132.3413665	178.8049663	196.4975551	105.4875292	168.7229547	154.0770011	170.8862596	118.4064739	130.4680503	142.1759476	112.7801926	85.33194889	119.5313567	83.03659176	86.86881042	121.680186
AT5G04720	2	protein_coding	ADR1-like 2	5.33E-09	0.663793476	221.1824551	163.4395337	112.4190103	195.1914053	228.9892768	186.2084211	158.9419138	195.1642014	162.5163203	171.9713074	128.9148592	197.4013156	135.8908878	171.591419	132.5238954	56.4648824	58.84661351	101.9358539
AT5G05100	2	protein_coding	Single-stranded nucleic acid binding R3H protein	2.39E-05	0.521521134	1471.868701	1006.874987	1118.498001	1515.26365	1674.613022	1197.971419	1335.112076	1345.60581	1358.720137	950.0709932	1085.680561	918.8561239	942.4541503	906.1881964	805.5374036	724.0790801	877.0947632	1023.031904
AT5G05110	2	protein_coding	Cystatin/monellin family protein	6.39E-05	0.511567602	318.2729354	251.4454364	244.7603768	270.3762429	358.9561636	217.3960385	196.232132	285.8240021	168.7937748	180.4289127	240.7446166	138.6509241	181.1878504	126.142881	114.3343412	69.75073708	67.25327258	214.8918002
AT5G05180	2	protein_coding		4.87E-06	0.550782132	185.5634623	110.4173438	179.3012062	189.4079562	195.9818135	148.5998238	160.775859	202.7564015	108.1117152	129.683281	107.1701842	94.00062649	132.6553905	105.7374149	85.75075587	53.14341873	95.27546949	86.78322701
AT5G05310	2	protein_coding	TLC ATP/ADP transporter	2.45E-07	0.630268664	103.9844789	224.1144107	91.07362857	137.8388689	101.0853564	115.5776407	147.9382428	117.9024009	152.0538963	70.48004401	144.44677	122.2008144	61.47444923	78.8393006	54.56866282	13.28585468	28.02219691	61.52884878
AT5G05690	2	protein_coding	Cytochrome P450 superfamily protein	8.23E-06	0.534694909	1268.495743	1120.025433	690.1673415	1044.394507	1294.511452	775.104019	720.1291325	1152.228008	517.5412433	346.7618165	382.0850044	197.4013156	625.3754121	401.6166725	215.6761435	322.181976	126.0998861	522.9952146
AT5G05965	2	protein_coding		9.32E-09	0.616409172	97.09048029	315.9466571	71.15127232	69.40138854	61.37325211	65.12708325	61.13150531	43.76680032	45.33717091	0	18.6382929	28.20018795	11.5553476	4.637605918	10.39403101	13.28585468	64.45105289	23.87686669
AT5G07010	2	protein_coding	sulfotransferase 2A	5.98E-09	0.652175889	1041.568289	550.993478	1021.732271	747.028835	793.2106029	540.2796061	359.4532512	350.5810025	576.130818	346.7618165	186.382929	153.9260259	81.81186101	140.9832199	262.4492831	275.6814846	302.6397266	135.4553014
AT5G07030	2	protein_coding	Eukaryotic aspartyl protease family protein	2.90E-11	0.682239883	662.9728654	576.6846422	271.7978603	683.4108955	577.1148665	487.0772001	653.4957917	572.9878042	357.8149027	84.57605281	181.7233558	143.3509554	145.5973798	105.7374149	163.7059885	69.75073708	14.01109845	60.15133724
AT5G07470	2	protein_coding	peptidemethionine sulfoxide reductase 3	1.67E-05	0.521676405	704.9113569	628.0669705	587.7095094	806.3091877	783.9272538	830.1409907	739.6912142	657.3952048	823.7415206	795.0148964	643.021105	468.8281246	498.2665885	596.396121	589.8612601	435.1117408	490.3884459	517.944339
AT5G07770	2	protein_coding	Actin-binding FH2 protein	2.13E-06	0.569360067	392.3834204	568.4853345	324.4498018	393.2745351	418.2664493	226.5688671	353.9514157	522.5220038	522.4237078	276.2817725	396.0637241	247.9266524	271.3195617	264.3435373	291.0328684	96.32244644	229.7820146	175.8623066
AT5G09810	2	protein_coding	actin 7	1.18E-06	0.581984927	1382.246719	790.9598837	1127.036154	1339.832362	1292.448486	1298.872534	1228.131942	1454.129611	1103.43699	817.5685105	879.1061483	875.3808342	903.6281823	773.5526671	940.6598068	641.0424884	700.5549227	716.3060007
AT5G09890	2	protein_coding	Protein kinase family protein	1.56E-13	0.763159892	178.0949639	161.2530516	139.4564937	145.0681802	142.3446856	133.0060151	116.1498601	147.3780011	139.4989874	140.960088	93.19146449	116.3257753	104.9225562	101.099809	114.3343412	79.71512809	56.04439382	83.56903341
AT5G10430	2	protein_coding	arabinogalactan protein 4	1.27E-18	0.831804526	9287.365115	8607.086612	5410.342747	8398.531922	10188.99133	5803.648672	6519.675041	6203.274045	4334.233539	5252.17288	3774.254312	4112.527409	1954.7026	1863.390058	2593.310738	1388.371814	1036.821286	556.9738326
AT5G10745	2	protein_coding		3.64E-06	0.51103767	97.09048029	129.0024413	68.30522143	98.80058785	148.0178433	128.4196008	97.81040849	121.9218009	64.1695342	93.03365809	29.51063042	70.50046987	65.63437437	49.15862273	77.95523261	13.28585468	39.23107567	47.75373338
AT5G10840	2	protein_coding	Endomembrane protein 70 protein family	7.89E-07	0.560349234	211.4159571	266.7508108	186.4163335	205.7943952	169.6789911	153.1862381	155.8853385	146.4848011	85.09438231	98.67206161	105.6169931	135.1259006	122.4866846	107.5924573	88.34926362	73.07220075	28.02219691	134.0777899
AT5G11420	2	protein_coding	Protein of unknown function, DUF642	3.08E-05	0.508612679	563.0098857	477.7463292	310.2195473	459.302245	457.4628119	357.7403165	394.9095243	438.5612032	340.3775293	157.8752986	195.7020754	468.8281246	213.5428237	191.0693638	163.7059885	202.6092839	280.2219691	239.6870079
AT5G11800	2	protein_coding	K+ efflux antiporter 6	2.21E-05	0.533772856	300.463439	292.441975	463.9062955	358.0918867	377.5228617	500.836443	322.774348	319.3190023	246.9132077	166.3329039	364.9999026	186.8262452	205.2229734	150.2584317	106.5388179	142.8229378	260.6064312	154.2812925
AT5G11890	2	protein_coding		6.48E-06	0.553942087	51.70498951	95.65858994	96.76573036	75.66679167	51.57416144	48.61599172	40.95810856	62.52400045	36.26973672	59.20323697	65.23402514	81.07554035	42.52367917	69.56408877	44.17463181	13.28585468	33.62663629	15.61179745
AT5G12250	2	protein_coding	beta-6 tubulin	5.26E-07	0.61643309	1637.324668	1322.821644	1475.677388	1554.301931	1642.1213	1675.87579	1949.483704	1698.419812	1884.63132	1418.058485	1303.127312	728.5048553	770.0483641	663.1776463	610.6493221	684.2215161	708.9615818	719.5201943
AT5G13100	2	protein_coding		1.19E-05	0.528417776	241.8644509	226.3008928	230.5301223	191.8177267	247.0402333	233.90713	201.7339675	262.1542019	202.9710267	118.4064739	270.255247	157.4510494	159.9260108	152.1134741	239.0627133	132.8585468	126.0998861	114.7926283
AT5G13240	2	protein_coding	transcription regulators	1.83E-05	0.521294221	233.2469527	206.0759338	294.5662674	256.3995743	308.929227	223.8170185	240.8581309	253.6688018	263.6530862	171.9713074	122.7020949	136.3009084	172.4057862	153.9685165	119.5313567	189.3234292	137.3087649	162.0871912
AT5G13710	2	protein_coding	sterol methyltransferase 1	7.77E-12	0.742028141	1016.290294	842.8888325	782.6639955	925.8338013	1106.265763	917.2828627	813.0490206	948.1318069	806.3041472	569.4787556	638.3615317	412.4277487	502.4265137	422.9496597	498.9134887	352.0751491	327.8597038	540.4436941
AT5G13820	2	protein_coding	telomeric DNA binding protein 1	2.44E-06	0.574184841	116.0489764	86.91266171	163.6479263	136.3930066	137.703011	134.8405808	112.4819698	108.9704008	117.8766444	47.92642993	54.36168762	82.25054818	69.79429951	76.05673705	83.15224811	19.92878202	16.81331814	65.6613834
AT5G14120	2	protein_coding	Major facilitator superfamily protein	4.32E-05	0.515405166	1142.105768	762.5356169	954.8500745	999.5727766	1420.352406	793.4496762	827.1092668	791.8218057	727.4872193	806.2917035	775.0423463	433.5778897	490.8711661	447.0652105	537.891105	342.110758	711.7638015	645.1345711
AT5G14170	2	protein_coding	SWIB/MDM2 domain superfamily protein	4.57E-09	0.710537581	325.7414339	782.2139554	406.9852777	321.9453302	420.8451573	311.8761733	349.6722104	294.3094021	274.1155102	217.0785355	293.5531131	242.0516132	257.9153584	240.2279865	213.0776358	169.3946472	140.1109845	224.0752105
AT5G14780	2	protein_coding	formate dehydrogenase	1.45E-10	0.68210174	1945.831105	902.4704685	2101.808584	2035.774064	1964.975551	1848.324968	1732.46686	1915.914014	1957.170793	1082.573476	1654.148495	1332.458881	1122.255359	1233.603174	935.4627913	428.4688135	661.323847	889.8724547
AT5G14840	2	pseudogene		2.45E-07	0.62193153	262.5464467	475.5598471	234.7991987	222.6627882	177.930857	210.0577756	310.548047	235.8048017	195.2985824	265.0049655	211.2339862	283.1768873	159.001583	177.1565461	106.5388179	36.53610037	92.4732498	123.0576976
AT5G15150	2	protein_coding	homeobox 3	1.37E-16	0.81072429	281.5049429	69.42080527	133.764392	110.3674859	154.2067427	97.23198345	67.24465584	71.45600052	36.26973672	14.0960088	23.29786612	65.80043854	13.86641712	15.76786012	33.7806008	6.642927341	5.604439382	10.5609218
AT5G15230	2	protein_coding	GAST1 protein homolog 4	2.25E-10	0.71606293	13959.77267	3548.660376	4688.868846	8867.955202	4839.719309	4724.924026	6398.634661	10015.00507	10665.39508	3490.171779	7169.530001	3348.772319	2495.030654	2660.130754	1353.82254	724.0790801	1221.767785	809.5176149
AT5G15580	2	protein_coding	longifolia1	3.25E-07	0.647186234	390.0854208	276.58998	230.5301223	206.2763493	226.9263103	213.726907	116.7611751	151.3974011	111.5991899	107.1296669	231.4254701	156.2760415	75.34086635	69.56408877	49.37164732	23.25024569	117.693227	32.14193593
AT5G16110	2	protein_coding		3.49E-12	0.779043671	7824.113912	11131.38015	9073.210246	7261.120276	9687.690484	9011.386843	7909.805472	8486.293262	7741.496306	5536.912257	9134.316711	4336.953905	3864.108238	3648.868336	3183.171998	3042.460722	2852.659645	2428.093674
AT5G16380	2	protein_coding	Protein of unknown function, DUF538	1.83E-05	0.50204078	59.17348799	87.45928223	86.80455223	96.39081742	105.2112893	131.1714494	107.5914493	70.11620051	79.51442282	73.29924577	49.70211439	85.77557167	71.64315512	55.65127101	83.15224811	6.642927341	11.20887876	50.04958594
AT5G16880	2	protein_coding	Target of Myb protein 1	2.23E-07	0.637150782	1375.927221	1111.279505	1108.536823	1352.845122	1539.488719	1157.610973	1147.438355	1164.286208	752.597037	645.5972031	894.6380591	1316.008771	697.9429951	820.8562475	574.2702135	587.8990697	566.0483775	689.6741109
AT5G17860	2	protein_coding	calcium exchanger 7	7.64E-06	0.557780316	27.00149452	119.7098926	58.3440433	35.18264836	20.11392296	39.4431631	33.62232792	16.07760012	25.10981773	11.27680704	51.25530547	55.22536806	22.18626739	31.53572024	36.37910855	3.32146367	5.604439382	5.050875646
AT5G18060	2	protein_coding	SAUR-like auxin-responsive protein family	1.93E-08	0.576615753	107.4314782	47.0093642	36.99866161	15.90448487	26.30282233	4.586414313	9.169725796	19.20380014	6.277454433	19.73441232	0	12.92508614	6.93320856	12.05777539	7.795523261	3.32146367	5.604439382	2.75502308
AT5G18170	2	protein_coding	glutamate dehydrogenase 1	1.22E-09	0.667499317	871.5163231	616.5879397	873.7376241	1065.600487	910.2839494	942.0495	716.4612422	695.8028051	604.0306154	273.4625708	442.6594563	421.8278114	171.9435723	235.5903806	345.6015312	398.5756404	369.8929992	282.8490362
AT5G18490	2	protein_coding	Plant protein of unknown function (DUF946)	7.43E-05	0.500395696	162.583467	98.39169251	138.0334683	195.6733594	204.2336793	140.344278	169.3342697	229.1058017	186.2311482	90.21445633	186.382929	106.9257126	104.4603423	79.76682179	67.56120159	53.14341873	30.8244166	107.9050706
AT5G18630	2	protein_coding	alpha/beta-Hydrolases superfamily protein	7.30E-06	0.574011038	661.8238657	759.2558938	651.7456545	814.0204531	729.7743843	561.377112	708.5141465	690.890205	468.0191027	228.3553426	408.4892527	313.7270909	376.7043318	288.4590881	161.1074807	179.3590382	151.3198633	488.5574261
AT5G19770	2	protein_coding	tubulin alpha-3	2.02E-05	0.537863173	2376.131518	1462.756495	1219.532808	1675.754361	1606.019387	1023.687675	1233.633777	2003.447615	1098.554526	840.1221246	1108.978427	1173.832823	1185.11645	906.1881964	597.6567833	634.399561	512.8062034	1045.531259
AT5G20250	2	protein_coding	Raffinose synthase family protein	1.05E-05	0.582976042	22223.95349	9017.051998	6315.386931	13668.21791	13286.53547	6700.751312	7768.591695	10372.73168	4833.639913	2974.257857	3396.828881	5449.686321	2130.343884	1659.335397	2161.958451	6151.350718	7263.353439	11043.96918
AT5G20950	2	protein_coding	Glycosyl hydrolase family protein	3.64E-05	0.514826463	168.9029657	169.4523593	212.0307915	146.9959966	107.2742558	172.4491782	191.3416116	108.5238008	220.4084001	126.8640792	184.8297379	177.4261825	79.03857759	99.24476664	114.3343412	119.5726921	72.85771196	61.06967826
AT5G21160	2	protein_coding	LA RNA-binding protein	0.000178518	0.524757697	251.6309489	290.2554929	190.6854098	206.7583034	206.2966457	141.2615609	193.1755568	205.8826015	131.1290482	98.67206161	113.3829485	163.3260885	139.588599	86.25947007	67.56120159	182.6805019	123.2976664	248.4112477
AT5G21170	2	protein_coding	5'-AMP-activated protein kinase beta-2 subunit protein	5.71E-07	0.617174763	1642.495167	3409.818766	1155.496662	1496.46744	1609.113837	1078.724647	1257.475064	1292.460409	1077.629678	876.7717475	832.5104161	1117.432447	508.8975083	469.3257189	394.9731785	684.2215161	804.2370513	882.5257265
AT5G22290	2	protein_coding	NAC domain containing protein 89	7.03E-07	0.588094781	148.2209699	128.4558208	180.7242317	132.0554199	161.4271253	114.6603578	149.772188	171.9410012	90.67434181	95.85285985	159.9786807	117.5007831	123.8733263	86.25947007	64.96269384	79.71512809	39.23107567	73.00811161
AT5G22580	2	protein_coding	Stress responsive A/B Barrel Domain	9.57E-07	0.558597747	85.02598274	50.8357078	173.6091045	157.5989865	61.88899372	126.5850351	135.1006267	87.98020064	281.7879546	171.9713074	132.0212414	68.15045421	90.59392519	108.5199785	98.74329464	3.32146367	11.20887876	17.90765002
AT5G22920	2	protein_coding	CHY-type/CTCHY-type/RING-type Zinc finger protein	4.91E-14	0.797420486	1256.431245	1089.961305	613.3239674	1066.564395	898.9376338	666.8646412	564.243794	665.8806048	372.4622964	245.2705532	323.0637436	209.1513939	271.3195617	279.1838763	272.8433141	800.4727446	966.7657933	1078.132365
AT5G23860	2	protein_coding	tubulin beta 8	1.41E-08	0.655446414	686.5273607	475.0132266	385.639896	469.4232808	542.5601783	434.7920769	399.1887297	471.1630034	237.8457735	202.9825267	363.4467115	252.6266837	273.6306312	192.9244062	228.6686823	282.324412	182.1442799	253.9212938
AT5G24270	2	protein_coding	Calcium-binding EF-hand family protein	3.80E-06	0.559190321	98.81397994	85.27280017	190.6854098	135.9110526	70.14085955	123.8331865	116.7611751	58.05800042	106.7167254	140.960088	110.2765663	198.5763235	64.24773266	102.0273302	106.5388179	16.60731835	33.62663629	39.94783465
AT5G24580	2	protein_coding	Heavy metal transport/detoxification superfamily protein	4.66E-07	0.650822094	906.560816	585.9771909	563.5180768	526.7758172	648.2872093	543.0314547	281.2049244	306.3676022	284.5779343	614.5859838	344.8084186	105.7507048	75.34086635	103.8823726	93.54627913	142.8229378	92.4732498	21.12184361
AT5G24910	2	protein_coding	cytochrome P450, family 714, subfamily A, polypeptide 1	6.44E-06	0.505633591	230.3744532	72.70052835	48.38286518	206.2763493	189.2771725	95.39741772	114.3159149	111.6500008	118.5741393	87.39525457	45.04254117	35.25023493	67.48322999	37.10084734	36.37910855	39.85756404	42.03329536	56.01880262
AT5G25350	2	protein_coding	EIN3-binding F box protein 2	2.90E-06	0.592154739	1108.784775	882.2455095	542.1726951	866.0714945	890.1700264	595.3165779	455.4297145	792.2684058	439.4218103	298.8353866	464.4041314	327.8271849	435.8677115	371.9359946	200.085097	239.1453843	196.1553784	531.7194543
AT5G25460	2	protein_coding	Protein of unknown function, DUF642	2.30E-15	0.778594674	1588.492178	846.7151761	775.5488683	1335.494775	1328.034657	782.4422819	820.3848012	1068.713808	863.498732	656.8740102	548.2764494	614.5290957	284.261551	399.7616301	457.3373646	338.7892944	297.0352872	345.7553965
AT5G26240	2	protein_coding	chloride channel D	6.04E-06	0.570720525	241.8644509	288.6156314	180.7242317	240.0131354	204.2336793	249.5009387	187.6737213	242.9504018	124.8515937	115.5872722	197.2552665	186.8262452	203.8363317	108.5199785	88.34926362	26.57170936	30.8244166	119.843504
AT5G26740	2	protein_coding	Protein of unknown function (DUF300)	1.06E-05	0.555648556	553.8178876	438.9362727	298.8353437	480.5082248	723.0697433	258.6737673	352.1174706	430.0758031	239.9382583	270.643369	209.6807951	284.3518951	159.4637969	111.302542	150.7134497	156.1087925	207.3642571	261.7271926
AT5G35200	2	protein_coding	ENTH/ANTH/VHS superfamily protein	1.85E-11	0.728924874	841.6423292	713.8863912	653.1686799	781.2475752	888.1070599	703.5559557	780.6493228	743.5890054	729.5797041	445.4338781	554.4892137	815.4554348	459.9028345	415.5294902	506.7090119	375.3253948	243.7931131	400.3966876
AT5G36290	2	protein_coding	Uncharacterized protein family (UPF0016)	6.39E-07	0.585676837	157.412968	170.5456003	200.6465879	168.6839305	182.0567899	203.6367955	157.7192837	179.0866013	196.6935722	171.9713074	141.3403878	111.625744	155.7660857	169.7363766	153.3119575	106.2868375	100.8799089	125.8127206
AT5G37475	2	protein_coding	Translation initiation factor eIF3 subunit	2.04E-14	0.788191359	85.02598274	72.15390784	62.61311964	83.86001115	72.71956763	72.46534615	55.01835478	56.71820041	44.63967597	42.28802641	31.0638215	30.55020361	36.05268451	33.39076261	20.78806203	19.92878202	16.81331814	36.73364106
AT5G40780	2	protein_coding	lysine histidine transporter 1	1.80E-07	0.604975061	114.3254768	131.7355439	167.9170027	169.1658846	110.3687055	88.97643768	106.3688192	94.23260068	133.9190279	47.92642993	54.36168762	153.9260259	55.00345458	76.05673705	80.55374036	36.53610037	44.83551505	47.29456287
AT5G41260	2	protein_coding	Protein kinase protein with tetratricopeptide repeat domain	9.32E-06	0.599218472	1066.846283	1255.0407	526.5194152	914.7488573	1075.837008	632.9251753	766.5890766	1141.956208	691.9149775	456.7106852	643.021105	1857.687381	578.2295939	334.8351473	215.6761435	129.5370831	131.7043255	312.235949
AT5G42940	2	protein_coding	RING/U-box superfamily protein	7.51E-06	0.618308791	310.8044369	376.0749136	246.1834022	244.8326762	273.3430556	199.9676641	205.4018578	221.0670016	147.1714317	146.5984915	184.8297379	141.0009397	238.5023745	133.5630504	166.3044962	342.110758	207.3642571	236.9319848
AT5G44020	2	protein_coding	HAD superfamily, subfamily IIIB acid phosphatase	5.94E-06	0.555474274	4328.282121	1833.365204	2187.190111	3089.807652	4159.45612	1978.579135	2348.672434	3324.490424	2055.517579	1153.05352	1446.020891	1439.384593	930.4365888	786.5379637	644.4299229	1013.046419	1401.109845	1487.712463
AT5G44090	2	protein_coding	Calcium-binding EF-hand family protein	7.15E-07	0.580832507	299.3144392	305.0142468	303.1044201	267.9664724	244.9772668	236.6589786	251.8618019	291.1832021	285.9729242	228.3553426	232.9786612	144.5259632	206.1474012	222.6050841	189.691066	222.5380659	140.1109845	181.3723527
AT5G44260	2	protein_coding	Zinc finger C-x8-C-x5-C-x3-H type family protein	5.28E-11	0.73943384	180.9674633	442.7626163	184.993308	96.8727715	58.27880242	52.28512317	47.07125909	41.0872003	11.15991899	78.93764929	27.95743935	14.10009397	2.31106952	6.492648285	5.197015507	9.964391011	11.20887876	11.93843334
AT5G44440	2	protein_coding	FAD-binding Berberine family protein	3.96E-08	0.697775465	1558.043684	2997.666898	1841.394928	1616.474008	1209.929827	1498.840198	1662.776944	1285.761409	1332.21533	1550.560968	1877.808009	2881.119202	737.2311769	738.3068621	789.9463571	631.0780974	406.3218552	371.4689452
AT5G44910	2	protein_coding	Toll-Interleukin-Resistance (TIR) domain family protein	1.66E-05	0.515184039	41.3639916	52.47556934	101.0348067	67.47357219	36.61765462	74.29991188	58.6862451	26.79600019	88.581857	28.1920176	66.78721622	22.32514879	21.72405349	47.30358036	51.97015507	9.964391011	14.01109845	22.04018464
AT5G45280	2	protein_coding	Pectinacetylesterase family protein	1.06E-06	0.565088536	139.0289718	239.4197851	214.8768424	240.9770435	148.5335849	241.2453929	225.5752546	178.6400013	284.5779343	98.67206161	250.063763	232.6515506	69.3320856	161.3886859	145.5164342	106.2868375	33.62663629	62.90636032
AT5G46180	2	protein_coding	ornithine-delta-aminotransferase	6.28E-07	0.586148138	302.7614385	395.2066316	295.9892929	315.679927	326.4644419	217.3960385	221.2960492	249.6494018	153.4488861	81.75685105	147.5531521	213.8514253	197.365337	166.953813	93.54627913	96.32244644	103.6821286	193.7699566
AT5G47370	2	protein_coding	Homeobox-leucine zipper protein 4 (HB-4) / HD-ZIP protein	6.68E-55	0.939433312	475.1114036	265.6575698	409.8313286	310.8603862	362.5663549	210.0577756	146.1042977	179.5332013	145.0789469	81.75685105	82.31912696	90.475603	55.46566848	75.12921587	62.36418609	39.85756404	42.03329536	54.18212056
AT5G47590	2	protein_coding	Heat shock protein HSP20/alpha crystallin family	1.89E-06	0.574633648	59.74798787	120.8031336	98.1887558	73.73897532	39.71210431	52.28512317	77.63701174	37.51440027	51.61462534	56.38403521	60.57445192	32.90021927	12.0175615	46.37605918	75.35672485	16.60731835	14.01109845	15.15262694
AT5G47720	2	protein_coding	Thiolase family protein	8.44E-09	0.659639108	664.6963651	705.140463	1090.037492	753.7761922	772.5809383	823.7200107	765.3664465	752.9676055	569.8533635	434.1570711	688.0636461	558.1287198	533.3948452	581.5557821	343.0030235	461.6834502	439.9484915	407.2842453
AT5G48160	2	protein_coding	Protein of unknown function (DUF1423)	2.66E-08	0.609542284	2815.623929	1897.319804	2585.637236	2696.051163	3143.44514	2920.628635	2519.229334	2635.386619	2331.725574	1697.15946	2235.041957	848.3556541	1473.537926	1438.585356	1400.595679	1315.299613	1042.425725	1413.32684
AT5G48180	2	protein_coding	nitrile specifier protein 5	2.97E-06	0.584060699	6517.701177	5424.11536	5814.481974	7825.970466	5593.733549	5683.484617	7160.944532	5611.529041	5821.990239	3760.815148	4518.232837	2902.269343	3552.576066	3567.246472	3598.933239	3414.464653	3306.619235	4543.492229
AT5G50335	2	protein_coding		7.01E-05	0.559772713	20.10749592	27.87764621	66.88219598	10.60298992	17.53521489	13.75924294	11.00367096	4.019400029	39.75721141	11.27680704	27.95743935	5.875039156	2.31106952	3.710084734	7.795523261	3.32146367	2.802219691	3.673364106
AT5G51070	2	protein_coding	Clp ATPase	1.67E-07	0.663680618	741.6793495	634.6264167	811.1245045	746.0649268	727.1956763	681.541167	623.5413541	744.9288054	522.4237078	513.0947204	501.6807172	934.1312258	405.8238077	390.4864183	402.7687018	192.6448929	235.386454	445.3953979
AT5G51150	2	protein_coding	Mitochondrial import inner membrane translocase subunit Tim17/Tim22/Tim23 family protein	1.63E-07	0.635048604	268.2914455	353.116852	221.9919696	166.27416	281.5949214	159.6072181	179.7266256	204.5428015	106.0192304	70.48004401	136.6808146	244.4016289	108.6202674	97.38972428	70.15970935	33.2146367	70.05549227	101.4766834
AT5G51210	2	protein_coding	oleosin3	2.83E-18	0.766603724	148.2209699	250.3521954	118.1111121	161.9365733	158.3326756	147.6825409	108.8140794	104.5044008	168.0962798	50.74563169	54.36168762	157.4510494	19.87519787	37.10084734	5.197015507	9.964391011	5.604439382	9.642580778
AT5G51670	2	protein_coding	Protein of unknown function (DUF668)	9.34E-07	0.616553802	216.586456	159.0665696	277.4899621	158.5628947	150.5965514	150.4343895	185.2284611	201.8632015	176.4662191	160.6945003	183.2765468	138.6509241	125.7221819	123.3603174	80.55374036	46.50049139	67.25327258	123.0576976
AT5G53160	2	protein_coding	regulatory components of ABA receptor 3	2.67E-08	0.634240248	803.150837	575.5914012	453.9451174	584.1283536	602.3862056	465.9796942	468.8786457	585.4926043	474.2965572	372.1346324	450.4254117	407.7277174	330.4829414	336.6901896	340.4045157	169.3946472	327.8597038	404.9883927
AT5G53250	2	protein_coding	arabinogalactan protein 22	4.33E-13	0.782254208	941.030809	820.4773914	606.2088402	1091.626007	1296.574419	553.1215662	567.3003693	638.6380046	401.0595888	372.1346324	364.9999026	735.5549023	202.9119039	210.5473087	176.6985272	136.1800105	61.6488332	96.42580778
AT5G53550	2	protein_coding	YELLOW STRIPE like 3	6.23E-24	0.848966918	216.0119562	164.5327747	250.4524786	238.085319	282.1106631	256.8392016	174.8361052	210.3486015	210.643471	200.163325	121.1489038	96.35064215	107.6958396	102.0273302	132.5238954	46.50049139	42.03329536	54.18212056
AT5G54080	2	protein_coding	homogentisate 1,2-dioxygenase	2.06E-05	0.575222022	1267.346743	2308.37843	590.5555603	987.5239244	1213.540019	840.2311022	1038.01296	1013.782007	728.8822092	470.806694	638.3615317	1529.860196	359.6024173	342.2553167	280.6388374	215.8951386	439.9484915	399.4783465
AT5G54190	2	protein_coding	protochlorophyllide oxidoreductase A	1.45E-09	0.689183859	415.3634157	759.8025144	367.1405652	345.0791264	184.6354979	391.6797824	187.6737213	180.8730013	179.9536937	155.0560968	166.191445	526.4035083	15.25305883	38.02836853	75.35672485	23.25024569	30.8244166	7.805898725
AT5G56540	2	protein_coding	arabinogalactan protein 14	1.30E-06	0.571879929	153.9659687	241.0596466	106.7269085	141.2125475	125.3252123	81.63817478	113.0932848	197.3972014	173.6762393	101.4912634	63.68083407	82.25054818	56.39009629	34.31828379	31.18209304	13.28585468	53.24217413	61.52884878
AT5G57340	2	protein_coding		7.20E-09	0.60497788	110.8784775	177.1050465	96.76573036	99.28254194	148.5335849	124.7504693	106.9801343	101.3782007	173.6762393	28.1920176	110.2765663	123.3758223	66.55880218	75.12921587	101.3418024	6.642927341	19.61553784	38.57032311
AT5G57565	2	protein_coding	Protein kinase superfamily protein	5.10E-07	0.634883825	86.17498251	115.883549	54.07496696	71.81115898	125.3252123	58.70610321	63.57676552	60.29100044	39.05971647	67.66084225	55.91487869	144.5259632	34.2038289	32.46324143	49.37164732	16.60731835	5.604439382	22.95852566
AT5G57655	2	protein_coding	xylose isomerase family protein	2.19E-06	0.591447858	5897.815803	2367.960066	2847.473918	4232.520793	6667.507591	2699.563465	2352.340324	4210.544831	1424.982156	817.5685105	1467.765566	3314.697092	1324.705049	912.6808446	600.2552911	790.5083535	484.7840065	1413.78601
AT5G57660	2	protein_coding	CONSTANS-like 5	1.14E-09	0.691940315	3885.917211	2303.458846	2430.527462	3187.644332	3386.875182	2126.261676	2544.904566	2648.784619	2150.376891	1392.68567	2500.63763	1063.382087	1391.263851	1339.340589	1104.365795	734.0434711	1005.996869	1414.245181
AT5G57670	2	protein_coding	Protein kinase superfamily protein	1.25E-08	0.530676718	55.72648869	40.44991803	14.23025446	50.12322506	60.34176888	5.503697176	29.9544376	23.66980017	20.92484811	0	10.87233752	9.400062649	9.24427808	1.855042367	0	0	2.802219691	5.050875646
AT5G58930	2	protein_coding	Protein of unknown function (DUF740)	1.39E-06	0.557198854	121.7939753	110.9639643	46.95983973	111.8133482	55.18435274	118.3294893	88.6406827	100.4850007	116.4816545	98.67206161	135.1276235	103.4006891	71.64315512	67.7090464	41.57612406	26.57170936	19.61553784	53.72295005
AT5G59010	2	protein_coding	Protein kinase protein with tetratricopeptide repeat domain	1.68E-07	0.572368822	207.9689578	164.5327747	88.22757768	116.6328891	124.8094707	96.31470058	57.46361499	97.35880071	86.48937219	14.0960088	23.29786612	19.97513313	36.05268451	42.66597444	7.795523261	6.642927341	47.63773474	37.65198209
AT5G59570	2	protein_coding	Homeodomain-like superfamily protein	1.17E-06	0.559769926	200.5004593	114.2436874	129.4953156	173.5034714	167.1002831	99.98383203	170.5568998	164.3488012	80.90941269	90.21445633	100.9574199	75.20050119	55.46566848	33.39076261	15.59104652	9.964391011	14.01109845	62.90636032
AT5G60300	2	protein_coding	Concanavalin A-like lectin protein kinase family protein	3.72E-09	0.596328788	152.2424691	223.0211697	189.2623844	191.3357726	274.8902805	188.9602697	150.3835031	175.0672013	169.4912697	140.960088	51.25530547	129.2508614	81.81186101	99.24476664	15.59104652	46.50049139	39.23107567	67.49806545
AT5G60640	2	protein_coding	PDI-like 1-4	1.03E-05	0.570118156	371.1269247	473.3733651	402.7162013	398.0940759	436.3174058	315.5453048	339.8911695	402.8332029	321.545166	259.366562	264.0424827	565.1787668	211.2317541	232.8078171	179.297035	235.8239206	187.7487193	154.2812925
AT5G60660	2	protein_coding	plasma membrane intrinsic protein 2;4	2.09E-09	0.649623787	1026.056792	351.4769905	456.7911683	866.0714945	1290.385519	549.4524348	478.6596866	756.0938055	389.8996698	146.5984915	253.1701452	135.1259006	228.7958825	223.5326052	184.4940505	49.82195506	25.21997722	122.1393565
AT5G60760	2	protein_coding	P-loop containing nucleoside triphosphate hydrolases superfamily protein	1.54E-10	0.668446166	43.66199114	108.7774823	38.42168705	64.58184767	30.42875525	46.781426	60.52019025	30.36880022	31.38727217	64.84164049	23.29786612	43.47528975	17.10191445	19.47794486	15.59104652	0	5.604439382	8.265069239
AT5G63620	2	protein_coding	GroES-like zinc-binding alcohol dehydrogenase family protein	8.32E-07	0.592726515	376.8719235	483.2125343	264.682733	360.0197031	461.0730032	341.2292249	314.8272523	342.0956025	306.8977723	245.2705532	240.7446166	420.6528035	171.0191445	127.0704021	85.75075587	162.7517198	114.8910073	189.1782515
AT5G63810	2	protein_coding	beta-galactosidase 10	1.20E-10	0.722356418	715.8268547	404.4991803	556.4029495	722.4491765	588.9769236	565.0462434	630.8771348	646.2302047	629.8379281	307.2929919	489.2551886	230.3015349	159.001583	228.1702112	150.7134497	142.8229378	131.7043255	151.9854399
AT5G64100	2	protein_coding	Peroxidase superfamily protein	1.28E-07	0.634605801	2310.638531	2895.995483	2060.540846	2423.26515	1538.972977	1770.355925	2375.570296	1334.44081	1881.143845	1074.115871	1641.722966	1327.758849	1089.438172	1614.814381	782.1508338	591.2205333	899.5125208	1306.799281
AT5G64120	2	protein_coding	Peroxidase superfamily protein	1.38E-05	0.534462207	949.6483072	1763.944398	1250.839367	1342.242133	546.1703696	1158.528256	940.8138667	486.7940035	810.4891168	614.5859838	1088.786943	495.8533047	362.3757007	942.3615225	537.891105	166.0731835	339.0685826	469.2722645
AT5G64260	2	protein_coding	EXORDIUM like 2	8.70E-17	0.804766255	1238.047249	2316.031118	1760.282477	1250.670856	1330.613365	1620.838818	1262.365585	1038.345008	1337.097794	859.8565369	1158.680542	950.5813354	704.4139897	894.130421	673.0135082	717.4361528	442.7507111	740.1828674
AT5G64600	2	protein_coding	O-fucosyltransferase family protein	1.16E-08	0.66558395	66.06748659	88.00590274	56.92101786	66.02770993	67.56215148	69.71349756	69.078601	69.2230005	54.40460509	70.48004401	66.78721622	43.47528975	53.15459896	60.28887693	33.7806008	19.92878202	25.21997722	41.78451671
AT5G65430	2	protein_coding	general regulatory factor 8	3.04E-08	0.660207605	1825.18613	931.9879762	1061.576983	1481.04491	1487.914557	962.229723	1335.723391	1624.284212	1291.063128	828.8453175	1188.191172	1398.259319	751.5598079	836.6241076	753.5672485	415.1829588	473.5751277	747.9887661
AT5G66210	2	protein_coding	calcium-dependent protein kinase 28	2.29E-10	0.712702361	226.9274539	373.8884315	448.2530156	343.15131	231.5679849	257.7564844	298.3217459	209.9020015	276.2079951	163.5137021	161.5318718	157.4510494	118.3267594	193.8519274	218.2746513	146.1444015	128.9021058	105.1500475
AT1G01320	3	protein_coding	Tetratricopeptide repeat (TPR)-like superfamily protein	4.25E-08	0.677874011	599.2033784	1041.8587	811.1245045	496.4127097	533.7925709	793.4496762	720.7404476	721.2590052	800.0266927	2010.090855	1846.744188	1023.431821	3637.623425	4677.489329	6213.032039	3088.961213	3690.523333	2092.899199
AT1G05140	3	protein_coding	Peptidase M50 family protein	1.74E-05	0.540808837	47.10899044	57.94177448	42.69076339	51.56908732	42.80655399	48.61599172	36.06758813	30.81540022	49.52214053	78.93764929	118.0425217	178.6011903	122.4866846	201.2720968	267.6462986	73.07220075	137.3087649	133.6186194
AT1G06000	3	protein_coding	UDP-Glycosyltransferase superfamily protein	2.44E-11	0.738514431	31.0229937	21.86482056	51.22891607	39.52023514	27.33430556	64.20980039	64.18808057	66.54340048	92.06933168	211.440132	211.2339862	126.9008458	330.0207275	383.99377	558.679167	195.9663566	173.7376208	227.7485746
AT1G06040	3	protein_coding	B-box zinc finger family protein	1.46E-17	0.865593452	195.3299604	422.5376573	321.6037509	409.1790199	450.2424293	352.2366193	937.7572914	1109.801008	1102.739495	1787.373916	2447.829134	4352.229007	2155.765648	2619.319822	2148.965912	1398.336205	1476.769777	1864.232284
AT1G06430	3	protein_coding	FTSH protease 8	1.71E-16	0.798778768	123.5174749	145.4010567	170.7630536	87.23368976	170.1947327	122.9159036	157.7192837	153.6304011	216.2234305	673.7892207	363.4467115	689.7295969	723.3647598	1036.968683	1288.859846	1086.11862	1224.570005	600.5950313
AT1G06690	3	protein_coding	NAD(P)-linked oxidoreductase superfamily protein	4.59E-18	0.824918794	37.9169923	30.61074878	9.961178125	23.61575027	21.6611478	31.18761733	36.67890318	28.58240021	56.4970899	180.4289127	124.255286	65.80043854	270.3951338	285.6765245	241.6612211	215.8951386	333.4641432	256.6763169
AT1G07400	3	protein_coding	HSP20-like chaperones superfamily protein	3.46E-12	0.785806322	9.191998134	7.106066681	4.269076339	14.9405767	8.767607444	24.76663729	81.91621711	33.04840024	115.0866646	109.9488687	141.3403878	31.72521144	116.4779038	149.3309106	106.5388179	149.4658652	120.4954467	131.7819373
AT1G08380	3	protein_coding	photosystem I subunit O	6.14E-28	0.878780953	438.9179109	509.9969395	391.3319978	516.6547814	387.837694	423.7846826	636.3789703	489.4736036	564.970899	1680.244249	1438.254935	2702.518012	4018.949895	5933.353011	5649.155856	5274.484309	6913.075977	5847.536486
AT1G10960	3	protein_coding	ferredoxin 1	2.12E-20	0.843199228	117.1979762	252.5386774	162.2249009	220.2530178	144.407652	240.32811	415.6942361	470.2698034	663.3176851	1178.426336	1751.999532	735.5549023	1981.511006	3147.079376	2681.660002	1414.943524	2188.533579	2408.808513
AT1G12800	3	protein_coding	Nucleic acid-binding, OB-fold-like protein	8.72E-11	0.759620128	111.4529774	194.0502824	108.1499339	108.9216237	88.70755767	172.4491782	132.0440515	145.1450011	281.7879546	239.6321496	344.8084186	924.7311631	576.8429522	605.6713329	602.8537988	667.6141977	1619.682981	794.3649879
AT1G14345	3	protein_coding	NAD(P)-linked oxidoreductase superfamily protein	5.36E-19	0.818605914	10.91549778	19.6783385	1.423025446	17.35034714	14.95650682	24.76663729	21.39602686	21.43680016	48.82464559	146.5984915	253.1701452	215.0264331	205.6851873	344.1103591	423.5567638	288.9673393	409.1240749	431.1611119
AT1G15290	3	protein_coding	Tetratricopeptide repeat (TPR)-like superfamily protein	1.80E-06	0.624400194	110.3039776	223.5677902	173.6091045	83.86001115	48.47971175	91.72828627	148.5495579	86.19380063	134.6165228	405.9650535	226.7658969	164.5010964	1078.345038	1314.297517	2343.853994	1076.154229	1059.239043	690.1332814
AT1G15820	3	protein_coding	light harvesting complex photosystem II subunit 6	9.40E-15	0.789588819	546.3493891	556.4596832	553.5568987	521.9562763	342.4524319	445.7994713	435.2563178	501.9784036	550.3235053	1680.244249	1567.169794	1178.532855	4476.54166	5952.830956	4911.179654	3796.432975	3589.643424	4926.440437
AT1G16320	3	protein_coding	Uncharacterized conserved protein (DUF2358)	0.000413813	0.547209801	52.27948939	48.64922574	35.57563616	30.84506157	74.78253408	45.86414313	64.79939563	78.15500057	51.61462534	67.66084225	138.2340057	323.1271536	162.6992942	140.0556987	161.1074807	129.5370831	126.0998861	163.4647027
AT1G17100	3	protein_coding	SOUL heme-binding family protein	1.54E-11	0.742582834	17.80949639	39.356677	32.72958527	15.90448487	10.31483229	18.34565725	29.9544376	26.34940019	36.96723166	112.7680704	159.9786807	65.80043854	272.2439895	442.4276046	317.0179459	381.9683221	179.3420602	229.1260861
AT1G19670	3	protein_coding	chlorophyllase 1	8.73E-07	0.596446138	8.617498251	13.66551285	24.19143259	26.98942888	3.610191301	41.27772882	43.40336877	16.07760012	101.1367659	273.4625708	55.91487869	102.2256813	109.5446953	126.142881	330.0104847	16.60731835	120.4954467	54.64129108
AT1G19720	3	protein_coding	Pentatricopeptide repeat (PPR-like) superfamily protein	4.98E-08	0.630619067	71.23798554	59.0350155	12.80722902	37.59241879	32.49172171	43.11229455	45.84862898	65.65020048	21.62234305	169.1521056	99.40422879	126.9008458	142.3618824	117.7951903	116.9328489	172.7161109	240.9908934	195.1474681
AT1G21065	3	protein_coding		3.06E-12	0.786414121	130.9859734	107.1376207	113.8420357	129.6456494	117.5890881	115.5776407	166.8890095	136.659601	134.6165228	346.7618165	246.9573809	178.6011903	211.2317541	248.5756772	285.8358529	285.6458757	280.2219691	320.9601888
AT1G22750	3	protein_coding		7.31E-08	0.614032374	14.93699697	25.14454364	11.38420357	23.61575027	5.157416144	11.92467722	26.89786234	12.95140009	36.96723166	64.84164049	23.29786612	91.65061083	60.55002143	120.5777539	80.55374036	39.85756404	78.46215134	116.1701399
AT1G22850	3	protein_coding	SNARE associated Golgi protein family	3.97E-06	0.563928727	95.94148053	143.2145746	24.19143259	81.93219481	61.37325211	95.39741772	122.2630106	104.5044008	57.89207977	126.8640792	91.63827341	274.9518325	241.7378718	239.3004654	355.9955622	245.7883116	198.957598	395.3458119
AT1G27480	3	protein_coding	alpha/beta-Hydrolases superfamily protein	1.68E-25	0.852592585	4.021499184	3.279723084	2.846050893	8.193219481	7.220382601	2.751848588	13.44893117	4.912600036	12.55490887	36.64962288	10.87233752	61.10040722	128.9576792	137.2731352	210.479128	66.42927341	165.3309618	199.2800028
AT1G28670	3	protein_coding	GDSL-like Lipase/Acylhydrolase superfamily protein	1.38E-08	0.644735813	209.1179576	164.5327747	224.8380205	124.8261086	185.1512396	140.344278	128.9874762	158.0964011	132.524038	405.9650535	267.1488649	643.9042915	518.6040003	686.3656758	680.8090314	810.4371356	818.2481497	331.9802811
AT1G30070	3	protein_coding	SGS domain-containing protein	0.000100945	0.526467179	15.51149685	15.30537439	46.95983973	16.38643896	19.59818135	20.18022298	30.56575265	41.9804003	35.57224179	129.683281	83.87231804	66.97544637	109.5446953	80.69434297	70.15970935	53.14341873	103.6821286	52.80460902
AT1G31940	3	protein_coding		4.48E-06	0.543679839	45.38549079	36.62357443	32.72958527	47.71345462	68.0778931	49.53327459	55.01835478	34.38820025	48.82464559	121.2256757	72.99998052	113.9757596	92.4427808	120.5777539	166.3044962	49.82195506	145.7154239	84.02820393
AT1G45010	3	protein_coding	TRAM, LAG1 and CLN8 (TLC) lipid-sensing domain containing protein	3.02E-06	0.592021808	0	2.73310257	1.423025446	6.265403132	0	3.669131451	7.335780637	0.893200006	10.46242406	2.81920176	1.553191075	30.55020361	37.90154013	45.448538	137.7209109	6.642927341	5.604439382	16.98930899
AT1G45230	3	protein_coding	Protein of unknown function (DUF3223)	1.53E-08	0.706629701	47.68349032	49.19584625	71.15127232	59.28035271	37.64913785	46.781426	50.73914941	69.66960051	58.58957471	84.57605281	68.34040729	189.1762608	139.1263851	116.8676691	103.9403101	152.7873288	170.9354011	185.0457168
AT1G45474	3	protein_coding	photosystem I light harvesting complex gene 5	6.03E-06	0.592829886	15.51149685	32.79723084	39.8447125	17.35034714	7.220382601	16.51109153	22.61865696	10.27180007	13.94989874	64.84164049	57.46806977	279.6518638	127.1088236	173.4464613	249.4567443	252.4312389	168.1331814	179.5356707
AT1G45688	3	protein_coding		1.42E-09	0.727175607	266.5679459	294.628457	216.2998679	239.0492272	269.2171227	243.9972415	309.3254169	311.7268023	333.4025799	617.4051855	436.446692	730.854871	533.3948452	537.9622865	454.7388569	757.2937168	484.7840065	601.5133724
AT1G47200	3	protein_coding	WPP domain protein 2	0.000424509	0.505351017	84.45148286	64.50122064	108.1499339	83.86001115	60.34176888	85.30730623	103.923559	83.96080061	205.7610064	87.39525457	149.1063432	177.4261825	147.9084493	181.794152	207.8806203	53.14341873	78.46215134	93.21161419
AT1G47530	3	protein_coding	MATE efflux family protein	5.53E-09	0.651826729	620.4598741	701.3141194	1033.116474	863.17977	751.9512738	867.7495881	1041.069535	925.8018067	1270.13828	1200.97995	1543.871928	605.129033	1877.975092	2035.908998	1647.453916	1713.875254	1588.858565	1674.594862
AT1G49660	3	protein_coding	carboxyesterase 5	1.98E-05	0.574740869	91.34548146	127.3625797	103.8808576	103.1381746	87.67607444	107.3220949	117.3724902	117.4558009	153.4488861	214.2593338	209.6807951	354.852365	285.6481927	278.2563551	207.8806203	186.0019655	193.3531587	217.1876528
AT1G50732	3	protein_coding		1.50E-07	0.696860279	10.91549778	2.73310257	2.846050893	7.711265393	2.062966457	17.42837439	9.169725796	5.805800042	10.46242406	14.0960088	23.29786612	112.8007518	46.2213904	86.25947007	93.54627913	102.9653738	92.4732498	75.76313469
AT1G51805	3	protein_coding	Leucine-rich repeat protein kinase family protein	9.50E-08	0.545158698	4.021499184	3.279723084	2.846050893	0.963908174	1.547224843	0.917282863	3.056575265	4.912600036	1.394989874	56.38403521	48.14892332	85.77557167	54.07902677	59.36135575	31.18209304	0	182.1442799	62.90636032
AT1G52230	3	protein_coding	photosystem I subunit H2	1.21E-08	0.706179251	74.11048496	212.6353799	99.61178125	92.05323063	60.8575105	59.62338608	71.52386121	93.33940068	139.4989874	208.6209303	253.1701452	292.57695	1303.905423	1791.970927	1392.800156	1069.511302	952.7546949	1286.595778
AT1G53670	3	protein_coding	methionine sulfoxide reductase B 1	1.55E-09	0.640401651	218.8844556	161.7996721	424.061583	301.2213044	307.3820022	280.688556	404.6905651	332.2704024	362.6973672	673.7892207	743.9785248	364.2524277	939.2186529	897.8405057	1080.979225	269.0385573	1311.438815	1104.305084
AT1G54050	3	protein_coding	HSP20-like chaperones superfamily protein	5.87E-27	0.86495502	4.021499184	2.186482056	1.423025446	11.084944	14.4407652	9.172828627	45.84862898	30.81540022	47.42965572	135.3216845	94.74465556	84.60056384	115.0912621	117.7951903	38.9776163	69.75073708	190.550939	117.0884809
AT1G54270	3	protein_coding	eif4a-2	1.94E-05	0.544270479	263.6954465	321.4128622	243.3373513	280.0153246	219.7059277	341.2292249	282.4275545	292.5230021	288.065409	321.3890007	514.1062458	372.4774825	367.4600537	567.6429643	405.3672096	508.1839416	473.5751277	331.0619401
AT1G54520	3	protein_coding		1.25E-07	0.615581149	103.409979	125.1760977	149.4176719	106.9938073	135.124303	75.21719474	83.75016227	115.2228008	166.7012899	186.0673162	229.8722791	251.4516759	195.5164814	212.402351	317.0179459	215.8951386	283.0241888	281.4715246
AT1G54570	3	protein_coding	Esterase/lipase/thioesterase family protein	6.10E-12	0.726610642	74.11048496	50.28908728	28.46050893	53.97885775	70.14085955	64.20980039	54.40703972	34.83480025	34.17725191	95.85285985	85.42550911	121.0258066	228.7958825	199.4170545	246.8582366	182.6805019	232.5842343	255.2988054
AT1G55960	3	protein_coding	Polyketide cyclase/dehydrase and lipid transport superfamily protein	1.47E-13	0.778905606	217.7354558	171.6388414	96.76573036	209.1680738	229.5050184	202.7195127	218.850789	230.8922017	214.8284406	374.9538341	472.1700867	1071.607142	1893.690365	1573.075927	1730.606164	793.8298172	1165.723391	1433.989513
AT1G56580	3	protein_coding	Protein of unknown function, DUF538	0.000166213	0.519369525	782.4688412	258.5515031	498.0589062	654.0116962	642.0983099	576.0536378	702.400996	937.8600068	1054.612345	904.9637651	1227.020949	905.9310378	1357.522236	1439.512877	1031.607578	265.7170936	518.4106428	930.7386304
AT1G58807	3	protein_coding	Disease resistance protein (CC-NBS-LRR class) family	1.03E-08	0.687269978	119.4959757	118.070031	221.9919696	127.235879	92.83349059	145.8479752	155.8853385	139.339201	249.0056925	498.9987116	512.5530547	399.5026626	405.8238077	494.3687908	368.988101	438.4332045	521.2128625	477.0781633
AT1G59124	3	protein_coding	Disease resistance protein (CC-NBS-LRR class) family	4.16E-07	0.647921984	71.23798554	118.070031	221.9919696	74.7028835	92.83349059	106.4048121	155.8853385	139.339201	249.0056925	498.9987116	512.5530547	242.0516132	405.8238077	451.7028164	337.806008	438.4332045	521.2128625	454.5788081
AT1G60270	3	protein_coding	beta glucosidase 6	1.85E-11	0.727065709	2.297999534	9.839169251	0	4.337586784	3.094449686	5.503697176	17.72813654	20.09700015	20.22735317	56.38403521	116.4893306	95.17563432	159.001583	82.54938534	83.15224811	199.2878202	70.05549227	83.1098629
AT1G62600	3	protein_coding	Flavin-binding monooxygenase family protein	3.69E-05	0.505590256	123.5174749	132.2821644	112.4190103	123.8622004	77.36124216	131.1714494	139.3798321	152.2906011	166.7012899	186.0673162	97.85103771	227.9515192	166.8592193	193.8519274	174.1000195	215.8951386	355.8819007	156.1179745
AT1G63360	3	protein_coding	Disease resistance protein (CC-NBS-LRR class) family	6.98E-05	0.505970489	9.766498018	4.372964111	4.269076339	3.37367861	0.515741614	2.751848588	7.94709569	4.019400029	1.394989874	78.93764929	24.8510572	74.02549336	50.84352944	18.55042367	5.197015507	56.4648824	78.46215134	65.6613834
AT1G64500	3	protein_coding	Glutaredoxin family protein	1.29E-30	0.896917781	36.76799254	79.25997452	95.34270491	84.82391933	53.63712789	92.64556913	366.1777168	219.7272016	397.5721141	1336.301634	1481.744285	1091.582275	1355.211167	1314.297517	2120.382327	1567.730852	2188.533579	1636.94288
AT1G64850	3	protein_coding	Calcium-binding EF hand family protein	0.000122903	0.525572753	174.6479646	78.71335401	223.4149951	131.5734658	158.8484172	150.4343895	147.3269278	162.5624012	207.8534912	341.123413	220.5531326	532.2785475	330.0207275	299.5893423	218.2746513	375.3253948	397.9151961	327.388576
AT1G65295	3	protein_coding		1.18E-06	0.613555085	85.02598274	67.78094373	52.65194152	73.73897532	76.32975893	67.87893184	56.24098488	101.3782007	79.51442282	135.3216845	96.29784664	202.101347	161.3126525	170.6638978	101.3418024	139.5014742	201.7598177	121.2210155
AT1G66130	3	protein_coding	NAD(P)-binding Rossmann-fold superfamily protein	3.90E-09	0.691853615	24.1289951	46.46274368	9.961178125	22.65184209	23.20837265	23.84935443	50.73914941	44.21340032	18.8323633	53.56483345	135.1276235	139.8259319	125.259968	115.0126268	119.5313567	79.71512809	201.7598177	172.648113
AT1G67030	3	protein_coding	zinc finger protein 6	3.88E-07	0.625600067	112.0274773	142.6679541	92.49665402	133.019328	158.3326756	70.63078043	113.0932848	165.6886012	106.0192304	293.1969831	243.8509987	494.6782969	318.4653799	313.50216	423.5567638	498.2195506	212.9686965	316.3684836
AT1G67360	3	protein_coding	Rubber elongation factor protein (REF)	4.99E-14	0.7998072	72.38698531	35.53033341	105.303883	99.76449603	125.3252123	115.5776407	187.6737213	214.8146016	315.2677115	417.2418605	371.2126669	229.1265271	450.6585564	359.8782192	298.8283917	531.4341873	240.9908934	321.8785298
AT1G68520	3	protein_coding	B-box type zinc finger protein with CCT domain	3.38E-05	0.508209752	267.1424458	425.2707598	358.6024125	146.5140425	126.3566955	277.0194245	161.387174	140.679001	173.6762393	631.5011943	431.7871188	212.6764174	916.5701717	1075.924573	1834.546474	1215.655703	1216.163346	669.4706083
AT1G68830	3	protein_coding	STT7 homolog STN7	1.64E-14	0.70781697	53.42848916	74.88701041	32.72958527	53.49690367	12.89354036	52.28512317	84.36147733	80.38800058	98.34678612	163.5137021	175.5105915	210.3264018	355.9047061	328.342499	288.4343606	99.64391011	448.3551505	347.5920785
AT1G72500	3	protein_coding		1.73E-10	0.71030176	49.98148986	63.40797962	76.84337411	47.23150053	44.86952045	52.28512317	102.7009289	89.32000065	113.6916747	265.0049655	236.0850434	226.7765114	419.6902248	424.8047021	259.8507754	189.3234292	212.9686965	248.4112477
AT1G72640	3	protein_coding	NAD(P)-binding Rossmann-fold superfamily protein	3.84E-09	0.706811675	63.76948706	121.3497541	41.26773795	66.50966402	56.73157758	55.03697176	90.47462786	38.40760028	109.5067051	163.5137021	133.5744324	139.8259319	174.2546418	235.5903806	150.7134497	259.0741663	428.7396127	230.0444271
AT1G73650	3	protein_coding	Protein of unknown function (DUF1295)	2.15E-14	0.79515746	14.93699697	35.53033341	12.80722902	19.76011757	26.30282233	24.76663729	20.17339675	28.58240021	18.8323633	78.93764929	59.02126084	186.8262452	251.9065777	253.2132831	265.0477909	186.0019655	221.3753556	325.0927234
AT1G74730	3	protein_coding	Protein of unknown function (DUF1118)	2.34E-12	0.775606409	20.10749592	38.81005649	35.57563616	29.8811534	31.97598009	18.34565725	38.51284834	34.38820025	22.31983798	70.48004401	77.65955374	57.57538373	256.5287167	519.4118628	517.103043	421.8258861	294.2330675	389.3765952
AT1G75100	3	protein_coding	J-domain protein required for chloroplast accumulation response 1	1.27E-09	0.741854052	28.72499417	49.19584625	7.115127232	22.16988801	24.75559749	23.84935443	40.3467935	72.34920053	83.69939244	279.1009743	240.7446166	289.0519265	200.6008343	260.6334526	278.0403296	86.35805543	215.7709162	139.587836
AT1G75350	3	protein_coding	Ribosomal protein L31	2.45E-08	0.654516723	225.2039543	263.4710877	212.0307915	171.0937009	183.6040147	202.7195127	232.2997202	179.5332013	337.5875495	239.6321496	538.957303	629.8041975	368.3844815	558.3677525	543.0881205	418.5044225	720.1704605	736.5095033
AT1G75460	3	protein_coding	ATP-dependent protease La (LON) domain protein	6.09E-06	0.596881219	12.06449755	29.51750775	1.423025446	3.855632697	9.799090673	12.84196008	16.50550643	8.485400062	2.789979748	42.28802641	38.82977687	204.4513626	120.6378289	109.4474997	176.6985272	99.64391011	176.5398405	226.371063
AT1G78070	3	protein_coding	Transducin/WD40 repeat-like superfamily protein	5.23E-10	0.710097294	130.9859734	89.09914377	61.1900942	120.4885218	142.3446856	60.54066894	307.4914717	338.5228025	366.1848419	222.7169391	489.2551886	538.1535867	624.9131982	425.7322233	335.2075002	229.1809933	131.7043255	373.3056273
AT1G78510	3	protein_coding	solanesyl diphosphate synthase 1	4.40E-16	0.796911111	66.64198647	43.72964111	66.88219598	54.46081184	53.63712789	55.95425462	102.7009289	93.33940068	96.95179624	377.7730359	417.8083991	291.4019421	547.7234763	718.8289173	761.3627718	594.541997	311.0463857	401.3150286
AT1G78600	3	protein_coding	light-regulated zinc finger protein 1	4.58E-13	0.771242024	105.1334787	76.52687195	310.2195473	195.1914053	198.5605215	153.1862381	350.2835254	342.0956025	420.589447	597.6707732	611.9572835	564.0037589	577.76738	892.2753786	888.6896517	657.6498067	885.5014223	903.6475701
AT1G79270	3	protein_coding	evolutionarily conserved C-terminal region 8	8.78E-10	0.693625447	787.6393401	480.4794317	431.1767103	577.3809963	824.1550998	506.3401402	866.8447453	1288.887609	781.1943294	1045.923853	1595.127234	1820.08713	2632.770397	1861.535015	2073.609187	1723.839645	1081.656801	1977.18823
AT2G01290	3	protein_coding	ribose-5-phosphate isomerase 2	3.04E-11	0.701791375	37.34249242	58.48839499	39.8447125	53.01494958	31.97598009	81.63817478	62.35413541	44.66000032	148.5664216	73.29924577	301.3190685	43.47528975	460.3650484	499.0063968	350.7985467	378.6468584	243.7931131	379.7340145
AT2G05070	3	protein_coding	photosystem II light harvesting complex gene 2.2	9.04E-11	0.722690204	114.3254768	319.2263801	239.068275	181.2147367	141.3132023	77.96904333	271.4238836	163.0090012	165.3063001	961.3478003	962.9784664	1350.083998	3930.66704	4894.529286	4511.00946	2218.737732	2471.557767	2634.261235
AT2G05100	3	protein_coding	photosystem II light harvesting complex gene 2.1	6.56E-15	0.818058058	153.3914689	403.4059393	102.4578321	267.0025642	183.0882731	191.7121183	407.1358254	350.5810025	414.3119926	1933.972408	1388.552821	3067.945447	3399.583264	4389.030241	4373.288549	3171.997805	4461.133748	3587.49922
AT2G06520	3	protein_coding	photosystem II subunit X	1.04E-13	0.79521248	257.3759478	401.7660777	176.4551554	243.8687681	203.7179377	166.945481	288.5407051	293.4162021	264.3505811	484.9027028	420.9147813	788.4302547	1597.873466	2380.019357	1943.6838	1820.162091	2026.004836	2512.581049
AT2G18510	3	protein_coding	RNA-binding (RRM/RBD/RNP motifs) family protein	2.76E-05	0.538332812	99.96297971	131.1889233	42.69076339	124.3441545	86.1288496	181.6220068	113.7045999	103.1646007	155.541371	129.683281	183.2765468	164.5010964	180.7256365	195.7069697	413.1627328	282.324412	288.6286282	163.9238732
AT2G19310	3	protein_coding	HSP20-like chaperones superfamily protein	4.46E-08	0.682312597	43.08749125	34.98371289	64.03614509	93.98104698	68.59363471	153.1862381	131.4327364	140.232401	267.8380558	366.4962288	223.6595148	378.3525216	133.1176044	228.1702112	452.1403491	401.8971041	210.1664768	118.9251629
AT2G22170	3	protein_coding	Lipase/lipooxygenase, PLAT/LH2 family protein	3.22E-08	0.643188235	301.6124388	280.4163236	387.0629214	322.4272843	402.7942008	314.6280219	465.8220704	393.4546029	521.0287179	792.1956947	703.5955569	773.1551529	480.2402463	639.9896167	683.4075392	860.2590906	907.9191798	448.6095914
AT2G26500	3	protein_coding	cytochrome b6f complex subunit (petM), putative	5.47E-05	0.598184784	149.3699697	394.6600111	213.453817	144.104272	141.3132023	165.1109153	218.2394739	163.0090012	200.1810469	462.3490887	425.5743545	1555.710368	613.8200645	826.4213746	592.4597678	939.9742187	1246.987762	1098.795038
AT2G26990	3	protein_coding	proteasome family protein	8.48E-05	0.522586923	91.34548146	72.15390784	82.53547589	106.9938073	107.7899974	117.4122064	116.7611751	86.19380063	95.55680637	231.1745443	132.0212414	182.1262138	152.5305883	168.8088554	122.1298644	149.4658652	201.7598177	128.1085732
AT2G28550	3	protein_coding	related to AP2.7	5.30E-12	0.759266049	514.1773956	399.0329752	389.9089723	519.5465059	666.8539074	423.7846826	998.8887967	1175.004609	821.6490358	1575.933784	2158.935594	681.5045421	1880.748375	1556.380546	1296.655369	930.0098277	762.2037559	1331.594488
AT2G29450	3	protein_coding	glutathione S-transferase tau 5	4.51E-19	0.858510194	1046.164288	669.6101296	1627.941111	1442.006629	1561.665608	1352.992222	2166.500548	2809.56062	3555.829189	3817.199184	5787.189945	4305.228693	4786.68719	5546.576678	4651.328879	2198.80895	3169.31047	2979.557461
AT2G29650	3	protein_coding	phosphate transporter 4;1	7.06E-12	0.74343793	20.6819958	71.06066681	15.65327991	23.61575027	42.29081238	44.94686027	61.74282036	51.35900037	91.37183675	169.1521056	198.8084576	188.001253	250.519936	349.6754862	407.9657173	116.2512285	420.3329536	285.1448887
AT2G30040	3	protein_coding	mitogen-activated protein kinase kinase kinase 14	3.11E-06	0.5974919	66.64198647	25.69116415	85.38152678	66.50966402	85.61310799	48.61599172	114.3159149	140.679001	108.1117152	296.0161848	169.2978272	384.2275608	286.1104066	274.5462703	192.2895738	199.2878202	165.3309618	269.5330913
AT2G30320	3	protein_coding	Pseudouridine synthase family protein	2.08E-06	0.57031233	15.51149685	10.38578976	8.538152678	14.9405767	16.50373166	19.26294012	18.95076665	12.95140009	12.55490887	42.28802641	10.87233752	23.50015662	24.49733691	13.91281775	38.9776163	26.57170936	50.43995443	48.21290389
AT2G30520	3	protein_coding	Phototropic-responsive NPH3 family protein	3.81E-35	0.917802921	162.0089671	104.9511387	93.91967946	147.4779506	260.9652569	137.5924294	500.6670285	706.0746051	477.7840318	2272.276619	1961.680327	3446.297969	2732.608601	2720.419631	3404.045157	2866.423148	2816.230789	1864.691454
AT2G32950	3	protein_coding	Transducin/WD40 repeat-like superfamily protein	1.00E-05	0.551702856	76.98298437	57.94177448	56.92101786	39.52023514	77.36124216	55.03697176	58.07493004	103.6112008	44.63967597	121.2256757	149.1063432	215.0264331	225.5603852	122.4327962	80.55374036	132.8585468	190.550939	167.5972373
AT2G34460	3	protein_coding	NAD(P)-binding Rossmann-fold superfamily protein	1.68E-06	0.713842981	10.3409979	12.57227182	14.23025446	8.193219481	17.53521489	11.00739435	14.06024622	16.97080012	33.47975698	73.29924577	71.44678944	307.8520518	126.1843958	164.1712495	184.4940505	232.5024569	145.7154239	122.598527
AT2G34630	3	protein_coding	geranyl diphosphate synthase 1	0.000133681	0.522837222	72.38698531	90.1923848	280.3360129	92.05323063	60.8575105	96.31470058	107.5914493	89.32000065	244.123228	355.2194218	260.9361006	218.5514566	373.9310483	458.1954647	519.7015507	405.2185678	395.1129764	292.4916169
AT2G34720	3	protein_coding	nuclear factor Y, subunit A4	8.82E-09	0.710435337	106.2824784	108.2308618	173.6091045	183.6245072	199.5920048	221.0651699	358.2306211	188.0186014	357.1174077	462.3490887	351.0211829	647.429315	311.9943852	409.036842	394.9731785	445.0761318	487.5862262	241.52369
AT2G36835	3	protein_coding		9.74E-10	0.673210044	74.68498484	50.8357078	105.303883	104.1020828	117.5890881	111.9085092	109.4253945	103.6112008	92.06933168	112.7680704	145.999961	63.45042288	244.9733691	320.9223295	309.2224227	186.0019655	288.6286282	292.9507875
AT2G37240	3	protein_coding	Thioredoxin superfamily protein	6.15E-09	0.686860183	5.744998834	7.106066681	0	5.783449045	14.4407652	1.834565725	9.169725796	9.825200071	3.487474685	36.64962288	31.0638215	111.625744	52.23017115	80.69434297	96.14478688	126.2156195	106.4843483	48.6720744
AT2G37970	3	protein_coding	SOUL heme-binding family protein	5.77E-32	0.889891382	49.40698997	67.78094373	115.2650612	72.77506715	79.93995023	83.47274051	204.1792277	141.125601	281.7879546	730.1732559	621.2764299	166.851112	1504.968471	1376.441436	1333.034478	1733.804036	1717.76067	1883.058275
AT2G38210	3	protein_coding	putative PDX1-like protein 4	0.000606147	0.541226657	36.76799254	65.59446167	39.8447125	62.65403132	88.19181606	76.1344776	80.08227195	58.50460042	101.8342608	191.7057197	195.7020754	529.9285318	162.6992942	166.953813	70.15970935	325.5034397	283.0241888	192.8516156
AT2G38230	3	protein_coding	pyridoxine biosynthesis 1.1	4.79E-13	0.738724657	316.5494357	602.3758063	381.3708196	317.6077434	194.4345886	298.1169304	674.2805035	308.6006022	569.8533635	1116.403897	1317.106031	325.4771692	1723.595648	2208.427938	1715.015117	1946.377711	2664.910926	2497.887592
AT2G40020	3	protein_coding	Nucleolar histone methyltransferase-related protein	1.56E-09	0.704654453	34.469993	77.62011298	68.30522143	51.08713323	30.94449686	81.63817478	91.08594291	51.80560038	136.7090077	163.5137021	180.1701647	70.50046987	288.88369	319.9948083	649.6269384	352.0751491	465.1684687	183.2090348
AT2G40400	3	protein_coding	Protein of unknown function (DUF399 and DUF3411)	2.00E-06	0.619964348	56.30098857	104.4045182	39.8447125	66.02770993	71.17234278	49.53327459	73.96912142	86.64040063	34.17725191	188.8865179	100.9574199	351.3273415	240.3512301	192.9244062	231.2671901	345.4322217	190.550939	223.1568694
AT2G43340	3	protein_coding	Protein of unknown function (DUF1685)	3.15E-10	0.707470812	90.77098158	56.84853345	22.76840714	73.73897532	51.05841982	77.96904333	113.7045999	125.4946009	133.221533	107.1296669	285.7871578	176.2511747	205.6851873	232.8078171	192.2895738	195.9663566	327.8597038	215.8101412
AT2G44160	3	protein_coding	methylenetetrahydrofolate reductase 2	3.09E-08	0.667795803	164.3069667	235.046821	212.0307915	200.4929002	180.509565	162.3590667	177.2813654	189.3584014	208.5509862	236.8129479	245.4041898	360.7274042	319.3898077	387.7038547	400.170194	345.4322217	369.8929992	320.0418477
AT2G44310	3	protein_coding	Calcium-binding EF-hand family protein	6.66E-05	0.552713675	131.5604733	97.29845148	72.57429777	120.0065677	118.6205713	157.7726524	130.8214214	118.7956009	156.2388659	248.0897549	200.3616487	184.4762295	110.931337	167.8813342	241.6612211	116.2512285	137.3087649	110.2009232
AT2G44940	3	protein_coding	Integrase-type DNA-binding superfamily protein	1.02E-08	0.577103432	22.97999534	25.69116415	1.423025446	30.36310749	31.46023848	34.85674878	27.50917739	54.4852004	41.84969622	73.29924577	32.61701257	106.9257126	79.50079149	114.0851056	98.74329464	63.10780974	44.83551505	65.6613834
AT2G46420	3	protein_coding	Plant protein 1589 of unknown function	3.41E-10	0.745476876	8.617498251	6.559446167	1.423025446	14.45862261	17.53521489	7.338262902	28.73180749	37.51440027	32.78226204	50.74563169	37.2765858	235.0015662	207.9962568	99.24476664	96.14478688	59.78634607	16.81331814	140.0470065
AT2G46640	3	protein_coding		1.23E-05	0.507870189	2.872499417	0.546620514	0	0.963908174	3.610191301	0.917282863	12.83761611	5.359200039	5.579959496	36.64962288	13.97871967	15.2751018	14.79084493	0.927521184	54.56866282	19.92878202	33.62663629	12.85677437
AT2G46800	3	protein_coding	zinc transporter of Arabidopsis thaliana	3.54E-09	0.693841048	512.453896	341.6378212	586.2864839	532.5592662	441.9905635	479.7389372	592.3642864	724.8318053	752.597037	842.9413263	722.2338498	1146.807643	994.2221075	910.8258023	958.8493611	1049.58252	826.6548088	898.1375239
AT2G47270	3	protein_coding	sequence-specific DNA binding transcription factors;transcription regulators	2.69E-10	0.682715422	147.64647	111.5105848	192.1084353	227.000375	117.0733465	163.2763496	210.9036933	190.2516014	296.4353482	414.4226588	361.8935204	504.0783596	286.5726205	746.6545528	553.4821515	717.4361528	594.0705745	241.9828605
AT3G02380	3	protein_coding	CONSTANS-like 2	1.28E-05	0.596243802	74.68498484	38.26343598	24.19143259	47.71345462	81.48717507	36.69131451	82.52753217	109.8636008	57.19458483	121.2256757	319.9573614	298.4519891	191.8187702	212.402351	194.8880815	179.3590382	207.3642571	173.1072835
AT3G02910	3	protein_coding	AIG2-like (avirulence induced gene) family protein	2.10E-33	0.906303958	55.72648869	61.76811807	39.8447125	74.22092941	89.22329929	88.05915482	226.1865696	268.4066019	203.6685216	837.3029228	528.0849654	233.8265584	1072.798471	1087.982348	1826.750951	1066.189838	745.3904378	549.6271044
AT3G04760	3	protein_coding	Pentatricopeptide repeat (PPR-like) superfamily protein	3.19E-05	0.643638421	13.7879972	22.41144107	35.57563616	19.76011757	39.71210431	19.26294012	31.78838276	28.1358002	41.84969622	56.38403521	97.85103771	270.2518012	144.672952	91.82459717	85.75075587	176.0375745	100.8799089	174.484795
AT3G05800	3	protein_coding	AtBS1(activation-tagged BRI1 suppressor 1)-interacting factor 1	1.43E-25	0.877829804	14.93699697	19.13171799	9.961178125	31.32701566	24.75559749	11.92467722	51.35046446	43.76680032	51.61462534	152.2368951	132.0212414	189.1762608	131.2687487	335.7626685	223.4716668	199.2878202	140.1109845	78.51815777
AT3G08590	3	protein_coding	Phosphoglycerate mutase, 2,3-bisphosphoglycerate-independent	9.92E-09	0.705871533	125.2409746	147.0409182	119.5341375	132.5373739	113.9788968	267.8465959	213.3489535	139.785801	208.5509862	245.2705532	246.9573809	197.4013156	310.6077435	513.8467357	327.4119769	375.3253948	355.8819007	308.5625849
AT3G09350	3	protein_coding	Fes1A	4.82E-06	0.551576211	12.63899743	27.3310257	14.23025446	25.54356662	9.283349059	16.51109153	44.01468382	50.91240037	59.98456458	118.4064739	76.10636267	112.8007518	97.98934765	130.7804869	41.57612406	3.32146367	25.21997722	84.02820393
AT3G09440	3	protein_coding	Heat shock protein 70 (Hsp 70) family protein	6.85E-09	0.647578659	632.5243716	451.5085445	829.6238353	1290.673045	813.3245259	1277.775028	2403.079474	2402.708017	2653.968235	2661.326462	3072.211946	1131.532541	3385.254633	3413.277956	2549.136106	631.0780974	2247.380192	2340.392106
AT3G11710	3	protein_coding	lysyl-tRNA synthetase 1	0.000113591	0.539060051	189.5849615	150.3206413	256.1445804	166.7561141	120.1677961	188.0429869	166.8890095	150.5042011	175.0712292	202.9825267	125.8084771	168.0261199	272.7062034	250.4307196	483.3224422	338.7892944	372.6952189	333.3577926
AT3G12580	3	protein_coding	heat shock protein 70	4.30E-29	0.899838963	209.1179576	200.0631081	288.8741656	456.8924746	508.5212318	429.2883797	1489.774784	1434.92581	1885.328815	2015.729259	2514.61635	1891.762608	2786.687627	2426.395416	1569.498683	1590.981098	1280.614399	1972.596525
AT3G13900	3	protein_coding	ATPase E1-E2 type family protein / haloacid dehalogenase-like hydrolase family protein	4.88E-06	0.560179946	1.148999767	0.546620514	1.423025446	0.963908174	0.515741614	0	3.667890318	4.019400029	7.672444307	8.457605281	0	12.92508614	3.697711232	19.47794486	46.77313956	0	2.802219691	2.75502308
AT3G14650	3	protein_coding	cytochrome P450, family 72, subfamily A, polypeptide 11	1.14E-08	0.65687508	193.6064607	178.7449081	116.6880866	195.1914053	225.3790855	162.3590667	178.5039955	184.8924013	151.3564013	250.9089567	141.3403878	376.002506	502.8887276	497.1513544	613.2478298	372.0039311	386.7063173	517.0259979
AT3G15354	3	protein_coding	SPA1-related 3	2.58E-09	0.68150527	56.87548846	34.98371289	18.4993308	68.43748037	95.41219866	46.781426	69.078601	133.533401	33.47975698	304.4737901	413.1488259	296.1019734	409.521519	252.2857619	236.4642056	372.0039311	210.1664768	364.5813875
AT3G15810	3	protein_coding	Protein of unknown function (DUF567)	1.20E-10	0.712241971	51.70498951	68.87418476	69.72824687	74.22092941	42.80655399	46.781426	50.12783435	60.73760044	65.56452408	186.0673162	122.7020949	144.5259632	146.0595937	145.6208258	85.75075587	205.9307476	224.1775753	206.626731
AT3G16350	3	protein_coding	Homeodomain-like superfamily protein	5.12E-09	0.718559612	28.72499417	10.38578976	55.49799241	28.91724523	32.49172171	36.69131451	48.29388919	37.06780027	34.17725191	87.39525457	195.7020754	368.952459	307.3722462	322.7773719	322.2149614	368.6824674	207.3642571	258.9721695
AT3G21150	3	protein_coding	B-box 32	5.83E-09	0.722241424	3.4469993	1.093241028	0	7.711265393	0.515741614	0	4.890520425	4.019400029	16.04238355	104.3104651	290.446731	430.0528662	139.1263851	135.4180928	88.34926362	139.5014742	137.3087649	71.17142955
AT3G21560	3	protein_coding	UDP-Glycosyltransferase superfamily protein	1.78E-07	0.652288862	59.17348799	83.08631812	229.1070969	48.6773628	21.6611478	70.63078043	111.8706547	73.68900053	167.3987849	482.083501	428.6807366	269.0767933	1048.301134	1478.468767	1496.740466	900.1166547	1011.601308	660.7463686
AT3G21890	3	protein_coding	B-box type zinc finger family protein	3.33E-13	0.750858888	4.021499184	0.546620514	0	3.37367861	13.40928197	0	18.95076665	50.01920036	12.55490887	62.02243873	71.44678944	44.65029758	85.97178615	84.40442771	96.14478688	63.10780974	36.42885598	59.23299621
AT3G22840	3	protein_coding	Chlorophyll A-B binding family protein	1.45E-18	0.845881759	10.3409979	14.75875388	27.03748348	12.53080626	12.89354036	16.51109153	50.73914941	29.47560021	40.45470635	197.3441232	274.9148202	238.5265897	1787.843381	2200.080247	2109.988296	993.1176374	1684.134034	1748.521314
AT3G23530	3	protein_coding	Cyclopropane-fatty-acyl-phospholipid synthase	1.02E-09	0.681959184	73.53598507	137.201749	92.49665402	48.19540871	41.77507076	112.8257921	145.4929826	128.1742009	163.2138153	403.1458517	601.084946	861.2807402	1174.48553	1000.795357	1275.867307	528.1127236	577.2572563	614.3701467
AT3G23810	3	protein_coding	S-adenosyl-l-homocysteine (SAH) hydrolase 2	1.21E-29	0.882077649	72.38698531	60.12825653	92.49665402	51.56908732	86.1288496	173.366461	119.8177504	155.4168011	260.8631064	532.8291327	535.8509208	473.5281559	1375.548578	1629.65472	1826.750951	1577.695243	1440.340921	1219.556883
AT3G23990	3	protein_coding	heat shock protein 60	7.39E-10	0.703513326	87.32398228	66.6877027	61.1900942	81.45024072	68.59363471	117.4122064	155.2740235	158.0964011	156.9363608	222.7169391	173.9574004	171.5511433	202.44969	191.0693638	285.8358529	59.78634607	196.1553784	151.0670989
AT3G24010	3	protein_coding	RING/FYVE/PHD zinc finger superfamily protein	1.25E-06	0.602684194	122.942975	208.2624158	113.8420357	157.5989865	143.8919104	159.6072181	218.2394739	182.2128013	163.2138153	321.3890007	291.9999221	277.3018481	242.2000857	245.7931136	228.6686823	325.5034397	378.2996583	202.0350258
AT3G25230	3	protein_coding	rotamase FKBP 1	8.42E-23	0.872573532	295.2929401	171.0922209	256.1445804	342.6693559	271.2800892	281.6058388	476.8257414	651.5894047	535.6761116	814.7493087	714.4678944	683.8545577	782.5281395	769.8425824	1145.941919	880.1878726	742.5882181	545.9537403
AT3G26570	3	protein_coding	phosphate transporter 2;1	1.76E-25	0.87491791	77.55748426	120.8031336	113.8420357	73.25702124	97.99090673	104.5702463	147.9382428	121.0286009	168.7937748	394.6882465	548.2764494	370.1274668	882.3663428	1268.848979	977.0389153	1013.046419	1115.283437	1048.286282
AT3G26932	3	protein_coding	dsRNA-binding protein 3	1.69E-05	0.57538567	223.4804546	387.0073239	177.8781808	226.0364668	225.8948271	228.4034328	273.2578287	284.4842021	375.2522761	425.6994658	389.8509598	740.2549336	565.2876046	739.2343833	452.1403491	408.5400315	700.5549227	475.2414812
AT3G27170	3	protein_coding	chloride channel B	5.70E-06	0.532840469	24.1289951	5.466205139	1.423025446	6.747357219	7.736124216	9.172828627	1.222630106	13.3980001	17.43737343	33.83042112	29.51063042	88.12558734	92.90499471	92.75211836	98.74329464	13.28585468	86.86881042	97.34414881
AT3G27830	3	protein_coding	ribosomal protein L12-A	1.32E-05	0.591858593	133.2839729	149.7740208	62.61311964	101.6923124	55.70009435	91.72828627	144.2703525	102.2714007	122.061614	166.3329039	105.6169931	511.1284065	256.0665028	169.7363766	254.6537598	325.5034397	470.7729081	547.3312518
AT3G44100	3	protein_coding	MD-2-related lipid recognition domain-containing protein	2.70E-09	0.721271599	187.8614619	366.7823648	271.7978603	246.7604926	228.9892768	260.508333	327.6648685	251.8824018	522.4237078	958.5285985	456.638176	536.9785788	612.8956367	643.6997014	660.0209694	770.5795715	1106.876778	724.5710699
AT3G44630	3	protein_coding	Disease resistance protein (TIR-NBS-LRR class) family	2.93E-09	0.56170649	28.15049429	19.13171799	0	35.66460244	31.97598009	37.60859737	28.12049244	44.21340032	42.54719116	45.10722817	48.14892332	97.52564998	132.1931765	105.7374149	241.6612211	136.1800105	92.4732498	103.3133655
AT3G45210	3	protein_coding	Protein of unknown function, DUF584	1.87E-09	0.623387357	14.93699697	13.11889233	8.538152678	23.61575027	31.46023848	17.42837439	48.29388919	54.03860039	26.50480761	76.11844753	66.78721622	57.57538373	59.62559362	87.18699126	54.56866282	6.642927341	70.05549227	65.6613834
AT3G46100	3	protein_coding	Histidyl-tRNA synthetase 1	6.24E-07	0.582345699	83.30248309	71.60728732	39.8447125	80.00437846	44.86952045	112.8257921	72.74649132	89.76660065	129.7340583	95.85285985	189.4893111	57.57538373	126.1843958	178.0840672	213.0776358	132.8585468	212.9686965	231.4219387
AT3G47430	3	protein_coding	peroxin 11B	4.20E-12	0.655427083	5.170498951	10.93241028	1.423025446	8.193219481	10.8305739	2.751848588	25.67523223	13.8446001	6.97494937	14.0960088	86.97870019	59.92539939	135.4286739	179.0115884	106.5388179	6.642927341	123.2976664	156.1179745
AT3G50550	3	protein_coding		9.33E-06	0.547379034	75.83398461	39.356677	73.99732321	72.29311306	46.93248691	88.05915482	69.68991605	75.47540055	62.77454433	169.1521056	83.87231804	178.6011903	87.35842786	145.6208258	163.7059885	182.6805019	184.9464996	92.29327316
AT3G51240	3	protein_coding	flavanone 3-hydroxylase	1.19E-15	0.795306023	12.06449755	4.919584625	41.26773795	7.229311306	4.641674529	12.84196008	52.57309456	91.10640066	113.6916747	594.8515714	543.6168762	163.3260885	1464.755862	1359.746055	1637.059885	1488.015724	1216.163346	1410.571817
AT3G54210	3	protein_coding	Ribosomal protein L17 family protein	6.65E-08	0.688521199	267.7169457	518.7428677	194.9544862	307.0047535	262.5124817	232.0725643	387.5737437	277.785202	511.2637888	448.2530799	512.5530547	746.1299728	562.5143212	577.8456974	662.6194772	753.9722532	1370.285429	1109.815131
AT3G54890	3	protein_coding	photosystem I light harvesting complex gene 1	1.51E-13	0.776214992	332.0609326	587.6170525	358.6024125	362.9114276	236.725401	223.8170185	441.9807834	388.0954028	456.8591837	1970.62203	1779.956972	4117.22744	7447.652635	12315.62628	8686.81142	5975.313143	7260.551219	7539.579828
AT3G54900	3	protein_coding	CAX interacting protein 1	7.50E-23	0.854317147	71.23798554	94.0187284	122.3801884	110.3674859	158.8484172	161.4417838	130.8214214	121.4752009	194.6010874	256.5473602	197.2552665	226.7765114	292.1191873	373.791037	301.4268994	372.0039311	353.079681	308.1034144
AT3G54990	3	protein_coding	Integrase-type DNA-binding superfamily protein	1.50E-22	0.864920972	131.5604733	111.5105848	64.03614509	148.9238129	112.4316719	105.4875292	272.0351986	388.0954028	308.2927622	710.4388436	728.4466141	576.9288451	939.6808669	824.5663322	563.8761825	222.5380659	403.5196355	552.841298
AT3G56010	3	protein_coding		1.58E-11	0.658680854	18.95849615	55.75529242	34.15261071	26.50747479	27.33430556	43.11229455	47.07125909	33.94160025	55.79959496	163.5137021	139.7871967	112.8007518	162.6992942	227.24269	218.2746513	26.57170936	479.1795671	235.5544733
AT3G56290	3	protein_coding		1.19E-16	0.794732231	6.319498717	6.559446167	7.115127232	5.783449045	5.157416144	5.503697176	9.169725796	40.19400029	6.97494937	135.3216845	279.5743935	471.1781403	752.4842357	1035.113641	647.0284306	461.6834502	742.5882181	701.1533737
AT3G56630	3	protein_coding	cytochrome P450, family 94, subfamily D, polypeptide 2	9.97E-06	0.587746508	63.19498717	56.84853345	51.22891607	55.42472002	45.90100368	120.164055	83.75016227	66.99000049	102.5317557	95.85285985	99.40422879	68.15045421	116.4779038	162.3162071	231.2671901	122.8941558	162.5287421	121.680186
AT3G56940	3	protein_coding	dicarboxylate diiron protein, putative (Crd1)	2.64E-11	0.769619645	207.9689578	573.9515396	194.9544862	240.9770435	194.4345886	211.8923413	314.2159373	303.2414022	399.6645989	1423.696889	1071.701842	1165.607768	1884.446087	2615.609738	2504.961474	2092.522112	2776.999714	1855.508044
AT3G57062	3	protein_coding		2.72E-06	0.675270917	37.9169923	31.70398981	32.72958527	38.07437288	43.32229561	26.60120302	48.29388919	62.52400045	115.7841595	76.11844753	77.65955374	316.0771066	118.3267594	146.548347	166.3044962	56.4648824	86.86881042	84.94654495
AT3G61080	3	protein_coding	Protein kinase superfamily protein	1.11E-05	0.616524867	22.97999534	38.26343598	22.76840714	27.47138296	32.49172171	20.18022298	38.51284834	36.17460026	21.62234305	135.3216845	31.0638215	36.42524277	64.24773266	76.05673705	49.37164732	86.35805543	123.2976664	97.80331932
AT4G00430	3	protein_coding	plasma membrane intrinsic protein 1;4	9.93E-10	0.695095608	599.2033784	420.3511752	405.5622522	445.3255765	667.8853906	366.9131451	520.2291102	637.7448046	411.5220128	555.3827468	504.7870993	985.8315703	926.7388775	1059.229192	1062.789671	1305.335222	1056.436823	1042.317065
AT4G00780	3	protein_coding	TRAF-like family protein	1.56E-07	0.610295423	18.38399627	10.93241028	9.961178125	12.04885218	10.31483229	9.172828627	20.7847118	8.485400062	26.50480761	53.56483345	69.89359837	68.15045421	33.74161499	61.21639812	51.97015507	96.32244644	64.45105289	22.04018464
AT4G01050	3	protein_coding	thylakoid rhodanese-like	9.95E-06	0.636950421	141.9014712	551.5400986	145.1485955	188.9260021	124.8094707	166.945481	243.3033911	169.7080012	341.0750242	484.9027028	420.9147813	633.329221	675.2945138	902.4781116	847.1135277	966.5459281	1538.41861	776.4573379
AT4G02920	3	protein_coding		4.15E-05	0.543650727	208.5434577	258.0048826	226.261046	173.0215173	244.9772668	299.9514961	362.5098265	323.3384023	509.868799	451.0722817	840.2763715	941.1812727	596.7181501	572.2805703	550.8836438	352.0751491	697.752703	653.3996404
AT4G03520	3	protein_coding	Thioredoxin superfamily protein	1.28E-05	0.561062585	604.9483772	628.0669705	757.0495375	643.8906604	686.9678303	596.2338608	600.9226972	512.6968037	560.0884344	1009.27423	580.893462	938.8312571	596.7181501	659.4675615	841.9165122	1006.403492	1336.658793	1090.529969
AT4G05180	3	protein_coding	photosystem II subunit Q-2	1.24E-07	0.660804267	116.0489764	231.7670979	81.11245045	79.52242437	70.65660117	42.19501168	105.1461891	106.7374008	166.7012899	186.0673162	205.0212219	470.0031325	451.5829842	512.9192145	608.0508143	651.0068794	574.4550366	630.4411147
AT4G10340	3	protein_coding	light harvesting complex of photosystem II 5	8.11E-09	0.666583977	346.9979296	736.8444528	340.1030817	235.6755486	202.6864544	137.5924294	231.6884051	335.8432024	188.323633	964.167002	897.7444412	1831.837209	2939.218216	4107.063801	3520.978006	3474.250999	3200.134887	3395.106775
AT4G10480	3	protein_coding	Nascent polypeptide-associated complex (NAC), alpha subunit family protein	7.00E-07	0.58910482	193.6064607	151.4138824	224.8380205	199.5289921	173.804924	168.7800467	212.7376385	172.3876013	236.4507836	248.0897549	315.2977882	159.801065	372.5444066	421.0946173	413.1627328	235.8239206	512.8062034	323.7152118
AT4G12970	3	protein_coding	stomagen	1.02E-09	0.716784622	25.27799487	58.48839499	25.61445804	28.91724523	21.6611478	29.35305161	43.40336877	21.88340016	62.77454433	98.67206161	183.2765468	71.6754777	179.3389948	207.7647451	179.297035	146.1444015	198.957598	164.3830437
AT4G13010	3	protein_coding	Oxidoreductase, zinc-binding dehydrogenase family protein	1.29E-27	0.886836602	109.1549778	85.27280017	115.2650612	118.5607054	193.4031054	109.1566607	158.3305987	185.3390013	131.8265431	214.2593338	287.3403488	233.8265584	401.2016687	480.4559731	358.59407	474.9693049	392.3107567	418.3043376
AT4G13500	3	protein_coding		6.08E-14	0.788641084	26.42699464	60.67487705	92.49665402	47.71345462	35.07042978	77.96904333	77.02569669	65.20360047	98.34678612	239.6321496	173.9574004	76.37550902	470.5337543	606.5988541	711.9911245	538.0771146	633.3016501	500.4958594
AT4G14210	3	protein_coding	phytoene desaturase 3	1.97E-05	0.551130472	37.9169923	83.08631812	51.22891607	43.37586784	74.26679247	56.87153749	51.96177951	64.31040047	55.79959496	129.683281	116.4893306	211.5014096	147.9084493	123.3603174	150.7134497	79.71512809	128.9021058	219.9426758
AT4G14690	3	protein_coding	Chlorophyll A-B binding family protein	8.04E-18	0.823708288	2.297999534	2.186482056	7.115127232	3.37367861	4.641674529	3.669131451	11.61498601	14.73780011	42.54719116	95.85285985	125.8084771	345.4523024	717.355979	957.2018615	1379.807617	428.4688135	790.2259528	464.2213889
AT4G14890	3	protein_coding	2Fe-2S ferredoxin-like superfamily protein	1.23E-05	0.555665973	43.08749125	111.5105848	12.80722902	38.07437288	31.46023848	64.20980039	82.52753217	35.28140026	78.11943294	231.1745443	132.0212414	108.1007205	157.1527274	134.4905716	283.2373451	99.64391011	325.0574841	272.2881144
AT4G16410	3	protein_coding		4.60E-16	0.746692848	13.21349732	26.23778467	15.65327991	23.61575027	11.86205713	17.42837439	20.7847118	20.09700015	4.882464559	87.39525457	94.74465556	128.0758536	180.7256365	272.691228	246.8582366	96.32244644	330.6619235	240.1461784
AT4G17670	3	protein_coding	Protein of unknown function (DUF581)	2.62E-05	0.514278327	3.4469993	4.919584625	9.961178125	5.783449045	1.547224843	13.75924294	12.22630106	9.378600068	39.75721141	64.84164049	24.8510572	38.77525843	24.03512301	53.79622865	57.16717058	0	22.41775753	1.37751154
AT4G23630	3	protein_coding	VIRB2-interacting protein 1	6.48E-06	0.621705601	951.9463068	853.8212428	959.1191509	981.2585213	1115.549112	1013.597563	1067.356083	1250.033409	1057.402325	1257.363985	1349.723044	1612.110744	1448.578375	1286.471882	1153.737443	1448.15816	991.9857705	1147.926283
AT4G23680	3	protein_coding	Polyketide cyclase/dehydrase and lipid transport superfamily protein	4.36E-06	0.521664092	1359.266724	709.5134271	1511.253024	1177.413835	844.7847643	1684.131336	1597.366234	1621.158012	2835.316919	3101.121936	4387.764786	681.5045421	4482.088227	5234.002039	6020.742465	3238.427079	3421.510242	2670.535705
AT4G24960	3	protein_coding	HVA22 homologue D	1.19E-05	0.523440495	90.19648169	122.4429951	130.9183411	109.4035778	140.7974607	108.2393778	201.7339675	171.0478012	173.6762393	324.2082024	240.7446166	94.00062649	336.953936	345.0378803	322.2149614	229.1809933	204.5620374	206.1675605
AT4G25130	3	protein_coding	peptide met sulfoxide reductase 4	1.84E-13	0.7836042	118.346976	204.9826927	110.9959848	152.2974915	168.1317663	129.3368836	184.617146	138.892601	276.2079951	394.6882465	232.9786612	548.7286571	362.3757007	508.2816086	550.8836438	431.7902771	1095.667899	628.1452621
AT4G25910	3	protein_coding	NFU domain protein 3	1.11E-07	0.586744729	29.29949405	45.36950266	44.11378884	30.36310749	8.25186583	22.0147887	42.18073866	29.02900021	76.72444307	93.03365809	164.6382539	128.0758536	124.7977541	171.591419	252.0552521	195.9663566	81.26437103	136.3736424
AT4G26150	3	protein_coding	cytokinin-responsive gata factor 1	2.96E-07	0.617430132	0.574499883	4.372964111	5.692101786	0.963908174	0	0.917282863	5.501835478	8.932000065	27.89979748	87.39525457	41.93615902	165.6761042	151.6061605	114.0851056	62.36418609	139.5014742	36.42885598	151.0670989
AT4G27700	3	protein_coding	Rhodanese/Cell cycle control phosphatase superfamily protein	1.18E-08	0.685392287	27.00149452	116.4301695	68.30522143	54.94276593	37.13339623	69.71349756	83.75016227	62.07740045	55.79959496	279.1009743	319.9573614	232.6515506	426.1612195	691.0032818	348.200039	282.324412	383.9040976	411.4167799
AT4G28080	3	protein_coding	Tetratricopeptide repeat (TPR)-like superfamily protein	1.81E-08	0.665749642	440.0669107	786.5869195	456.7911683	357.1279785	193.918847	401.7698939	462.7654952	331.3772024	335.4950647	1012.093432	952.1061289	915.3311005	2346.197777	2077.647451	2733.630157	2109.129431	2519.195502	1672.299009
AT4G28290	3	protein_coding		1.97E-06	0.601222239	103.9844789	104.4045182	378.5247687	150.3696752	206.8123874	94.48013486	295.2651706	260.3678019	294.3428634	735.8116595	644.574296	540.5036023	776.9815726	1282.761797	1039.403101	939.9742187	521.2128625	421.9777017
AT4G29070	3	protein_coding	Phospholipase A2 family protein	1.18E-06	0.606436039	30.44849382	17.49185645	32.72958527	46.26759236	42.80655399	23.84935443	25.06391718	45.99980033	48.82464559	31.01121936	57.46806977	86.9505795	60.55002143	45.448538	150.7134497	116.2512285	75.65993165	89.07907957
AT4G29110	3	protein_coding		0.000258713	0.506767998	46.53449055	30.06412827	18.4993308	47.71345462	33.00746332	54.1196889	62.35413541	86.64040063	87.88436206	56.38403521	82.31912696	112.8007518	77.18972197	71.41913114	145.5164342	6.642927341	5.604439382	55.10046159
AT4G30460	3	protein_coding	glycine-rich protein	7.61E-05	0.505297825	15.51149685	21.86482056	45.53681429	19.27816348	22.69263103	43.11229455	36.67890318	13.8446001	20.22735317	62.02243873	17.08510182	43.47528975	121.5622568	68.63656758	161.1074807	63.10780974	70.05549227	108.8234116
AT4G32590	3	protein_coding	2Fe-2S ferredoxin-like superfamily protein	4.87E-14	0.755944661	14.36249708	24.59792313	8.538152678	37.11046471	25.2713391	22.0147887	26.89786234	29.02900021	25.80731267	45.10722817	80.76593589	70.50046987	101.224845	75.12921587	109.1373256	43.17902771	112.0887876	112.0376052
AT4G33110	3	protein_coding	S-adenosyl-L-methionine-dependent methyltransferases superfamily protein	7.38E-08	0.671340437	130.4114735	125.7227182	204.9156643	109.4035778	135.6400446	199.0503812	133.2666816	147.3780011	212.7359558	355.2194218	267.1488649	189.1762608	422.9257222	749.4371163	1260.27626	856.937627	835.0614679	279.1756721
AT4G33680	3	protein_coding	Pyridoxal phosphate (PLP)-dependent transferases superfamily protein	3.15E-07	0.623063983	36.19349265	43.72964111	21.3453817	34.21874018	34.55468816	56.87153749	27.50917739	46.89300034	56.4970899	33.83042112	116.4893306	50.52533674	82.73628882	85.33194889	93.54627913	106.2868375	89.67103011	98.26248984
AT4G34630	3	protein_coding		2.74E-10	0.732986529	35.04449289	40.44991803	17.07630536	47.23150053	59.82602727	36.69131451	66.63334079	90.21320065	130.4315532	329.846606	184.8297379	185.6512373	122.0244707	230.9527747	77.95523261	109.6083011	184.9464996	147.8529053
AT4G34740	3	protein_coding	GLN phosphoribosyl pyrophosphate amidotransferase 2	3.56E-05	0.591816885	37.9169923	18.03847696	102.4578321	38.07437288	31.97598009	44.94686027	50.12783435	33.04840024	50.21963546	53.56483345	76.10636267	99.87566565	167.3214333	250.4307196	142.9179264	139.5014742	170.9354011	193.7699566
AT4G35060	3	protein_coding	Heavy metal transport/detoxification superfamily protein	3.03E-10	0.696862986	400.4264187	167.8124978	369.9866161	455.4466123	548.2333361	503.5882916	393.6868942	616.7546045	578.9207977	1062.839064	734.6593784	492.3282812	1029.350364	1272.559064	1655.249439	1272.120586	933.139157	893.0866483
AT4G36250	3	protein_coding	aldehyde dehydrogenase 3F1	4.46E-05	0.517155224	479.7074026	325.7858263	540.7496696	388.9369483	281.0791798	653.1053982	478.0483715	427.8428031	953.4755789	1251.725582	983.1699504	652.1293463	947.5385032	1080.562179	1930.691261	787.1868899	1350.669891	763.6005635
AT4G37150	3	protein_coding	methyl esterase 9	1.26E-06	0.604006003	17.80949639	7.106066681	19.92235625	15.42253079	18.0509565	18.34565725	15.89419138	22.33000016	12.55490887	11.27680704	4.659573224	24.67516445	73.49201074	92.75211836	239.0627133	129.5370831	61.6488332	137.2919835
AT4G38430	3	protein_coding	rho guanyl-nucleotide exchange factor 1	4.08E-08	0.66170469	361.9349265	476.1064676	300.2583692	372.0685552	279.531955	304.5379104	369.2342921	406.406003	306.2002773	569.4787556	484.5956153	512.3034144	722.9025459	798.5957391	621.0433531	541.3985783	697.752703	728.7036045
AT5G02270	3	protein_coding	non-intrinsic ABC protein 9	1.08E-50	0.93637646	91.34548146	40.44991803	85.38152678	117.5967972	126.3566955	153.1862381	379.0153329	728.4046053	460.3466584	2244.084601	1734.914431	846.0056384	3609.89059	3937.327424	4700.700526	2912.923639	2754.581956	1851.83468
AT5G03555	3	protein_coding	permease, cytosine/purines, uracil, thiamine, allantoin family protein	6.46E-05	0.527723402	55.72648869	32.25061032	9.961178125	40.00218923	82.5186583	61.4579518	57.46361499	65.65020048	34.17725191	64.84164049	65.23402514	297.2769813	238.0401606	164.1712495	70.15970935	93.00098277	201.7598177	267.6964092
AT5G03760	3	protein_coding	Nucleotide-diphospho-sugar transferases superfamily protein	2.59E-05	0.506695471	74.11048496	87.45928223	29.88353437	99.28254194	96.44368189	99.98383203	81.91621711	116.5626008	115.0866646	109.9488687	201.9148397	215.0264331	282.8749093	281.0389186	129.9253877	129.5370831	159.7265224	161.6280207
AT5G03960	3	protein_coding	IQ-domain 12	2.03E-11	0.762851202	22.40549545	16.39861542	5.692101786	11.084944	22.69263103	22.0147887	28.12049244	23.22320017	31.38727217	98.67206161	83.87231804	89.30059517	103.9981284	95.53468191	140.3194187	26.57170936	16.81331814	45.45788081
AT5G06265	3	protein_coding	hyaluronan mediated motility receptor-related	3.21E-05	0.605747142	44.8109909	59.0350155	35.57563616	47.71345462	40.74358754	57.78882035	47.07125909	54.4852004	109.5067051	84.57605281	94.74465556	202.101347	127.5710375	120.5777539	93.54627913	59.78634607	92.4732498	77.59981674
AT5G06760	3	protein_coding	Late Embryogenesis Abundant 4-5	2.51E-06	0.608703682	241.8644509	150.8672618	110.9959848	283.3890032	388.8691772	133.923298	589.3077112	590.4052043	421.9844369	453.8914834	601.084946	428.8778584	694.7074977	642.7721802	384.5791475	468.3263775	285.8264085	507.8425877
AT5G09460	3	protein_coding	sequence-specific DNA binding transcription factors;transcription regulators	6.03E-06	0.54217808	74.68498484	102.2180361	92.49665402	74.22092941	47.96397014	104.5702463	90.47462786	89.76660065	112.2966849	174.7905091	167.7446361	90.475603	209.8451124	149.3309106	161.1074807	162.7517198	126.0998861	176.7806476
AT5G12020	3	protein_coding	17.6 kDa class II heat shock protein	1.58E-10	0.698333333	4.595999067	10.38578976	4.269076339	4.819540871	21.6611478	27.51848588	4.890520425	11.61160008	69.7494937	47.92642993	10.87233752	39.95026626	96.60270594	112.2300632	124.7283722	172.7161109	140.1109845	103.3133655
AT5G12030	3	protein_coding	heat shock protein 17.6A	0.000423631	0.523817102	2.872499417	12.02565131	1.423025446	4.819540871	2.062966457	1.834565725	4.890520425	14.2912001	13.94989874	31.01121936	17.08510182	176.2511747	81.34964711	38.02836853	109.1373256	6.642927341	50.43995443	173.1072835
AT5G13630	3	protein_coding	magnesium-chelatase subunit chlH, chloroplast, putative / Mg-protoporphyrin IX chelatase, putative (CHLH)	1.61E-24	0.860493279	165.4559664	227.9407543	173.6091045	145.0681802	137.703011	162.3590667	282.4275545	325.1248024	271.3255305	1141.776713	1548.531502	1673.211152	3716.199788	4249.902063	3728.858626	3178.640733	3732.556628	3772.085766
AT5G13770	3	protein_coding	Pentatricopeptide repeat (PPR-like) superfamily protein	0.000216999	0.56023442	102.8354791	171.0922209	119.5341375	79.52242437	75.2982757	113.743075	135.7119418	123.7082009	230.1733292	414.4226588	260.9361006	1096.282306	453.8940537	392.3414607	262.4492831	259.0741663	686.5438243	881.1482149
AT5G15780	3	protein_coding	Pollen Ole e 1 allergen and extensin family protein	0.000107805	0.542305899	841.0678293	1153.915905	365.7175397	914.7488573	739.573475	481.5735029	829.554527	765.9190056	523.8186977	704.8004401	841.8295625	4156.002699	2431.245135	1817.94152	2151.56442	2487.776289	3578.434545	2546.100496
AT5G15970	3	protein_coding	stress-responsive protein (KIN2) / stress-induced protein (KIN2) / cold-responsive protein (COR6.6) / cold-regulated protein (COR6.6)	1.73E-09	0.688323089	39.64049195	66.14108219	19.92235625	39.52023514	21.14540619	54.1196889	60.52019025	60.73760044	75.3294532	143.7792898	180.1701647	298.4519891	459.9028345	532.3971594	519.7015507	172.7161109	193.3531587	292.9507875
AT5G16540	3	protein_coding	zinc finger nuclease 3	9.07E-14	0.771391497	44.23649102	72.70052835	14.23025446	40.48414332	28.8815304	51.36784031	58.6862451	77.26180056	124.8515937	112.7680704	208.127604	157.4510494	216.3161071	267.1261009	189.691066	215.8951386	311.0463857	272.7472849
AT5G17170	3	protein_coding	rubredoxin family protein	3.07E-14	0.760964858	15.51149685	20.22495902	28.46050893	11.56689809	12.37779874	23.84935443	26.89786234	16.52420012	12.55490887	42.28802641	102.5106109	213.8514253	326.7852301	359.8782192	387.1776553	259.0741663	260.6064312	457.7930017
AT5G17580	3	protein_coding	Phototropic-responsive NPH3 family protein	6.17E-09	0.693890301	24.1289951	33.34385135	17.07630536	27.47138296	23.20837265	28.43576874	33.62232792	33.94160025	55.10210002	39.46882465	41.93615902	68.15045421	65.63437437	76.98425824	101.3418024	53.14341873	78.46215134	56.93714364
AT5G17780	3	protein_coding	alpha/beta-Hydrolases superfamily protein	1.29E-10	0.703642871	0	0.546620514	1.423025446	3.37367861	7.220382601	0.917282863	7.94709569	6.252400045	0.697494937	5.638403521	51.25530547	19.97513313	24.03512301	76.98425824	41.57612406	6.642927341	25.21997722	31.2235949
AT5G17790	3	protein_coding	zinc finger (Ran-binding) family protein	7.93E-06	0.542527114	36.76799254	39.90329752	24.19143259	30.84506157	30.42875525	43.11229455	30.56575265	47.33960034	24.4123228	47.92642993	74.55317159	49.35032891	60.08780752	69.56408877	36.37910855	76.39366442	70.05549227	56.47797313
AT5G19855	3	protein_coding	Chaperonin-like RbcX protein	3.23E-07	0.661884214	98.23948006	120.2565131	135.1874174	114.7050727	88.70755767	125.6677522	149.160873	108.0772008	160.4238355	420.0610623	201.9148397	164.5010964	249.5955082	276.4013127	296.2298839	235.8239206	484.7840065	240.1461784
AT5G20110	3	protein_coding	Dynein light chain type 1 family protein	5.03E-06	0.561709772	148.7954698	124.0828567	88.22757768	111.3313941	85.09736637	127.5023179	116.1498601	83.0676006	114.3891697	174.7905091	215.8935594	165.6761042	185.3477755	183.6491943	155.9104652	222.5380659	269.0130903	167.1380668
AT5G20720	3	protein_coding	chaperonin 20	6.80E-31	0.883233507	338.3804313	266.7508108	424.061583	367.2490144	327.4959251	512.7611202	508.6141242	568.0752041	831.4139649	803.4725017	955.212511	467.6531168	1240.582118	1326.355293	1356.421047	1507.944506	1911.113829	1762.29643
AT5G20840	3	protein_coding	Phosphoinositide phosphatase family protein	1.22E-06	0.589370391	198.2024598	157.426708	125.2262393	189.4079562	249.1031997	200.8849469	233.5223503	241.6106018	185.5336532	183.2481144	163.0850629	404.2026939	420.6146526	279.1838763	410.5642251	325.5034397	316.6508251	427.4877478
AT5G22060	3	protein_coding	DNAJ homologue 2	1.04E-07	0.623305755	317.1239356	212.0887594	381.3708196	386.5271778	343.4839152	412.7772882	524.5083155	475.1824034	513.3562736	484.9027028	537.4041119	438.277921	584.7005886	753.1472011	457.3373646	737.3649348	543.63062	514.7301454
AT5G24120	3	protein_coding	sigma factor E	6.93E-26	0.875486059	14.93699697	10.38578976	5.692101786	9.157127655	7.220382601	22.93207157	41.56942361	64.31040047	53.00961521	803.4725017	854.2550911	1066.907111	1156.459188	1148.271225	1307.0494	1122.654721	1148.910073	921.0960496
AT5G24850	3	protein_coding	cryptochrome 3	8.31E-20	0.832833196	21.25649569	25.14454364	7.115127232	18.7962094	21.6611478	15.59380867	61.13150531	69.66960051	52.31212028	242.4513514	288.8935399	97.52564998	676.2189416	722.539002	732.7791865	352.0751491	456.7618096	455.4971491
AT5G25120	3	protein_coding	ytochrome p450, family 71, subfamily B, polypeptide 11	3.23E-12	0.797338238	45.38549079	50.8357078	51.22891607	54.94276593	81.48717507	41.27772882	119.2064354	115.6694008	100.4392709	171.9713074	149.1063432	318.4271222	194.5920536	203.1271392	158.508973	232.5024569	112.0887876	151.9854399
AT5G25220	3	protein_coding	KNOTTED1-like homeobox gene 3	2.64E-05	0.539039896	364.807426	365.1425033	378.5247687	339.2956773	428.0655399	313.710739	381.4605931	438.5612032	387.10969	552.563545	524.9785833	762.5800824	697.0185672	683.5831123	602.8537988	534.7556509	560.4439382	459.1705133
AT5G25630	3	protein_coding	Tetratricopeptide repeat (TPR)-like superfamily protein	1.81E-18	0.818873285	298.1654395	231.7670979	249.0294531	200.0109461	161.9428669	225.6515842	267.7559932	327.8044024	221.80339	572.2979574	458.1913671	579.2788607	736.768963	482.3110155	675.6120159	916.723973	933.139157	920.1777086
AT5G25810	3	protein_coding	Integrase-type DNA-binding superfamily protein	1.13E-05	0.559705855	12.63899743	9.292548737	2.846050893	6.747357219	18.0509565	7.338262902	4.890520425	6.699000049	14.64739368	11.27680704	9.319146449	23.50015662	39.28818184	54.72374983	83.15224811	36.53610037	19.61553784	47.75373338
AT5G30510	3	protein_coding	ribosomal protein S1	1.26E-11	0.759447985	121.7939753	143.7611952	125.2262393	130.6095576	76.32975893	159.6072181	218.2394739	133.980001	202.9710267	321.3890007	288.8935399	566.3537746	358.6779895	313.50216	257.2522676	498.2195506	535.2239609	583.6057223
AT5G35790	3	protein_coding	glucose-6-phosphate dehydrogenase 1	1.00E-09	0.73193631	84.45148286	226.8475133	132.3413665	116.150935	116.0418632	168.7800467	165.0550643	160.3294012	225.9883596	200.163325	191.0425022	358.3773885	406.7482355	596.396121	517.103043	425.1473498	1064.843483	428.4060889
AT5G35970	3	protein_coding	P-loop containing nucleoside triphosphate hydrolases superfamily protein	3.36E-13	0.778606789	101.1119795	100.5781746	230.5301223	87.71564385	118.6205713	108.2393778	133.2666816	147.8246011	104.6242406	814.7493087	372.765858	773.1551529	1028.88815	1277.19667	1787.773334	1458.122551	1527.209731	1240.219556
AT5G36120	3	protein_coding	cofactor assembly, complex C (B6F)	8.47E-05	0.551688826	0	7.106066681	1.423025446	2.409770435	2.062966457	3.669131451	2.445260212	4.019400029	1.394989874	28.1920176	23.29786612	72.85048553	30.50611766	12.05777539	70.15970935	23.25024569	28.02219691	60.15133724
AT5G37360	3	protein_coding		7.14E-05	0.584697273	33.32099324	23.5046821	17.07630536	28.91724523	38.16487946	24.76663729	41.56942361	43.32020031	22.31983798	53.56483345	45.04254117	166.851112	110.931337	91.82459717	54.56866282	56.4648824	98.07768918	107.4459001
AT5G43450	3	protein_coding	2-oxoglutarate (2OG) and Fe(II)-dependent oxygenase superfamily protein	7.69E-17	0.833659023	66.64198647	64.50122064	62.61311964	105.5479451	53.63712789	102.7356806	125.9309009	147.8246011	159.7263406	572.2979574	338.5956543	329.0021927	335.5672943	250.4307196	639.2329074	215.8951386	285.8264085	316.8276541
AT5G43630	3	protein_coding	zinc knuckle (CCHC-type) family protein	2.83E-33	0.87801123	54.00298904	62.31473859	62.61311964	32.29092383	64.4677018	32.10490019	127.153531	174.1740013	138.1039975	515.9139221	518.765819	479.4031951	1058.932054	970.187158	1039.403101	1062.868375	1146.107854	1095.580845
AT5G44110	3	protein_coding	P-loop containing nucleoside triphosphate hydrolases superfamily protein	5.89E-16	0.85267279	29.87399394	23.5046821	21.3453817	40.48414332	24.75559749	32.10490019	195.0095019	417.571003	288.065409	910.6021686	1060.829504	3406.347702	1239.195477	1145.488662	826.3254656	478.2907685	184.9464996	389.3765952
AT5G46450	3	protein_coding	Disease resistance protein (TIR-NBS-LRR class) family	1.64E-05	0.550504931	12.63899743	10.38578976	7.115127232	4.337586784	2.578708072	29.35305161	23.22997202	5.359200039	41.15220128	115.5872722	161.5318718	41.12527409	78.57636368	73.2741735	90.94777137	106.2868375	86.86881042	73.92645263
AT5G47610	3	protein_coding	RING/U-box superfamily protein	1.47E-08	0.770184476	64.91848682	130.0956823	58.3440433	134.4651903	151.112293	67.87893184	231.6884051	264.3872019	243.425733	797.8340982	674.0849265	1965.788101	632.7708346	721.6114808	576.8687213	365.3610037	692.1482636	672.2256314
AT5G47620	3	protein_coding	RNA-binding (RRM/RBD/RNP motifs) family protein	3.48E-07	0.610563149	722.7208533	580.5109858	648.8996036	608.708012	759.687398	705.3905214	677.3370788	823.083806	842.5738839	811.930107	1101.212472	735.5549023	1085.740461	1126.010717	1273.268799	986.4747101	1224.570005	777.3756789
AT5G47650	3	protein_coding	nudix hydrolase homolog 2	1.16E-15	0.784461146	68.93998601	54.11543088	45.53681429	64.09989358	56.21583597	59.62338608	85.58410743	68.7764005	100.4392709	155.0560968	194.1488844	103.4006891	167.3214333	172.5189401	210.479128	102.9653738	302.6397266	214.8918002
AT5G48880	3	protein_coding	peroxisomal 3-keto-acyl-CoA thiolase 2	0.000446305	0.513933282	6.319498717	2.186482056	7.115127232	4.337586784	7.220382601	11.92467722	7.335780637	6.699000049	4.184969622	36.64962288	3.10638215	122.2008144	37.43932622	43.59349563	90.94777137	16.60731835	58.84661351	70.25308853
AT5G49910	3	protein_coding	chloroplast heat shock protein 70-2	7.37E-50	0.928798575	191.3084612	218.1015851	199.2235625	268.4484265	285.2051127	397.1834795	474.9917962	459.1048033	666.1076648	1014.912634	928.8082627	458.2530541	1245.204257	1433.020229	1777.379303	1640.803053	2006.389299	1650.717995
AT5G51040	3	protein_coding		1.16E-10	0.730687457	87.89848216	120.8031336	65.45917054	86.26978159	134.0928197	104.5702463	140.6024622	119.2422009	121.364119	132.5024827	173.9574004	297.2769813	439.1032088	444.2826469	553.4821515	305.5746577	229.7820146	408.2025863
AT5G51440	3	protein_coding	HSP20-like chaperones superfamily protein	3.48E-09	0.613690636	9.766498018	75.98025144	59.76706875	94.46300107	18.0509565	44.94686027	115.538545	56.71820041	191.8111077	281.920176	232.9786612	341.9272789	410.4459468	259.7059314	446.9433336	229.1809933	330.6619235	334.7353042
AT5G52250	3	protein_coding	Transducin/WD40 repeat-like superfamily protein	2.24E-23	0.841715203	157.9874679	140.4814721	64.03614509	234.2296863	266.6384146	167.8627639	440.7581533	351.0276025	295.0403584	651.2356066	652.3402514	356.0273728	795.4701288	715.1188325	761.3627718	707.4717618	801.4348316	967.4722714
AT5G52570	3	protein_coding	beta-carotene hydroxylase 2	2.09E-07	0.611916864	8.042998367	28.42426672	22.76840714	15.90448487	5.157416144	34.85674878	36.67890318	14.73780011	46.03466584	138.1408863	110.2765663	76.37550902	80.4252193	109.4474997	124.7283722	13.28585468	44.83551505	29.84608336
AT5G52780	3	protein_coding	Protein of unknown function (DUF3464)	1.87E-08	0.679366295	14.93699697	31.70398981	22.76840714	18.31425531	11.34631552	13.75924294	43.40336877	24.11640018	55.10210002	118.4064739	90.08508234	189.1762608	66.09658827	150.2584317	124.7283722	109.6083011	240.9908934	100.5583424
AT5G54270	3	protein_coding	light-harvesting chlorophyll B-binding protein 3	9.17E-11	0.723306262	202.7984588	379.9012572	92.49665402	185.0703694	71.17234278	130.2541665	182.7832009	189.8050014	153.4488861	1009.27423	992.4890968	2307.71538	3358.90844	4742.415812	4131.627328	2833.208511	3107.661637	3841.420514
AT5G57180	3	protein_coding	chloroplast import apparatus 2	7.17E-09	0.686621895	69.51448589	148.6807798	76.84337411	51.08713323	51.57416144	32.10490019	69.68991605	47.33960034	90.67434181	146.5984915	108.7233752	250.276668	557.8921821	648.3373073	743.1732175	734.0434711	608.0816729	519.781021
AT5G58380	3	protein_coding	SOS3-interacting protein 1	7.06E-14	0.783687617	97.66498018	63.40797962	79.689425	66.50966402	121.715021	85.30730623	134.4893117	188.0186014	145.0789469	329.846606	208.127604	338.4022554	314.3054547	277.3288339	324.8134692	322.181976	347.4752417	241.52369
AT5G58770	3	protein_coding	Undecaprenyl pyrophosphate synthetase family protein	2.31E-13	0.607210046	2.297999534	1.093241028	0	0.481954087	0.515741614	0.917282863	5.501835478	6.699000049	0	36.64962288	65.23402514	48.17532108	120.6378289	115.9401479	98.74329464	0	106.4843483	77.59981674
AT5G59480	3	protein_coding	Haloacid dehalogenase-like hydrolase (HAD) superfamily protein	8.82E-05	0.569219668	56.30098857	77.62011298	55.49799241	61.69012315	64.98344341	62.37523466	111.8706547	80.83460059	96.95179624	84.57605281	169.2978272	329.0021927	207.5340429	173.4464613	114.3343412	69.75073708	33.62663629	124.4352091
AT5G59540	3	protein_coding	2-oxoglutarate (2OG) and Fe(II)-dependent oxygenase superfamily protein	0.000393047	0.50623692	26.42699464	27.87764621	51.22891607	70.36529671	23.20837265	37.60859737	29.34312255	37.06780027	76.72444307	64.84164049	104.063802	240.8766054	66.09658827	124.2878386	171.5015117	129.5370831	114.8910073	114.3334578
AT5G64840	3	protein_coding	general control non-repressible 5	1.67E-11	0.756065931	521.6458941	417.0714521	401.2931759	284.3529114	488.4073088	333.890962	445.6486737	606.4828044	461.0441534	1071.296669	1236.340096	2045.688634	1767.968183	1619.451987	1590.286745	1737.1255	1706.551792	1569.444814
AT5G64940	3	protein_coding	ABC2 homolog 13	2.26E-11	0.718362774	140.1779715	255.8184005	173.6091045	103.1381746	78.39272538	131.1714494	238.4128707	248.3096018	352.9324381	1091.031081	975.403995	883.605889	1004.390813	1180.734467	1307.0494	1092.761548	1291.823277	779.212361
AT5G65410	3	protein_coding	homeobox protein 25	4.57E-05	0.527101467	51.70498951	54.11543088	14.23025446	31.32701566	25.2713391	30.27033447	17.72813654	21.88340016	50.9171304	19.73441232	69.89359837	23.50015662	127.5710375	201.2720968	124.7283722	215.8951386	117.693227	106.5275591
AT5G67140	3	protein_coding	F-box/RNI-like superfamily protein	1.77E-09	0.680153088	35.61899277	51.92894882	12.80722902	63.6179395	75.81401731	66.96164898	72.13517626	72.79580053	85.09438231	152.2368951	181.7233558	82.25054818	95.21606423	153.0409953	163.7059885	73.07220075	98.07768918	92.75244368
AT1G01750	4	protein_coding	actin depolymerizing factor 11	2.64E-06	0.55315429	3.4469993	6.559446167	11.38420357	4.819540871	2.062966457	13.75924294	4.279205372	8.485400062	0.697494937	8.457605281	3.10638215	8.225054818	5.546566848	7.420169469	12.99253877	93.00098277	28.02219691	5.050875646
AT1G01790	4	protein_coding	K+ efflux antiporter 1	7.24E-11	0.72567493	39.06599207	79.25997452	49.80589062	44.8217301	59.31028565	21.09750584	37.29021824	48.23280035	83.69939244	132.5024827	59.02126084	92.82561866	136.3531017	181.794152	259.8507754	441.7546682	266.2108706	224.0752105
AT1G01970	4	protein_coding	Tetratricopeptide repeat (TPR)-like superfamily protein	3.54E-10	0.690127616	42.51299137	59.58163602	49.80589062	43.85782193	68.59363471	41.27772882	33.01101287	36.17460026	70.44698864	84.57605281	79.21274482	14.10009397	98.91377546	168.8088554	252.0552521	325.5034397	330.6619235	163.9238732
AT1G02090	4	protein_coding	Proteasome component (PCI) domain protein	7.91E-07	0.595597725	143.6249708	154.6936054	258.9906312	192.7816348	158.8484172	379.7551052	319.1064577	215.7078016	435.9343356	515.9139221	402.2764884	218.5514566	339.2650055	413.6744479	680.8090314	830.3659176	711.7638015	343.4595439
AT1G02150	4	protein_coding	Tetratricopeptide repeat (TPR)-like superfamily protein	6.56E-06	0.565261764	186.1379622	173.8253234	109.5729594	200.4929002	150.0808098	219.2306042	150.9948181	120.5820009	172.2812494	321.3890007	197.2552665	231.4765427	150.6817327	219.8225205	376.7836243	338.7892944	610.8838926	292.0324464
AT1G03160	4	protein_coding	FZO-like	9.86E-05	0.511434299	112.6019771	132.8287849	119.5341375	100.2464501	86.64459121	116.4949236	145.4929826	154.5236011	124.8515937	78.93764929	232.9786612	85.77557167	172.8680001	125.2153598	127.3268799	411.8614951	184.9464996	201.5758553
AT1G03457	4	protein_coding	RNA-binding (RRM/RBD/RNP motifs) family protein	3.04E-06	0.534862645	498.0913989	230.1272364	352.9103107	414.962469	600.8389807	420.1155511	450.5391941	517.6094038	532.1886369	614.5859838	594.8721817	178.6011903	396.5795296	435.9349563	782.1508338	1949.699175	1064.843483	598.2991788
AT1G03475	4	protein_coding	Coproporphyrinogen III oxidase	1.62E-06	0.618790937	265.993446	254.178539	374.2556924	326.764871	246.0087501	337.5600935	381.4605931	295.2026021	409.429528	701.9812383	470.6168957	291.4019421	440.9520644	519.4118628	654.8239539	511.5054052	1291.823277	589.1157685
AT1G03530	4	protein_coding	nuclear assembly factor 1	1.07E-06	0.590506387	84.45148286	47.55598471	78.26639955	50.60517914	45.90100368	128.4196008	83.13884722	58.95120043	85.79187725	208.6209303	31.0638215	51.70034457	96.60270594	153.0409953	215.6761435	378.6468584	473.5751277	118.4659924
AT1G03600	4	protein_coding	photosystem II family protein	2.63E-06	0.61099922	143.050471	246.5258518	183.5702826	122.4163381	80.97143346	76.1344776	144.2703525	87.08700063	123.4566039	352.40022	214.3403683	191.5262765	357.7535617	773.5526671	654.8239539	624.43517	765.0059756	605.1867365
AT1G03630	4	protein_coding	protochlorophyllide oxidoreductase C	5.16E-20	0.836394721	9.766498018	12.57227182	4.269076339	13.97666853	8.25186583	7.338262902	13.44893117	11.16500008	25.80731267	76.11844753	20.19148397	179.7761982	174.2546418	243.0105501	252.0552521	581.2561423	285.8264085	178.6173297
AT1G03680	4	protein_coding	thioredoxin M-type 1	2.43E-17	0.832453286	76.98298437	160.7064311	75.42034866	113.2592105	100.0538732	82.55545764	100.2556687	74.58220054	114.3891697	146.5984915	86.97870019	200.9263391	249.5955082	400.6891513	317.0179459	521.4697962	661.323847	531.2602838
AT1G04290	4	protein_coding	Thioesterase superfamily protein	1.62E-09	0.643047348	40.21499184	11.47903079	38.42168705	41.93000558	52.08990305	48.61599172	39.73547845	64.75700047	100.4392709	174.7905091	184.8297379	25.85017228	123.4111124	187.3592791	213.0776358	179.3590382	201.7598177	138.669495
AT1G04940	4	protein_coding	translocon at the inner envelope membrane of chloroplasts 20	1.01E-08	0.651213762	72.96148519	152.5071234	46.95983973	72.77506715	58.79454404	90.81100341	105.7575042	61.18420044	125.5490887	160.6945003	124.255286	36.42524277	142.8240963	218.8949993	304.0254072	375.3253948	543.63062	207.0859015
AT1G06002	4	other_rna		2.17E-07	0.507765656	7.468498484	16.94523593	0	11.56689809	17.53521489	8.255545764	28.12049244	12.95140009	48.82464559	84.57605281	40.38296795	8.225054818	14.32863102	30.60819906	83.15224811	215.8951386	179.3420602	9.183410265
AT1G06180	4	protein_coding	myb domain protein 13	3.21E-10	0.661953913	14.36249708	30.61074878	31.30655982	13.01276035	18.56669812	26.60120302	17.72813654	12.05820009	10.46242406	73.29924577	10.87233752	37.6002506	143.2863102	216.1124358	145.5164342	172.7161109	221.3753556	197.4433207
AT1G06190	4	protein_coding	Rho termination factor	4.66E-25	0.861772342	144.7739706	101.6714156	180.7242317	141.6945016	117.0733465	162.3590667	168.7229547	142.912001	190.4161178	321.3890007	232.9786612	85.77557167	274.0928451	258.7784102	389.776163	890.1522637	930.3369374	650.1854468
AT1G06460	4	protein_coding	alpha-crystallin domain 32.1	7.90E-06	0.505655935	15.51149685	30.06412827	54.07496696	23.61575027	30.94449686	21.09750584	18.95076665	29.47560021	29.29478735	31.01121936	26.40424827	69.32546204	36.05268451	34.31828379	5.197015507	122.8941558	84.06659072	122.598527
AT1G07050	4	protein_coding	CCT motif family protein	1.91E-27	0.871509902	9.766498018	6.559446167	4.269076339	12.53080626	8.767607444	3.669131451	32.39969781	22.77660017	58.58957471	140.960088	181.7233558	65.80043854	107.2336257	219.8225205	317.0179459	445.0761318	540.8284003	181.8315232
AT1G07150	4	protein_coding	mitogen-activated protein kinase kinase kinase 13	7.35E-05	0.597629437	122.942975	90.73900531	250.4524786	184.5884154	208.3596122	233.90713	535.5119865	522.0754038	827.9264902	3349.211691	2017.595206	703.8296909	997.9198188	1206.70506	1416.186726	1956.342102	1771.002845	730.0811161
AT1G07510	4	protein_coding	FTSH protease 10	1.22E-08	0.611384868	102.2609792	106.5910002	209.1847406	157.1170324	145.9548769	163.2763496	161.9984891	135.319801	212.7359558	273.4625708	173.9574004	63.45042288	333.2562248	442.4276046	433.9507948	604.506388	470.7729081	329.6844285
AT1G08520	4	protein_coding	ALBINA 1	1.03E-19	0.832082892	414.2144159	377.7147751	361.4484634	350.3806213	390.4164021	437.5439255	383.2945383	445.7068032	292.9478735	490.5411063	330.8296989	500.5533361	616.5933479	575.0631338	753.5672485	916.723973	1050.832384	775.5389969
AT1G08540	4	protein_coding	RNApolymerase sigma subunit 2	5.91E-18	0.818696953	144.1994707	155.7868465	71.15127232	148.4418588	155.2382259	163.2763496	163.8324342	163.0090012	128.3390684	146.5984915	287.3403488	334.8772319	423.85015	367.2983887	283.2373451	900.1166547	481.9817868	782.8857251
AT1G08550	4	protein_coding	non-photochemical quenching 1	3.84E-21	0.849424989	79.85548379	120.2565131	116.6880866	68.43748037	68.0778931	75.21719474	110.6480246	113.8830008	153.4488861	265.0049655	159.9786807	290.2269343	340.6516473	419.239575	527.497074	767.2581079	807.039271	615.7476583
AT1G08920	4	protein_coding	ERD (early response to dehydration) six-like 1	1.53E-05	0.542987455	199.3514595	214.2752415	527.9424406	398.57603	261.9967401	447.634037	568.5229994	305.0278022	740.0421282	1294.013608	635.2551496	522.8784849	532.4704174	913.6083658	1291.458354	1235.584485	1218.965566	522.0768736
AT1G09340	4	protein_coding	chloroplast RNA binding	1.43E-23	0.858044982	100.5374796	178.7449081	130.9183411	115.1870268	120.1677961	117.4122064	147.3269278	124.6014009	153.4488861	369.3154306	337.0424632	361.902412	1806.794151	1550.815419	1956.676338	3387.892944	3351.45475	4294.16264
AT1G10522	4	protein_coding		1.97E-07	0.702862502	28.72499417	33.89047186	41.26773795	35.18264836	38.68062108	42.19501168	62.96545047	21.88340016	41.15220128	169.1521056	38.82977687	28.20018795	42.98589307	61.21639812	51.97015507	385.2897858	451.1573702	98.26248984
AT1G10930	4	protein_coding	DNA helicase (RECQl4A)	1.46E-09	0.595978456	10.91549778	2.186482056	1.423025446	10.12103583	2.062966457	8.255545764	6.724465584	15.18440011	12.55490887	42.28802641	0	15.2751018	27.73283424	46.37605918	25.98507754	59.78634607	89.67103011	38.57032311
AT1G11380	4	protein_coding	PLAC8 family protein	1.31E-05	0.590560113	348.7214292	218.6482056	217.7228933	210.131982	227.4420519	199.9676641	228.0205148	215.2612016	181.3486836	236.8129479	172.4042093	113.9757596	219.5516044	185.5042367	119.5313567	342.110758	428.7396127	297.0833221
AT1G11700	4	protein_coding	Protein of unknown function, DUF584	2.27E-07	0.623741589	27.5759944	15.8519949	1.423025446	21.20597983	12.89354036	9.172828627	14.67156127	18.31060013	27.20230254	22.55361408	37.2765858	62.27541505	72.10536903	62.1439193	23.38656978	202.6092839	67.25327258	64.74304237
AT1G11840	4	protein_coding	glyoxalase I homolog	1.92E-15	0.805726216	182.6909629	150.3206413	278.9129875	153.7433538	182.0567899	257.7564844	185.2284611	204.9894015	272.7205204	563.8403521	222.1063237	381.8775451	398.4283853	383.0662488	543.0881205	1448.15816	1628.08964	555.596321
AT1G12830	4	protein_coding		1.42E-05	0.516871069	127.5389741	93.47210788	183.5702826	94.94495516	138.2187527	143.0961266	135.1006267	70.11620051	138.1039975	304.4737901	341.7020365	145.7009711	154.3794439	206.8372239	389.776163	634.399561	664.1260667	133.1594488
AT1G13440	4	protein_coding	glyceraldehyde-3-phosphate dehydrogenase C2	2.39E-09	0.696375561	1014.566794	962.0521045	1491.330668	932.5811585	892.2329929	1224.572622	1261.142955	1020.927607	1489.151691	2534.462383	1567.169794	1664.986097	1859.486536	2219.558192	3198.763045	3374.607089	3715.74331	1777.449057
AT1G13740	4	protein_coding	ABI five binding protein 2	3.79E-06	0.55565907	104.5589788	92.37886685	219.1459187	115.6689809	133.5770781	218.3133213	191.3416116	232.2320017	366.8823369	811.930107	497.0211439	159.801065	398.4283853	594.5410787	948.45533	1062.868375	451.1573702	204.3308784
AT1G13930	4	protein_coding		9.21E-52	0.935272144	151.0934693	220.8346876	203.4926388	160.490711	169.1632495	205.4713612	379.0153329	369.7848027	439.4218103	1454.708108	1161.786924	1204.383027	1698.173883	2089.705227	2783.001804	6725.963932	6131.256684	4014.986968
AT1G15200	4	protein_coding	protein-protein interaction regulator family protein	6.22E-05	0.501576928	1119.125773	992.6628533	1230.917011	1051.623818	987.6451915	1438.299529	1406.635937	1145.529008	1464.041873	1970.62203	1424.276216	1332.458881	1439.334097	1458.990822	1717.613625	2311.738715	1829.849458	1219.097713
AT1G15260	4	protein_coding		8.35E-08	0.642008402	18.95849615	43.1830206	31.30655982	22.65184209	11.86205713	15.59380867	22.00734191	28.1358002	16.04238355	22.55361408	54.36168762	104.575697	90.13171128	113.1575844	83.15224811	199.2878202	123.2976664	103.772536
AT1G15340	4	protein_coding	methyl-CPG-binding domain 10	6.37E-12	0.739764439	3241.328342	2668.601349	3611.638583	2746.174388	2884.542849	3085.73955	2895.799406	2182.980816	2972.025927	4358.485922	3224.424671	3013.895087	4121.099168	4394.595368	6031.136496	8157.514774	7854.621793	4435.587158
AT1G16390	4	protein_coding	organic cation/carnitine transporter 3	2.58E-07	0.680910647	133.2839729	107.6842412	106.7269085	104.1020828	114.4946384	103.6529635	141.2137773	115.6694008	92.76682662	62.02243873	54.36168762	31.72521144	68.8698717	60.28887693	57.16717058	282.324412	462.366249	122.598527
AT1G16880	4	protein_coding	uridylyltransferase-related	2.28E-05	0.540702299	1104.188776	1651.887193	1158.342713	1118.133482	973.7201679	1071.386384	1020.284824	1044.150808	1206.666241	2165.146952	1273.616681	1184.407894	1282.643584	2023.851223	2200.936067	2610.670445	3085.24388	1441.336241
AT1G17200	4	protein_coding	Uncharacterised protein family (UPF0497)	1.56E-07	0.633318299	279.7814432	256.365021	202.0696134	213.9876147	190.8243973	137.5924294	196.8434471	176.8536013	142.2889671	183.2481144	158.4254896	263.2017542	294.4302569	416.4570114	348.200039	395.2541768	557.6417185	378.8156734
AT1G17220	4	protein_coding	Translation initiation factor 2, small GTP-binding protein	6.56E-22	0.871234219	290.1224411	237.233303	197.8005371	211.5778442	162.9743501	235.7416957	254.9183771	259.9212019	269.9305406	546.9251415	406.9360616	352.5023493	1472.613498	1061.084234	1372.012094	3155.390487	2166.115821	2094.735881
AT1G17970	4	protein_coding	RING/U-box superfamily protein	5.37E-07	0.600423044	178.0949639	141.5747131	203.4926388	175.9132418	255.8078407	184.3738554	187.0624062	167.4750012	278.3004799	467.9874922	346.3616097	128.0758536	310.1455296	339.4727532	384.5791475	760.6151805	804.2370513	262.6455336
AT1G18060	4	protein_coding		1.08E-22	0.849407967	24.1289951	10.93241028	11.38420357	5.783449045	16.50373166	20.18022298	12.22630106	21.88340016	32.0847671	84.57605281	27.95743935	68.15045421	271.7817756	361.7332616	467.7313956	823.7229902	849.0725663	489.4757671
AT1G18400	4	protein_coding	BR enhanced expression 1	8.47E-05	0.50006199	366.5309256	215.3684825	421.2155321	198.0831298	263.0282233	221.9824528	189.5076665	205.4360015	304.1077925	744.2692647	397.6169152	204.4513626	334.6428665	433.1523927	1239.488198	1909.84161	1064.843483	260.349681
AT1G18490	4	protein_coding	Protein of unknown function (DUF1637)	8.18E-07	0.566889627	55.15198881	48.10260523	39.8447125	90.12541429	71.6880844	107.3220949	103.312244	64.75700047	109.5067051	87.39525457	31.0638215	88.12558734	93.82942251	78.8393006	114.3343412	225.8595296	299.8375069	99.64000138
AT1G18710	4	protein_coding	myb domain protein 47	5.42E-09	0.594214908	1.72349965	0.546620514	1.423025446	2.891724523	0	4.586414313	15.28287633	0	16.04238355	53.56483345	46.59573224	30.55020361	16.17748664	15.76786012	5.197015507	305.5746577	14.01109845	31.2235949
AT1G18730	4	protein_coding	NDH dependent flow 6	1.35E-10	0.714077974	50.55598974	69.96742578	27.03748348	34.21874018	12.89354036	63.29251753	42.79205372	30.81540022	21.62234305	126.8640792	69.89359837	186.8262452	240.3512301	234.6628594	145.5164342	378.6468584	596.8727941	400.8558581
AT1G19350	4	protein_coding	Brassinosteroid signalling positive regulator (BZR1) family protein	1.35E-05	0.531580101	467.6429051	638.4527603	419.7925067	603.8884711	415.6877412	511.8438374	537.9572467	494.8328036	465.229123	341.123413	473.7232778	350.1523337	496.8799468	675.2354216	722.3851555	797.1512809	807.039271	797.5791815
AT1G19570	4	protein_coding	dehydroascorbate reductase	4.57E-07	0.582645927	203.3729587	206.6225543	281.7590384	237.1214108	242.9143004	219.2306042	209.0697482	190.6982014	313.8727217	315.7505972	326.1701257	217.3764488	222.7871017	437.7899986	426.1552716	730.7220075	566.0483775	257.5946579
AT1G20090	4	protein_coding	RHO-related protein from plants 2	2.00E-11	0.736359871	261.3974469	286.9757698	237.6452496	256.8815284	277.9847301	241.2453929	235.9676105	250.9892018	251.7956723	346.7618165	290.446731	314.9020987	291.1947595	340.4002744	267.6462986	564.648824	484.7840065	345.7553965
AT1G20220	4	protein_coding	Alba DNA/RNA-binding protein	9.21E-08	0.55423711	477.983903	369.5154674	929.2356165	483.8819034	444.5692716	799.8706563	844.8374034	480.0950035	925.5757814	778.0996859	658.5530157	142.1759476	1183.267594	1276.269149	1426.580757	1677.339154	2390.293396	1602.045921
AT1G20340	4	protein_coding	Cupredoxin superfamily protein	3.81E-18	0.822001064	325.166934	598.0028422	545.018746	414.962469	260.4495153	423.7846826	545.9043424	362.1926026	826.5315004	1296.83281	1121.403956	713.2297535	2569.909306	4200.74344	4071.86165	4018.971041	7927.479505	5776.824227
AT1G20440	4	protein_coding	cold-regulated 47	2.03E-07	0.553181636	49852.80188	17311.47168	55058.27755	39881.21875	53938.321	45703.61863	43366.68987	46365.11914	60786.68376	98601.58157	78021.44726	15103.55066	67804.93086	81867.65727	125037.5946	293278.5992	162254.1245	62294.28602
AT1G20450	4	protein_coding	Dehydrin family protein	1.57E-10	0.701732521	2098.073574	1136.424048	2271.148612	1740.336208	2436.363386	2326.22934	2449.539418	2435.309818	3234.284023	6419.322408	4078.679762	1862.387412	4860.641415	5128.264624	6020.742465	10386.2169	6840.218265	3590.713414
AT1G20810	4	protein_coding	FKBP-like peptidyl-prolyl cis-trans isomerase family protein	5.34E-09	0.677631494	33.32099324	47.55598471	46.95983973	39.03828105	36.10191301	22.0147887	42.18073866	22.77660017	46.73216078	62.02243873	97.85103771	54.05036023	68.8698717	111.302542	75.35672485	259.0741663	120.4954467	85.40571547
AT1G21500	4	protein_coding		8.05E-10	0.704476662	10.3409979	83.08631812	45.53681429	33.25483201	27.33430556	27.51848588	36.67890318	13.8446001	31.38727217	163.5137021	71.44678944	319.6021301	304.1367488	610.3089388	818.5299424	1192.405458	807.039271	417.3859965
AT1G21700	4	protein_coding	SWITCH/sucrose nonfermenting 3C	9.04E-08	0.605395055	201.0749592	138.8416105	153.6867482	107.9577155	140.7974607	127.5023179	91.69725796	139.785801	195.2985824	228.3553426	142.8935789	137.4759162	164.5481498	216.1124358	293.6313762	720.7576165	434.3440521	140.5061771
AT1G22230	4	protein_coding		1.57E-06	0.567817409	160.2854675	147.5875388	204.9156643	151.8155374	171.7419576	275.1848588	179.7266256	158.9896012	246.2157128	377.7730359	465.9573224	118.6757909	281.4882675	310.7195965	628.8388764	773.9010352	521.2128625	304.4300503
AT1G22430	4	protein_coding	GroES-like zinc-binding dehydrogenase family protein	3.71E-07	0.624394941	67.21648636	189.6773183	157.9558246	94.94495516	62.40473534	144.0134094	81.91621711	87.08700063	130.4315532	194.5249215	159.9786807	317.2521144	323.0875189	473.9633248	704.1956012	860.2590906	568.8505972	276.420649
AT1G22700	4	protein_coding	Tetratricopeptide repeat (TPR)-like superfamily protein	2.01E-06	0.532555624	48.2579902	119.163272	175.0321299	97.35472559	46.41674529	141.2615609	123.4856407	62.52400045	172.2812494	200.163325	214.3403683	51.70034457	293.968043	273.6187492	389.776163	461.6834502	445.5529308	251.1662708
AT1G23310	4	protein_coding	glutamate:glyoxylate aminotransferase	1.92E-17	0.806618258	378.0209233	725.9120425	546.4417714	410.1429281	248.5874581	390.7624995	535.5119865	401.0468029	682.8475433	2167.966154	1293.808165	2641.417604	3628.379146	4061.615263	4344.704964	3842.933467	6226.532153	5549.075653
AT1G23550	4	protein_coding	similar to RCD one 2	3.55E-05	0.503519115	9.191998134	16.39861542	18.4993308	15.90448487	5.673157758	9.172828627	9.169725796	4.912600036	50.21963546	28.1920176	1.553191075	14.10009397	32.81718718	36.17332616	54.56866282	43.17902771	179.3420602	32.60110644
AT1G24130	4	protein_coding	Transducin/WD40 repeat-like superfamily protein	1.05E-05	0.536787711	23.55449522	17.49185645	14.23025446	19.76011757	10.8305739	33.02218306	29.34312255	21.88340016	27.20230254	33.83042112	12.4255286	19.97513313	24.49733691	21.33298722	23.38656978	96.32244644	61.6488332	23.87686669
AT1G24265	4	protein_coding	Protein of unknown function (DUF1664)	4.45E-06	0.531210556	9.191998134	15.30537439	0	5.783449045	5.157416144	14.6765258	7.94709569	4.466000032	7.672444307	8.457605281	3.10638215	9.400062649	20.79962568	3.710084734	2.598507754	126.2156195	25.21997722	15.61179745
AT1G24530	4	protein_coding	Transducin/WD40 repeat-like superfamily protein	1.86E-05	0.562885935	47.68349032	32.25061032	44.11378884	30.36310749	50.02693659	103.6529635	31.78838276	40.6406003	69.7494937	109.9488687	173.9574004	31.72521144	77.65193587	110.3750208	106.5388179	428.4688135	207.3642571	90.91576162
AT1G26770	4	protein_coding	expansin A10	1.96E-05	0.535742748	10.91549778	15.8519949	36.99866161	7.711265393	19.59818135	19.26294012	7.94709569	12.05820009	28.59729242	19.73441232	41.93615902	64.62543071	90.13171128	61.21639812	28.58358529	132.8585468	53.24217413	65.6613834
AT1G28060	4	protein_coding	Pre-mRNA-splicing factor 3	2.14E-07	0.585482594	463.6214059	376.0749136	656.0147308	469.9052349	369.2709959	673.2856212	613.7603133	461.7844034	663.3176851	1034.647046	722.2338498	258.5017228	712.73384	894.130421	1288.859846	1886.591365	2090.455889	689.6741109
AT1G28110	4	protein_coding	serine carboxypeptidase-like 45	6.74E-06	0.538958994	46.53449055	63.95460013	86.80455223	52.05104141	47.96397014	100.9011149	100.2556687	40.19400029	92.06933168	239.6321496	88.53189126	71.6754777	47.14581821	110.3750208	400.170194	734.0434711	484.7840065	57.39631416
AT1G29070	4	protein_coding	Ribosomal protein L34	1.69E-18	0.822876802	221.756955	273.310257	253.2985295	332.066366	214.5485116	273.3502931	309.9367319	330.4840024	418.4969622	930.3365809	635.2551496	333.702224	541.7146955	1051.809022	1642.2569	1561.087925	2732.164199	1247.107114
AT1G29530	4	protein_coding		4.16E-14	0.766125063	36.76799254	25.69116415	55.49799241	34.21874018	41.25932915	103.6529635	36.67890318	34.83480025	98.34678612	343.9426148	276.4680113	58.75039156	291.1947595	339.4727532	1177.124012	933.3312914	1658.914057	361.8263644
AT1G29850	4	protein_coding	double-stranded DNA-binding family protein	4.35E-07	0.614629714	944.4778083	543.8874114	855.2382933	776.9099884	702.9558204	781.524999	795.9321991	816.8314059	888.6085497	902.1445633	826.2976518	598.078986	927.2010914	755.9297646	1169.328489	2006.164057	1157.316732	1155.732182
AT1G29880	4	protein_coding	glycyl-tRNA synthetase / glycine--tRNA ligase	1.88E-15	0.80055719	106.2824784	65.59446167	98.1887558	95.90886333	93.86497382	177.9528754	116.7611751	96.9122007	160.4238355	149.4176933	114.9361395	91.65061083	225.5603852	191.0693638	236.4642056	524.7912599	367.0907795	268.6147503
AT1G29900	4	protein_coding	carbamoyl phosphate synthetase B	1.09E-09	0.684400331	179.2439636	143.7611952	128.0722902	89.16150611	101.601098	99.98383203	92.30857302	121.4752009	152.0538963	64.84164049	128.9148592	262.0267463	142.3618824	202.199618	405.3672096	1172.476676	549.2350594	197.9024912
AT1G29910	4	protein_coding	chlorophyll A/B binding protein 3	5.33E-16	0.751549367	76.40848449	117.5234105	82.53547589	91.08932246	67.04640987	20.18022298	50.12783435	57.16480041	70.44698864	208.6209303	254.7233363	89.30059517	2000.461777	2330.860734	2242.512191	3474.250999	3306.619235	3497.96097
AT1G29920	4	protein_coding	chlorophyll A/B-binding protein 2	2.19E-19	0.830450654	81.57898344	79.80659503	73.99732321	69.88334263	54.15286951	38.52588023	77.02569669	114.7762008	107.4142203	1147.415116	1034.425256	776.6801764	4396.116441	7704.918472	10677.26836	9711.959772	9222.105002	5166.127445
AT1G29930	4	protein_coding	chlorophyll A/B binding protein 1	7.41E-09	0.705467268	5709.954341	8360.01414	3063.773786	5715.975473	2519.397786	2232.666488	4723.0201	4179.72943	4407.470507	13131.8418	9177.806061	2731.893207	19351.50952	34519.55589	47186.3023	59872.70412	62901.4254	30748.81259
AT1G30320	4	protein_coding	Remorin family protein	1.61E-14	0.798703146	143.050471	126.8159592	79.689425	116.6328891	117.5890881	121.9986207	139.9911472	157.6498011	154.1463811	163.5137021	226.7658969	215.0264331	226.9470269	201.2720968	348.200039	381.9683221	263.4086509	263.5638746
AT1G30380	4	protein_coding	photosystem I subunit K	5.92E-15	0.793165215	230.9489531	476.6530881	315.9116491	226.5184209	137.703011	260.508333	278.7596642	284.9308021	358.5123976	1770.458706	883.7657216	747.3049806	3273.861082	5567.909665	6028.537988	6968.43078	6159.27888	4533.849648
AT1G30520	4	protein_coding	acyl-activating enzyme 14	2.88E-12	0.750115414	23.55449522	31.15736929	14.23025446	33.7367861	18.56669812	29.35305161	25.67523223	17.86400013	46.73216078	31.01121936	72.99998052	59.92539939	118.7889733	120.5777539	137.7209109	328.8249034	86.86881042	87.24239752
AT1G31330	4	protein_coding	photosystem I subunit F	8.15E-16	0.819816745	506.7088972	1043.498561	607.6318656	558.1028328	444.5692716	495.3327459	833.2224173	724.8318053	847.4563485	2038.282873	1619.978291	3891.625937	3774.43874	4905.65954	4448.645274	4948.980869	6596.425152	5329.132977
AT1G31580	4	protein_coding	ECS1	1.75E-07	0.620768454	16.66049662	46.46274368	36.99866161	16.38643896	49.51119498	79.80360905	19.5620817	21.43680016	61.37955446	138.1408863	54.36168762	29.37519578	85.97178615	179.9391096	171.5015117	269.0385573	378.2996583	130.8635963
AT1G31710	4	protein_coding	Copper amine oxidase family protein	4.67E-07	0.534869946	206.819958	196.783385	304.5274455	244.8326762	392.9951102	310.9588905	336.2232792	242.9504018	332.00759	400.32665	257.8297184	76.37550902	313.8432408	337.6177108	301.4268994	813.7585992	882.6992026	448.1504209
AT1G31750	4	protein_coding	proline-rich family protein	2.75E-06	0.565510904	8.042998367	21.86482056	5.692101786	6.265403132	30.42875525	7.338262902	23.84128707	13.3980001	25.80731267	5.638403521	17.08510182	17.62511747	43.91032088	23.18802959	15.59104652	106.2868375	61.6488332	31.68276541
AT1G31860	4	protein_coding	histidine biosynthesis bifunctional protein (HISIE)	1.10E-07	0.634812117	47.10899044	21.86482056	38.42168705	40.9660974	40.74358754	55.03697176	33.01101287	42.87360031	32.0847671	53.56483345	63.68083407	72.85048553	61.93666314	94.60716072	77.95523261	142.8229378	86.86881042	59.69216672
AT1G31970	4	protein_coding	DEA(D/H)-box RNA helicase family protein	2.35E-06	0.552043209	321.7199347	277.1366006	567.7871531	227.000375	248.0717165	321.9662848	294.6538556	169.7080012	388.5046799	625.8627908	396.0637241	277.3018481	404.437166	748.5095951	1088.774749	1943.056247	1221.767785	312.6951195
AT1G32200	4	protein_coding	phospholipid/glycerol acyltransferase family protein	5.52E-16	0.822255684	37.34249242	77.07349246	108.1499339	76.63069985	74.78253408	66.96164898	96.58777839	75.47540055	98.34678612	135.3216845	184.8297379	117.5007831	209.3828985	228.1702112	259.8507754	298.9317303	423.1351733	260.8088515
AT1G32470	4	protein_coding	Single hybrid motif superfamily protein	4.11E-23	0.872830437	55.72648869	135.5618875	66.88219598	54.46081184	41.77507076	53.20240604	64.79939563	54.4852004	83.69939244	152.2368951	108.7233752	116.3257753	226.0225991	395.1240242	296.2298839	876.866409	935.9413767	573.5039711
AT1G32550	4	protein_coding	2Fe-2S ferredoxin-like superfamily protein	4.67E-18	0.813683064	18.38399627	36.62357443	44.11378884	21.68793392	34.03894655	48.61599172	23.22997202	16.52420012	45.33717091	33.83042112	71.44678944	51.70034457	50.38131554	77.91177942	88.34926362	458.3619865	212.9686965	116.1701399
AT1G33040	4	protein_coding	nascent polypeptide-associated complex subunit alpha-like protein 5	3.53E-13	0.75527646	152.816969	81.44645658	221.9919696	124.8261086	117.5890881	224.7343014	133.8779966	141.572201	211.3409659	310.1121936	218.9999415	104.575697	316.1543103	410.8918843	304.0254072	614.470779	924.732498	456.4154902
AT1G33810	4	protein_coding		1.58E-12	0.773183854	108.580478	109.8707233	179.3012062	118.0787513	106.2427726	82.55545764	86.19542248	108.5238008	92.76682662	163.5137021	125.8084771	216.2014409	162.2370803	193.8519274	137.7209109	518.1483326	437.1462718	259.8905105
AT1G34000	4	protein_coding	one-helix protein 2	3.89E-17	0.830651106	37.9169923	83.08631812	27.03748348	37.59241879	59.82602727	66.96164898	47.68257414	75.92200055	81.60690763	118.4064739	223.6595148	284.3518951	234.3424493	294.0242152	311.8209304	577.9346786	759.4015362	289.7365939
AT1G34010	4	protein_coding		2.14E-07	0.630725442	76.98298437	42.08977957	78.26639955	65.06380176	82.00291669	84.39002337	72.13517626	67.43660049	85.09438231	301.6545884	248.510572	92.82561866	103.9981284	138.2006564	259.8507754	514.8268689	330.6619235	135.9144719
AT1G41880	4	protein_coding	Ribosomal protein L35Ae family protein	4.07E-08	0.605196464	627.9283725	321.4128622	749.9344103	658.349283	502.3323324	909.9445998	795.9321991	723.0454052	1109.714445	1683.063451	989.3827147	338.4022554	1245.666471	1335.630504	2468.582366	2055.986012	2664.910926	1412.408499
AT1G42430	4	protein_coding		1.37E-06	0.552976261	97.66498018	82.5396976	71.15127232	107.4757614	95.41219866	94.48013486	139.3798321	115.6694008	160.4238355	107.1296669	194.1488844	169.2011277	207.9962568	127.0704021	109.1373256	335.4678307	89.67103011	373.3056273
AT1G42550	4	protein_coding	plastid movement impaired1	3.03E-10	0.744965433	330.337433	762.5356169	439.7148629	455.9285664	359.9876468	647.6017011	928.5875656	588.1722043	1120.176869	4369.762729	2888.935399	1205.558035	2131.730525	2265.00673	3934.140739	5221.34089	4847.840065	2068.103992
AT1G43160	4	protein_coding	related to AP2 6	2.02E-10	0.698818177	89.62198181	59.58163602	365.7175397	220.7349719	182.0567899	230.2379985	419.3621264	323.3384023	774.916875	1226.352766	795.2338303	873.0308185	636.9307597	1145.488662	2234.716668	3175.319269	1855.069435	500.95503
AT1G43190	4	protein_coding	polypyrimidine tract-binding protein 3	1.67E-06	0.620031735	123.5174749	194.596903	110.9959848	101.2103583	137.703011	141.2615609	121.0403805	129.0674009	147.8689266	121.2256757	133.5744324	126.9008458	205.6851873	144.6933046	145.5164342	209.2522112	243.7931131	222.2385284
AT1G44000	4	protein_coding		2.09E-22	0.869883789	32.74649335	33.89047186	15.65327991	34.21874018	25.78708072	41.27772882	58.6862451	65.20360047	43.24468609	349.5810183	195.7020754	556.953712	587.473872	552.8026254	701.5970935	1062.868375	602.4772335	779.212361
AT1G47900	4	protein_coding	Plant protein of unknown function (DUF869)	1.59E-08	0.660577887	30.44849382	32.25061032	32.72958527	31.80896975	47.96397014	13.75924294	30.56575265	33.04840024	19.52985824	50.74563169	85.42550911	22.32514879	107.6958396	71.41913114	106.5388179	195.9663566	128.9021058	92.29327316
AT1G48030	4	protein_coding	mitochondrial lipoamide dehydrogenase 1	6.89E-11	0.737546077	228.0764537	231.7670979	434.0227612	227.9642832	235.1781762	188.0429869	202.9565976	180.4264013	279.6954697	558.2019486	357.2339472	333.702224	535.7059147	757.784807	691.2030624	1481.372797	885.5014223	733.7544802
AT1G48460	4	protein_coding		7.56E-11	0.731332465	6.319498717	9.839169251	19.92235625	17.35034714	17.01947327	13.75924294	12.22630106	12.95140009	6.277454433	19.73441232	20.19148397	7.050046987	20.79962568	60.28887693	15.59104652	76.39366442	120.4954467	41.32534619
AT1G48570	4	protein_coding	zinc finger (Ran-binding) family protein	1.68E-10	0.694252789	15.51149685	7.106066681	17.07630536	3.855632697	5.673157758	4.586414313	7.94709569	18.75720014	20.92484811	14.0960088	6.212764299	28.20018795	34.2038289	16.6953813	33.7806008	56.4648824	86.86881042	67.49806545
AT1G48610	4	protein_coding	AT hook motif-containing protein	1.49E-08	0.668727524	22.97999534	44.82288214	25.61445804	27.47138296	47.96397014	30.27033447	25.06391718	34.38820025	25.10981773	19.73441232	71.44678944	36.42524277	103.9981284	112.2300632	64.96269384	232.5024569	81.26437103	95.50746676
AT1G48850	4	protein_coding	chorismate synthase, putative / 5-enolpyruvylshikimate-3-phosphate phospholyase, putative	2.11E-06	0.591123926	79.28098391	155.240226	122.3801884	104.5840369	100.0538732	194.4639669	162.6098041	106.7374008	156.2388659	155.0560968	88.53189126	138.6509241	177.4901391	210.5473087	332.6089925	285.6458757	451.1573702	204.3308784
AT1G49010	4	protein_coding	Duplicated homeodomain-like superfamily protein	2.74E-13	0.736159363	70.08898577	139.9348516	101.0348067	80.96828663	25.2713391	88.05915482	136.9345719	104.0578008	114.3891697	391.8690447	402.2764884	133.9508927	478.8536046	485.093579	584.6642445	737.3649348	529.6195216	559.7288557
AT1G49975	4	protein_coding		1.85E-11	0.742734815	19.53299604	22.41144107	25.61445804	28.43529114	11.86205713	28.43576874	44.01468382	18.31060013	33.47975698	62.02243873	111.8297574	151.5760102	58.70116581	92.75211836	57.16717058	262.39563	159.7265224	139.587836
AT1G50020	4	protein_coding		3.12E-17	0.810864252	64.34398694	98.39169251	36.99866161	78.5585162	88.19181606	62.37523466	97.81040849	89.76660065	51.61462534	372.1346324	237.6382344	196.2263078	273.1684173	463.7605918	618.4448453	690.8644434	773.4126347	320.0418477
AT1G50320	4	protein_coding	thioredoxin X	3.19E-15	0.758532991	276.3344439	127.3625797	344.372158	340.7415396	279.531955	331.1391134	410.8037157	315.2996023	465.9266179	521.5523257	385.1913866	163.3260885	666.9746635	754.0747222	971.8418998	1109.368866	1605.671883	1246.188773
AT1G50900	4	protein_coding	Ankyrin repeat family protein	9.98E-07	0.614440466	34.469993	53.56881037	85.38152678	35.18264836	47.44822852	22.0147887	29.9544376	33.94160025	48.12715065	22.55361408	85.42550911	55.22536806	88.28285567	79.76682179	161.1074807	136.1800105	207.3642571	150.1487578
AT1G51310	4	protein_coding	transferases;tRNA (5-methylaminomethyl-2-thiouridylate)-methyltransferases	2.64E-06	0.567896508	40.78949172	38.81005649	39.8447125	53.49690367	104.6955477	48.61599172	86.80673754	42.42700031	62.07704939	25.37281584	55.91487869	12.92508614	56.85231019	63.07144048	54.56866282	159.4302562	263.4086509	142.8020296
AT1G52930	4	protein_coding	Ribosomal RNA processing Brix domain protein	8.28E-09	0.613393429	13.7879972	27.3310257	17.07630536	20.24207166	7.736124216	22.93207157	14.06024622	16.07760012	2.789979748	28.1920176	15.53191075	37.6002506	29.11947595	61.21639812	38.9776163	182.6805019	67.25327258	31.68276541
AT1G53000	4	protein_coding	Nucleotide-diphospho-sugar transferases superfamily protein	7.86E-06	0.556101415	72.38698531	118.6166515	122.3801884	80.00437846	78.908467	129.3368836	142.4364074	86.64040063	167.3987849	233.9937461	228.319088	163.3260885	150.2195188	177.1565461	350.7985467	634.399561	249.3975525	118.4659924
AT1G53250	4	protein_coding		2.52E-08	0.623406857	71.23798554	115.3369284	99.61178125	55.9066741	21.14540619	74.29991188	60.52019025	61.63080045	85.79187725	180.4289127	172.4042093	66.97544637	117.8645455	146.548347	161.1074807	657.6498067	358.6841204	119.843504
AT1G53460	4	protein_coding		1.00E-05	0.529315591	39.06599207	46.46274368	54.07496696	33.7367861	33.52320493	82.55545764	55.01835478	23.22320017	51.61462534	95.85285985	69.89359837	44.65029758	49.45688773	69.56408877	36.37910855	401.8971041	154.122083	34.89695901
AT1G53540	4	protein_coding	HSP20-like chaperones superfamily protein	9.76E-08	0.663970642	8.042998367	22.41144107	1.423025446	4.819540871	6.704640987	6.420980039	12.83761611	23.22320017	36.26973672	93.03365809	31.0638215	21.15014096	88.74506957	47.30358036	23.38656978	156.1087925	70.05549227	140.5061771
AT1G53750	4	protein_coding	regulatory particle triple-A 1A	4.27E-06	0.567755285	329.7629331	229.0339953	402.7162013	310.3784321	232.5994681	285.2749703	347.2269501	315.2996023	310.385247	453.8914834	316.8509793	210.3264018	379.9398291	383.99377	514.5045352	910.0810457	518.4106428	408.2025863
AT1G53800	4	protein_coding		7.85E-17	0.805170724	137.879972	128.4558208	105.303883	127.235879	104.1798061	119.2467722	141.2137773	100.4850007	135.3140178	298.8353866	153.7659164	157.4510494	440.0276366	443.3551257	498.9134887	587.8990697	888.303642	442.6403748
AT1G55000	4	protein_coding	peptidoglycan-binding LysM domain-containing protein	4.93E-05	0.5137087	88.47298204	151.9605029	88.22757768	109.8855319	137.1872694	108.2393778	165.6663794	151.3974011	117.8766444	233.9937461	139.7871967	125.7258379	108.6202674	197.5620121	140.3194187	378.6468584	271.81531	154.740463
AT1G55350	4	protein_coding	calpain-type cysteine protease family	1.80E-05	0.532178923	265.993446	165.6260157	173.6091045	214.4695688	146.9863601	188.9602697	247.5825965	284.4842021	212.7359558	197.3441232	298.2126864	182.1262138	294.8924708	319.9948083	363.7910855	767.2581079	249.3975525	306.7259029
AT1G55480	4	protein_coding	protein containing PDZ domain, a K-box domain, and a TPR region	4.83E-16	0.777990835	22.97999534	27.87764621	29.88353437	19.27816348	10.8305739	11.00739435	14.06024622	29.02900021	19.52985824	25.37281584	104.063802	95.17563432	241.7378718	190.1418426	405.3672096	511.5054052	392.3107567	524.8318966
AT1G56190	4	protein_coding	Phosphoglycerate kinase family protein	2.05E-07	0.517494321	183.2654628	73.24714887	233.3761732	167.7200223	156.7854508	162.3590667	208.4584331	158.9896012	294.3428634	552.563545	208.127604	30.55020361	263.4619253	437.7899986	691.2030624	790.5083535	969.568013	507.3834171
AT1G58080	4	protein_coding	ATP phosphoribosyl transferase 1	3.65E-06	0.56192838	136.1564724	179.8381491	287.4511402	173.5034714	192.8873638	279.7712731	212.7376385	147.8246011	231.5683191	656.8740102	295.1063042	126.9008458	314.7676686	485.093579	1078.380718	1023.01081	1025.612407	339.7861798
AT1G58602	4	protein_coding	LRR and NB-ARC domains-containing disease resistance protein	8.71E-08	0.602305369	43.66199114	119.163272	139.4564937	81.93219481	16.50373166	90.81100341	77.63701174	62.52400045	54.40460509	107.1296669	85.42550911	63.45042288	114.1668343	179.9391096	75.35672485	322.181976	305.4419463	246.1153951
AT1G58848	4	protein_coding	Disease resistance protein (CC-NBS-LRR class) family	2.27E-10	0.72312866	101.1119795	112.0572054	231.9531478	163.3824355	68.59363471	162.3590667	163.8324342	142.018801	140.1964823	654.0548084	582.4466531	344.2772945	537.0925565	486.9486214	756.1657563	840.3303086	826.6548088	531.2602838
AT1G59840	4	protein_coding	cofactor assembly of complex C	3.77E-08	0.561062483	16.08599673	10.38578976	0	13.97666853	21.14540619	0.917282863	6.113150531	3.126200023	4.184969622	8.457605281	7.765955374	24.67516445	34.2038289	49.15862273	31.18209304	79.71512809	78.46215134	62.4471898
AT1G59990	4	protein_coding	DEA(D/H)-box RNA helicase family protein	1.65E-06	0.515042024	16.08599673	19.13171799	9.961178125	12.04885218	11.34631552	13.75924294	7.335780637	36.17460026	37.6647266	2.81920176	0	8.225054818	19.41298397	11.1302542	25.98507754	139.5014742	75.65993165	78.97732828
AT1G60950	4	protein_coding	2Fe-2S ferredoxin-like superfamily protein	1.69E-21	0.86680923	398.1284192	1022.726982	448.2530156	555.2111083	344.5153984	546.7005862	989.7190709	630.5992046	1143.194202	2982.715462	2276.978116	3515.623431	5449.964142	7327.41735	6628.793279	6709.356614	14282.91376	10826.78153
AT1G61520	4	protein_coding	photosystem I light harvesting complex gene 3	5.70E-13	0.785072043	754.8928468	1317.902059	687.3212906	803.8994173	497.6906579	648.5189839	902.9123334	735.1036053	962.5430131	2021.367662	1865.382481	1345.383967	3631.15243	5413.013627	6075.311128	5251.234063	6347.0276	5100.006891
AT1G62780	4	protein_coding		3.47E-09	0.678873714	22.97999534	59.58163602	51.22891607	16.38643896	18.0509565	34.85674878	24.45260212	33.04840024	39.75721141	42.28802641	104.063802	51.70034457	168.2458611	162.3162071	210.479128	461.6834502	168.1331814	157.495486
AT1G64150	4	protein_coding	Uncharacterized protein family (UPF0016)	4.31E-09	0.570801802	5.170498951	13.11889233	2.846050893	3.37367861	5.673157758	3.669131451	0	5.805800042	2.092484811	2.81920176	1.553191075	10.57507048	30.04390376	9.275211836	0	242.4668479	0	43.16202825
AT1G64720	4	protein_coding	Polyketide cyclase/dehydrase and lipid transport superfamily protein	6.79E-17	0.807136717	7548.353968	7643.394646	6880.328033	6726.633193	6304.425494	6802.56971	8336.503379	7434.103654	10307.58018	16317.53979	14526.99612	7657.526036	13598.79527	13557.57714	19499.20218	24176.93406	31020.57198	20797.21006
AT1G64860	4	protein_coding	sigma factor A	6.46E-17	0.80433697	152.816969	282.6028057	207.7617152	180.7327827	120.1677961	272.4330102	335.0006491	190.2516014	338.2850444	871.133344	1096.552899	403.0276861	1349.6646	1295.747093	1933.289769	1302.013759	2331.446783	1237.005363
AT1G64900	4	protein_coding	cytochrome P450, family 89, subfamily A, polypeptide 2	1.11E-05	0.501500112	4.595999067	12.02565131	38.42168705	15.42253079	13.92502359	22.0147887	8.558410743	12.05820009	3.487474685	0	18.6382929	17.62511747	41.13703746	9.275211836	12.99253877	172.7161109	42.03329536	67.95723596
AT1G65190	4	protein_coding	Protein kinase superfamily protein	1.33E-11	0.692113084	4.021499184	4.372964111	5.692101786	8.675173568	0.515741614	8.255545764	9.781040849	0.893200006	0.697494937	28.1920176	7.765955374	5.875039156	16.63970054	24.11555077	5.197015507	242.4668479	103.6821286	11.02009232
AT1G65650	4	protein_coding	Peptidase C12, ubiquitin carboxyl-terminal hydrolase 1	3.56E-07	0.549502291	72.96148519	88.55252326	51.22891607	90.60736837	53.12138628	114.6603578	103.923559	96.9122007	118.5741393	135.3216845	141.3403878	39.95026626	132.6553905	140.0556987	194.8880815	166.0731835	269.0130903	152.9037809
AT1G66670	4	protein_coding	CLP protease proteolytic subunit 3	5.06E-13	0.767303741	128.6879739	141.5747131	159.37885	140.2486393	146.9863601	150.4343895	152.8287633	140.679001	221.105895	115.5872722	259.3829095	113.9757596	235.2668771	240.2279865	267.6462986	478.2907685	316.6508251	394.8866414
AT1G66725	4	mirna	MIR163; miRNA	6.12E-30	0.839679656	1.72349965	2.186482056	0	0.481954087	11.86205713	0	13.44893117	27.6892002	12.55490887	87.39525457	45.04254117	89.30059517	182.1122782	169.7363766	124.7283722	295.6102667	392.3107567	199.7391733
AT1G66840	4	protein_coding	Plant protein of unknown function (DUF827)	1.05E-22	0.833706509	21.83099557	36.07695392	22.76840714	18.7962094	9.799090673	61.4579518	45.23731393	30.81540022	46.73216078	279.1009743	180.1701647	253.8016915	368.8466954	467.4706765	748.370233	571.2917513	963.9635736	493.1491312
AT1G67080	4	protein_coding	abscisic acid (aba)-deficient 4	2.68E-07	0.64908217	56.87548846	99.48493354	61.1900942	87.71564385	82.5186583	90.81100341	86.19542248	71.00940052	73.93446332	129.683281	144.44677	211.5014096	177.952353	281.0389186	686.0060469	883.5093363	257.8042116	112.9559463
AT1G67090	4	protein_coding	ribulose bisphosphate carboxylase small chain 1A	5.10E-22	0.844420588	8464.681282	13779.75654	10509.04292	10735.04534	5150.195761	10678.0898	15013.28639	8909.223465	22512.34659	66121.55809	38955.58535	18061.04537	66387.32082	109697.9304	139973.8172	220153.255	408827.0396	184342.2676
AT1G67120	4	protein_coding	ATPases;nucleotide binding;ATP binding;nucleoside-triphosphatases;transcription factor binding	2.12E-07	0.627998713	86.17498251	65.59446167	143.7255701	60.72621497	77.36124216	206.3886441	104.5348741	57.16480041	109.5067051	152.2368951	48.14892332	89.30059517	85.97178615	153.9685165	145.5164342	567.9702876	633.3016501	138.669495
AT1G67700	4	protein_coding		4.53E-41	0.918438273	190.1594614	248.7123338	199.2235625	173.9854254	161.9428669	135.7578637	209.0697482	173.7274013	175.0712292	273.4625708	173.9574004	189.1762608	422.0012944	418.3120538	441.7463181	1036.296665	745.3904378	913.2901509
AT1G68590	4	protein_coding	Ribosomal protein PSRP-3/Ycf65	2.46E-20	0.830944315	48.83249009	93.47210788	75.42034866	57.83449045	52.08990305	127.5023179	91.69725796	52.25220038	152.0538963	169.1521056	163.0850629	305.5020361	407.6726633	458.1954647	527.497074	478.2907685	1174.13005	733.7544802
AT1G68840	4	protein_coding	related to ABI3/VP1 2	5.83E-06	0.58838195	155.6894684	300.6412827	207.7617152	220.2530178	144.407652	211.8923413	258.5862675	200.0768015	260.8631064	645.5972031	302.8722596	258.5017228	344.3493585	467.4706765	665.2179849	817.0800629	504.3995443	333.8169631
AT1G68990	4	protein_coding	male gametophyte defective 3	6.29E-09	0.649091238	27.00149452	43.1830206	14.23025446	29.39919931	34.55468816	19.26294012	30.56575265	30.36880022	35.57224179	31.01121936	48.14892332	12.92508614	49.91910163	51.0136651	72.7582171	166.0731835	70.05549227	63.36553083
AT1G69070	4	protein_coding		7.07E-06	0.59433741	63.76948706	69.42080527	103.8808576	53.01494958	48.99545337	90.81100341	61.74282036	63.41720046	94.85931143	64.84164049	59.02126084	65.80043854	96.14049203	156.75108	278.0403296	205.9307476	369.8929992	103.3133655
AT1G69370	4	protein_coding	chorismate mutase 3	9.54E-07	0.577123589	14.36249708	14.21213336	14.23025446	21.68793392	10.31483229	39.4431631	36.67890318	32.60180024	43.24468609	33.83042112	15.53191075	49.35032891	32.35497328	30.60819906	20.78806203	162.7517198	120.4954467	31.68276541
AT1G69610	4	protein_coding	Protein of unknown function (DUF1666)	0.000173275	0.513349094	2.872499417	0.546620514	0	3.855632697	0	1.834565725	12.83761611	6.699000049	11.15991899	33.83042112	94.74465556	25.85017228	15.25305883	32.46324143	15.59104652	126.2156195	11.20887876	14.69345642
AT1G69740	4	protein_coding	Aldolase superfamily protein	2.98E-07	0.594417812	400.4264187	324.1459648	627.5542219	595.2132976	493.0489833	463.2278457	717.0725573	488.1338035	640.3003522	273.4625708	632.1487674	390.1025999	516.7551447	691.0032818	652.2254461	1019.689347	1062.041263	1146.089601
AT1G70410	4	protein_coding	beta carbonic anhydrase 4	5.20E-17	0.806220268	513.0283959	501.2510113	563.5180768	512.3171946	580.7250578	526.5203632	547.7382876	549.318004	678.6625737	549.7443433	838.7231804	847.1806462	804.7144069	906.1881964	893.8866672	949.9386097	1014.403528	891.7091367
AT1G70420	4	protein_coding	Protein of unknown function (DUF1645)	2.52E-07	0.592022541	82.15348333	88.55252326	175.0321299	145.5501343	132.5455949	115.5776407	223.1299944	143.805201	265.745571	456.7106852	305.9786417	267.9017855	220.9382461	267.1261009	618.4448453	604.506388	524.0150822	139.587836
AT1G71430	4	protein_coding		1.19E-06	0.56036216	5.744998834	6.012825653	1.423025446	9.639081742	11.34631552	3.669131451	4.890520425	21.43680016	2.092484811	25.37281584	21.74467505	16.45010964	8.319850272	26.89811432	77.95523261	63.10780974	39.23107567	12.39760386
AT1G71500	4	protein_coding	Rieske (2Fe-2S) domain-containing protein	6.70E-13	0.816347346	47.68349032	142.1213336	31.30655982	60.24426089	47.96397014	33.02218306	86.19542248	89.32000065	89.27935194	304.4737901	153.7659164	351.3273415	483.9379575	707.6986631	701.5970935	1258.834731	1115.283437	858.1896893
AT1G71850	4	protein_coding	Ubiquitin carboxyl-terminal hydrolase family protein	8.84E-10	0.60364385	14.36249708	0.546620514	1.423025446	8.193219481	6.188899372	13.75924294	10.3923559	3.572800026	8.369939244	0	3.10638215	3.525023493	18.02634226	25.97059314	0	169.3946472	56.04439382	46.83539235
AT1G72030	4	protein_coding	Acyl-CoA N-acyltransferases (NAT) superfamily protein	5.22E-12	0.681213763	6.893998601	5.466205139	1.423025446	9.157127655	1.031483229	0	9.169725796	2.679600019	2.789979748	2.81920176	3.10638215	21.15014096	34.2038289	26.89811432	20.78806203	269.0385573	11.20887876	40.86617568
AT1G72090	4	protein_coding	Methylthiotransferase	3.34E-06	0.544640704	59.74798787	54.66205139	72.57429777	34.21874018	42.80655399	65.12708325	45.23731393	35.72800026	66.26201902	112.7680704	85.42550911	18.8001253	65.63437437	108.5199785	59.76567833	365.3610037	159.7265224	67.95723596
AT1G72440	4	protein_coding	CCAAT-binding factor	7.08E-06	0.555502907	165.4559664	151.4138824	350.0642598	120.4885218	121.715021	256.8392016	180.9492557	97.35880071	168.7937748	335.4850095	191.0425022	220.9014723	198.7519787	207.7647451	522.3000585	1006.403492	711.7638015	224.9935515
AT1G72490	4	protein_coding		2.85E-06	0.576489172	59.17348799	19.6783385	49.80589062	24.57965844	40.22784592	20.18022298	22.61865696	45.10660033	18.8323633	25.37281584	46.59573224	32.90021927	50.84352944	50.08614391	15.59104652	259.0741663	120.4954467	48.6720744
AT1G72610	4	protein_coding	germin-like protein 1	5.72E-15	0.778723149	113.176477	223.5677902	170.7630536	80.48633254	130.4826284	77.05176047	99.64435365	105.3976008	119.9691292	442.6146764	523.4253922	292.57695	1522.994814	1920.896371	2421.809226	2783.386556	3760.578825	2782.11414
AT1G73170	4	protein_coding	P-loop containing nucleoside triphosphate hydrolases superfamily protein	1.94E-16	0.823460281	117.7724761	81.99307709	71.15127232	100.2464501	84.58162476	118.3294893	110.0367096	135.766401	144.381452	346.7618165	298.2126864	145.7009711	305.0611766	294.9517364	433.9507948	936.652755	409.1240749	331.0619401
AT1G73530	4	protein_coding	RNA-binding (RRM/RBD/RNP motifs) family protein	1.79E-13	0.578937915	16.66049662	34.43709238	27.03748348	16.38643896	10.31483229	31.18761733	27.50917739	16.07760012	29.29478735	22.55361408	0	24.67516445	54.54124067	51.0136651	62.36418609	176.0375745	112.0887876	92.29327316
AT1G73655	4	protein_coding	FKBP-like peptidyl-prolyl cis-trans isomerase family protein	2.94E-06	0.577436975	110.8784775	94.56534891	120.9571629	101.2103583	129.4511452	111.9085092	102.0896139	98.25200071	79.51442282	56.38403521	96.29784664	188.001253	115.0912621	80.69434297	90.94777137	408.5400315	184.9464996	252.0846118
AT1G73790	4	protein_coding	Protein of unknown function (DUF3743)	4.12E-07	0.524993138	9.191998134	13.66551285	2.846050893	18.31425531	14.4407652	22.0147887	9.169725796	13.3980001	6.277454433	0	13.97871967	3.525023493	9.706491984	27.82563551	5.197015507	189.3234292	67.25327258	10.10175129
AT1G73920	4	protein_coding	alpha/beta-Hydrolases superfamily protein	6.51E-13	0.773167526	281.5049429	355.8499546	327.2958527	270.8581969	297.5829115	240.32811	331.9440738	270.639602	298.527833	310.1121936	399.1701062	298.4519891	545.8746206	484.1660578	602.8537988	717.4361528	563.2461579	635.4919903
AT1G74070	4	protein_coding	Cyclophilin-like peptidyl-prolyl cis-trans isomerase family protein	6.85E-16	0.812656382	30.44849382	45.36950266	11.38420357	29.39919931	14.4407652	22.93207157	27.50917739	22.33000016	56.4970899	115.5872722	91.63827341	59.92539939	373.9310483	465.6156342	475.5269189	521.4697962	596.8727941	440.3445222
AT1G74430	4	protein_coding	myb domain protein 95	2.84E-07	0.501945037	12.63899743	9.839169251	0	2.409770435	12.89354036	26.60120302	7.335780637	5.805800042	0	47.92642993	46.59573224	12.92508614	73.49201074	49.15862273	119.5313567	33.2146367	151.3198633	67.95723596
AT1G74850	4	protein_coding	plastid transcriptionally active 2	1.44E-10	0.691661953	70.08898577	70.5140463	88.22757768	65.54575584	103.1483229	44.02957741	87.41805259	74.13560054	124.8515937	42.28802641	114.9361395	72.85048553	170.5569306	139.1281775	140.3194187	192.6448929	246.5953328	230.9627682
AT1G75690	4	protein_coding	DnaJ/Hsp40 cysteine-rich domain superfamily protein	6.59E-13	0.807113936	20.10749592	25.69116415	82.53547589	30.84506157	23.20837265	36.69131451	36.67890318	41.5338003	62.77454433	298.8353866	231.4254701	79.90053252	316.6165242	338.545232	452.1403491	1222.298631	650.1149683	626.3085801
AT1G76100	4	protein_coding	plastocyanin 1	1.53E-09	0.670488054	62.04598741	102.7646566	59.76706875	67.95552628	67.04640987	55.95425462	62.96545047	48.67940035	48.82464559	53.56483345	142.8935789	205.6263704	200.6008343	271.7637068	233.8656978	199.2878202	330.6619235	333.3577926
AT1G77580	4	protein_coding	Plant protein of unknown function (DUF869)	5.02E-09	0.683628113	40.21499184	43.72964111	28.46050893	37.11046471	21.14540619	47.69870886	26.89786234	44.66000032	41.84969622	90.21445633	45.04254117	30.55020361	103.5359145	67.7090464	83.15224811	265.7170936	89.67103011	90.91576162
AT1G77740	4	protein_coding	phosphatidylinositol-4-phosphate 5-kinase 2	2.54E-06	0.572443973	758.914346	523.6624523	850.969217	551.3554756	888.6228016	748.502816	588.0850811	675.2592049	812.5816016	1155.872722	1018.893345	619.229127	903.6281823	1013.780654	1200.510582	2833.208511	1412.318724	819.6193662
AT1G77930	4	protein_coding	Chaperone DnaJ-domain superfamily protein	5.47E-11	0.746461831	62.04598741	57.39515396	61.1900942	78.07656211	58.27880242	61.4579518	90.47462786	79.49480058	94.1618165	174.7905091	132.0212414	238.5265897	168.2458611	182.7216732	135.1224032	395.2541768	182.1442799	125.8127206
AT1G78430	4	protein_coding	ROP interactive partner 2	4.92E-08	0.59120438	17.80949639	10.93241028	18.4993308	13.49471444	18.56669812	11.92467722	23.22997202	19.20380014	24.4123228	81.75685105	71.44678944	18.8001253	80.8874332	69.56408877	137.7209109	195.9663566	16.81331814	37.19281157
AT1G78580	4	protein_coding	trehalose-6-phosphate synthase	1.19E-09	0.698069301	20.10749592	36.62357443	7.115127232	14.45862261	4.125932915	20.18022298	27.50917739	12.05820009	13.94989874	95.85285985	85.42550911	21.15014096	128.9576792	72.34665232	114.3343412	362.0395401	240.9908934	128.5677437
AT1G78630	4	protein_coding	Ribosomal protein L13 family protein	6.69E-10	0.713812	220.6079552	382.6343598	223.4149951	210.6139361	121.715021	187.125704	190.1189815	168.3682012	239.9382583	434.1570711	192.5956933	265.5517698	446.9608452	607.5263752	475.5269189	594.541997	952.7546949	783.8040661
AT1G78680	4	protein_coding	gamma-glutamyl hydrolase 2	1.94E-06	0.572621799	176.3714642	173.2787029	219.1459187	211.5778442	244.9772668	243.0799586	372.9021824	260.3678019	504.9863344	930.3365809	410.0424437	561.6537433	271.7817756	550.0200619	766.5597873	714.1146891	1095.667899	270.9106028
AT1G78995	4	protein_coding		1.06E-17	0.740169301	2.297999534	0.546620514	0	0.481954087	0	7.338262902	7.94709569	0.446600003	21.62234305	0	31.0638215	43.47528975	42.52367917	79.76682179	28.58358529	441.7546682	212.9686965	86.78322701
AT1G79050	4	protein_coding	recA DNA recombination family protein	1.33E-05	0.576538995	36.76799254	20.77157953	61.1900942	29.8811534	45.90100368	61.4579518	38.51284834	46.44640034	66.95951395	47.92642993	45.04254117	72.85048553	90.13171128	123.3603174	241.6612211	375.3253948	64.45105289	99.64000138
AT1G79510	4	protein_coding	Uncharacterized conserved protein (DUF2358)	2.23E-06	0.569665144	45.38549079	42.08977957	62.61311964	39.03828105	59.82602727	33.02218306	51.35046446	63.41720046	61.37955446	115.5872722	63.68083407	79.90053252	119.2511872	99.24476664	49.37164732	242.4668479	56.04439382	163.4647027
AT1G79560	4	protein_coding	FTSH protease 12	1.72E-09	0.60611161	41.93849149	45.91612317	14.23025446	34.21874018	62.40473534	35.77403165	39.73547845	17.86400013	31.38727217	25.37281584	3.10638215	30.55020361	55.00345458	51.94118628	51.97015507	132.8585468	235.386454	122.598527
AT1G79600	4	protein_coding	Protein kinase superfamily protein	1.52E-15	0.807247813	113.176477	107.6842412	128.0722902	108.4396696	125.8409539	156.8553695	111.2593397	120.1354009	134.6165228	296.0161848	195.7020754	210.3264018	306.4478184	372.8635158	566.4746903	345.4322217	543.63062	403.6108812
AT1G79620	4	protein_coding	Leucine-rich repeat protein kinase family protein	1.03E-08	0.611186824	25.85249475	40.99653854	19.92235625	22.65184209	37.64913785	38.52588023	40.3467935	25.90280019	43.94218103	28.1920176	26.40424827	32.90021927	58.70116581	78.8393006	70.15970935	176.0375745	103.6821286	28.92774234
AT1G79770	4	protein_coding	Protein of unknown function (DUF1677)	1.17E-07	0.625167485	3.4469993	1.639861542	5.692101786	1.445862261	0	2.751848588	3.667890318	4.019400029	6.277454433	14.0960088	54.36168762	3.525023493	25.42176472	34.31828379	80.55374036	142.8229378	8.406659072	30.30525387
AT1G79850	4	protein_coding	ribosomal protein S17	3.72E-13	0.77168114	371.1269247	706.7803245	554.9799241	430.8669539	324.9172171	553.1215662	692.6199551	340.3092025	733.7646737	1113.584695	520.3190101	316.0771066	968.8003428	1522.062262	2206.133083	2381.489452	3976.349741	2492.377546
AT1G80030	4	protein_coding	Molecular chaperone Hsp40/DnaJ family protein	8.88E-17	0.812965448	64.91848682	60.12825653	73.99732321	70.8472508	45.38526206	70.63078043	48.90520425	60.29100044	84.39688738	90.21445633	40.38296795	82.25054818	176.5657113	194.7794486	254.6537598	375.3253948	375.4974386	226.8302335
AT1G80245	4	protein_coding	Spc97 / Spc98 family of spindle pole body (SBP) component	6.93E-08	0.617597728	51.13048962	33.34385135	54.07496696	52.05104141	44.86952045	81.63817478	98.42172355	33.94160025	76.72444307	90.21445633	17.08510182	41.12527409	68.8698717	53.79622865	85.75075587	212.5736749	322.2552644	114.3334578
AT1G80480	4	protein_coding	plastid transcriptionally active 17	2.15E-09	0.717018638	82.15348333	89.09914377	139.4564937	100.7284042	92.83349059	93.56285199	107.5914493	132.193601	107.4142203	205.8017285	265.5956738	81.07554035	174.7168557	176.2290249	254.6537598	511.5054052	417.5307339	246.1153951
AT1G80640	4	protein_coding	Protein kinase superfamily protein	3.42E-12	0.716028354	31.0229937	37.71681546	32.72958527	34.70069427	29.39727202	37.60859737	26.89786234	55.3784004	6.277454433	28.1920176	24.8510572	37.6002506	145.5973798	128.9254445	140.3194187	262.39563	207.3642571	150.6079283
AT1G80770	4	protein_coding	P-loop containing nucleoside triphosphate hydrolases superfamily protein	9.65E-06	0.582066806	78.70648402	128.4558208	102.4578321	111.3313941	81.48717507	77.96904333	119.8177504	83.51420061	75.3294532	90.21445633	222.1063237	79.90053252	141.8996685	134.4905716	171.5015117	381.9683221	137.3087649	237.8503259
AT2G01280	4	protein_coding	Cyclin/Brf1-like TBP-binding protein	3.03E-10	0.65905646	0.574499883	13.11889233	0	6.747357219	4.125932915	19.26294012	20.17339675	2.679600019	4.882464559	81.75685105	46.59573224	113.9757596	51.76795725	178.0840672	296.2298839	292.288803	232.5842343	38.1111526
AT2G02070	4	protein_coding	indeterminate(ID)-domain 5	2.90E-05	0.520655112	209.6924574	204.9826927	116.6880866	150.3696752	97.47516512	99.98383203	70.3012311	99.59180072	53.00961521	115.5872722	107.1701842	92.82561866	256.0665028	153.0409953	285.8358529	488.2551595	187.7487193	381.5706965
AT2G02100	4	protein_coding	low-molecular-weight cysteine-rich 69	2.48E-06	0.564088698	318.8474353	830.3165607	590.5555603	566.2960523	299.6458779	869.5841538	760.475926	396.1342029	795.1442282	1866.311565	862.0210465	1543.96029	678.5300111	1075.924573	1408.391202	3188.605124	3799.809901	960.5847137
AT2G02130	4	protein_coding	low-molecular-weight cysteine-rich 68	2.58E-07	0.608561118	405.0224178	414.3383496	559.2490004	416.4083312	314.0866432	609.9931037	759.2532959	571.6480041	721.2097649	1127.680704	653.8934425	250.276668	727.9868988	797.6682179	769.1582951	1923.127465	1793.420602	913.7493214
AT2G03140	4	protein_coding	alpha/beta-Hydrolases superfamily protein	5.99E-05	0.505783794	238.9919515	244.3393697	345.7951835	209.1680738	358.9561636	255.0046358	213.3489535	229.9990017	234.3582988	270.643369	159.9786807	279.6518638	338.3405777	335.7626685	530.0955817	670.9356614	473.5751277	319.1235067
AT2G03670	4	protein_coding	cell division cycle 48B	5.48E-07	0.571731642	13.21349732	9.292548737	7.115127232	7.711265393	8.25186583	14.6765258	22.00734191	9.825200071	6.97494937	19.73441232	7.765955374	7.050046987	4.159925136	22.26050841	2.598507754	106.2868375	44.83551505	22.95852566
AT2G04520	4	protein_coding	Nucleic acid-binding, OB-fold-like protein	1.00E-05	0.557748348	741.1048496	329.6121699	875.1606495	740.2814778	660.665008	649.4362668	813.6603356	819.957606	1329.42535	1959.345223	1090.340135	601.6040095	1082.042749	1007.288005	1517.528528	3823.004685	2255.786851	1034.051996
AT2G04630	4	protein_coding	RNA polymerase Rpb6	9.74E-11	0.693449632	160.2854675	67.78094373	88.22757768	148.4418588	111.9159303	177.0355925	177.2813654	128.1742009	149.9614115	171.9713074	135.1276235	179.7761982	168.2458611	217.9674781	223.4716668	468.3263775	344.673022	225.452722
AT2G04842	4	protein_coding	threonyl-tRNA synthetase, putative / threonine--tRNA ligase, putative	1.34E-15	0.799861628	56.87548846	128.4558208	115.2650612	84.34196524	55.18435274	90.81100341	127.153531	97.35880071	59.28706965	214.2593338	113.3829485	125.7258379	307.3722462	362.6607828	226.0701746	674.2571251	490.3884459	432.997794
AT2G05310	4	protein_coding		6.25E-14	0.759514055	103.409979	153.0537439	214.8768424	60.72621497	83.55014153	90.81100341	159.5532289	94.23260068	265.0480761	397.5074482	574.6806977	501.7283439	640.628471	765.2049764	797.7418803	1006.403492	1370.285429	769.5697802
AT2G05620	4	protein_coding	proton gradient regulation 5	2.36E-15	0.802172307	55.15198881	110.9639643	194.9544862	81.45024072	73.23530924	89.89372054	132.0440515	144.6984011	274.8130052	710.4388436	925.7018806	707.3547143	761.2662999	1324.50025	1260.27626	1401.657669	1838.256117	1078.591536
AT2G06025	4	protein_coding	Acyl-CoA N-acyltransferases (NAT) superfamily protein	2.46E-05	0.535000738	318.2729354	345.4641648	539.3266442	452.5548878	338.8422406	450.3858856	492.1086177	400.1536029	449.1867394	930.3365809	636.8083407	643.9042915	457.591765	521.2669052	854.9090509	1654.088908	1062.041263	467.4355825
AT2G13360	4	protein_coding	alanine:glyoxylate aminotransferase	2.25E-07	0.554684707	4251.873637	3216.861724	4442.685444	4346.743911	4039.804065	4231.425846	4811.049468	3798.333028	4529.532121	6698.423383	6360.317451	1703.761355	5570.139757	6424.011717	7403.14859	10067.35638	8552.374496	7982.679373
AT2G14285	4	protein_coding	Small nuclear ribonucleoprotein family protein	2.12E-05	0.542345646	18.95849615	61.22149756	15.65327991	20.72402574	43.32229561	27.51848588	44.62599887	14.73780011	36.26973672	36.64962288	37.2765858	65.80043854	37.43932622	64.92648285	46.77313956	66.42927341	226.979795	58.31465518
AT2G14660	4	protein_coding		1.39E-15	0.831408934	10.3409979	0.546620514	1.423025446	7.229311306	5.157416144	8.255545764	7.335780637	8.038800058	5.579959496	14.0960088	35.72339472	22.32514879	61.93666314	113.1575844	155.9104652	355.3966127	165.3309618	92.75244368
AT2G14880	4	protein_coding	SWIB/MDM2 domain superfamily protein	3.76E-08	0.682332574	24.1289951	68.32756424	44.11378884	22.65184209	19.08243973	28.43576874	40.95810856	29.02900021	35.57224179	59.20323697	26.40424827	76.37550902	130.3443209	141.9107411	220.8731591	212.5736749	277.4197494	153.8221219
AT2G15830	4	protein_coding		8.64E-05	0.506062606	332.0609326	399.5795957	462.4832701	355.2001622	427.0340567	439.3784912	539.1798768	345.6684025	637.5103724	1150.234318	616.6168567	660.3544011	369.7711232	557.4402313	940.6598068	2600.706054	1143.305634	451.3646145
AT2G16750	4	protein_coding	Protein kinase protein with adenine nucleotide alpha hydrolases-like domain	0.00026387	0.509750174	124.0919748	72.70052835	79.689425	79.04047028	106.2427726	75.21719474	69.078601	78.60160057	69.05199876	16.91521056	31.0638215	22.32514879	79.50079149	55.65127101	36.37910855	308.8961213	61.6488332	82.19152187
AT2G17240	4	protein_coding		9.00E-16	0.770694396	60.32248776	89.09914377	72.57429777	60.24426089	90.25478252	88.97643768	77.02569669	47.78620035	124.8515937	318.5697989	180.1701647	263.2017542	193.6676258	361.7332616	724.9836632	1142.583503	1076.052361	231.4219387
AT2G17350	4	protein_coding		3.73E-09	0.669708834	445.2374096	291.8953544	583.440433	454.9646582	468.2933858	419.1982683	457.2636597	417.571003	545.4410407	473.6258957	568.4679334	607.4790487	617.0555619	607.5263752	634.0358919	700.8288344	1005.996869	754.4171533
AT2G17840	4	protein_coding	Senescence/dehydration-associated protein-related	3.36E-05	0.508152752	854.2813266	338.3580981	354.3333362	601.4787007	746.278116	609.9931037	632.7110799	851.6662062	767.2444307	1561.837775	1018.893345	1297.208646	748.3243106	684.5106335	1387.60314	2188.844559	1586.056345	764.5189046
AT2G17972	4	protein_coding		4.82E-20	0.817325043	24.1289951	29.51750775	42.69076339	34.70069427	37.13339623	25.68392016	22.61865696	23.66980017	59.28706965	129.683281	83.87231804	207.9763861	231.106952	238.3729442	288.4343606	325.5034397	417.5307339	227.2894041
AT2G18220	4	protein_coding	Noc2p family	4.22E-06	0.544275581	83.30248309	81.44645658	112.4190103	79.52242437	70.14085955	88.05915482	92.91988807	78.15500057	139.4989874	163.5137021	222.1063237	42.30028192	133.1176044	100.1722878	270.2448064	435.1117408	411.9262946	112.9559463
AT2G19870	4	protein_coding	tRNA/rRNA methyltransferase (SpoU) family protein	2.20E-06	0.617155994	40.21499184	22.95806159	75.42034866	31.32701566	28.8815304	20.18022298	23.84128707	20.54360015	18.8323633	45.10722817	69.89359837	12.92508614	48.53245992	60.28887693	51.97015507	112.9297648	184.9464996	114.3334578
AT2G20020	4	protein_coding	RNA-binding CRS1 / YhbY (CRM) domain-containing protein	1.46E-13	0.784767272	25.27799487	25.69116415	9.961178125	18.31425531	24.23985588	22.0147887	27.50917739	20.99020015	9.067434181	76.11844753	41.93615902	31.72521144	42.52367917	41.73845326	88.34926362	415.1829588	120.4954467	114.3334578
AT2G20890	4	protein_coding	photosystem II reaction center PSB29 protein	3.50E-17	0.813055322	342.9764304	500.1577702	560.6720259	445.8075306	403.3099424	546.7005862	490.2746726	403.7264029	770.0344105	735.8116595	995.595479	600.4290017	1156.459188	1411.687241	1741.000195	1979.592348	2530.404381	1518.017717
AT2G21190	4	protein_coding	ER lumen protein retaining receptor family protein	8.53E-05	0.500553544	132.7094731	240.5130261	140.8795192	149.8877211	186.1827228	122.9159036	139.9911472	122.8150009	159.0288456	293.1969831	128.9148592	240.8766054	177.4901391	190.1418426	389.776163	504.8624779	420.3329536	193.3107861
AT2G21385	4	protein_coding		1.90E-09	0.680032097	58.59898811	127.3625797	41.26773795	76.63069985	35.07042978	70.63078043	64.79939563	72.34920053	85.79187725	42.28802641	105.6169931	138.6509241	143.2863102	179.9391096	171.5015117	421.8258861	212.9686965	204.3308784
AT2G21440	4	protein_coding	RNA-binding (RRM/RBD/RNP motifs) family protein	9.31E-08	0.563988366	152.2424691	104.9511387	133.764392	105.5479451	115.01038	133.923298	130.8214214	108.5238008	133.9190279	126.8640792	43.48935009	206.8013783	158.5393691	188.2868003	215.6761435	325.5034397	260.6064312	247.0337361
AT2G21640	4	protein_coding		1.50E-12	0.719857085	8.042998367	24.05130261	8.538152678	26.0255207	10.8305739	33.02218306	26.89786234	4.019400029	23.01733292	98.67206161	18.6382929	42.30028192	102.6114867	177.1565461	179.297035	478.2907685	168.1331814	86.78322701
AT2G22260	4	protein_coding	oxidoreductase, 2OG-Fe(II) oxygenase family protein	1.08E-05	0.546992943	5.744998834	10.93241028	5.692101786	9.639081742	12.89354036	21.09750584	9.169725796	10.27180007	2.092484811	2.81920176	1.553191075	7.050046987	4.62213904	12.05777539	7.795523261	156.1087925	36.42885598	7.346728212
AT2G23670	4	protein_coding	homolog of Synechocystis YCF37	1.59E-18	0.819678226	22.40549545	26.23778467	11.38420357	10.12103583	10.31483229	17.42837439	29.34312255	25.00960018	37.6647266	439.7954746	100.9574199	43.47528975	391.4951767	658.5400403	1093.971764	2517.669462	1807.431701	501.4142005
AT2G23690	4	protein_coding		1.08E-05	0.542116577	16.08599673	20.77157953	32.72958527	17.83230122	18.56669812	22.93207157	27.50917739	13.3980001	52.31212028	25.37281584	80.76593589	75.20050119	63.78551875	27.82563551	163.7059885	39.85756404	123.2976664	101.4766834
AT2G24540	4	protein_coding	Galactose oxidase/kelch repeat superfamily protein	4.80E-15	0.756469723	37.9169923	55.20867191	58.3440433	35.66460244	46.41674529	30.27033447	91.69725796	118.3490009	254.585652	563.8403521	364.9999026	37.6002506	480.7024602	456.3404223	615.8463376	803.7942082	871.4903238	555.596321
AT2G24820	4	protein_coding	translocon at the inner envelope membrane of chloroplasts 55-II	1.92E-06	0.515747615	28.15049429	47.0093642	9.961178125	12.04885218	47.96397014	27.51848588	34.84495803	28.1358002	10.46242406	14.0960088	91.63827341	92.82561866	161.7748664	140.0556987	70.15970935	179.3590382	42.03329536	202.4941963
AT2G25110	4	protein_coding	stromal cell-derived factor 2-like protein precursor	1.30E-06	0.583767459	94.21798088	84.17955915	126.6492647	165.792206	111.9159303	183.4565725	196.8434471	107.1840008	230.8708241	383.4114394	218.9999415	168.0261199	138.6641712	320.9223295	743.1732175	561.3273603	524.0150822	172.648113
AT2G25140	4	protein_coding	casein lytic proteinase B4	4.31E-06	0.607134195	71.23798554	63.95460013	129.4953156	79.04047028	93.3492322	59.62338608	101.4782988	97.35880071	105.3217355	233.9937461	156.8722986	155.1010337	151.1439466	177.1565461	210.479128	478.2907685	126.0998861	175.4031361
AT2G25290	4	protein_coding	Octicosapeptide/Phox/Bem1p (PB1) domain-containing protein / tetratricopeptide repeat (TPR)-containing protein	7.51E-06	0.570244962	74.11048496	43.72964111	58.3440433	45.30368419	41.77507076	95.39741772	101.4782988	50.01920036	102.5317557	262.1857637	118.0425217	42.30028192	95.67827813	76.98425824	270.2448064	790.5083535	339.0685826	89.9974206
AT2G25480	4	protein_coding	TPX2 (targeting protein for Xklp2) protein family	7.41E-06	0.564540169	14.36249708	23.5046821	38.42168705	23.13379618	24.75559749	48.61599172	27.50917739	16.97080012	86.48937219	98.67206161	54.36168762	30.55020361	52.69238506	61.21639812	181.8955427	265.7170936	67.25327258	94.58912573
AT2G25530	4	protein_coding	AFG1-like ATPase family protein	5.21E-17	0.820446195	1.72349965	4.919584625	0	0.963908174	1.031483229	5.503697176	4.890520425	8.932000065	8.369939244	36.64962288	46.59573224	21.15014096	69.79429951	37.10084734	153.3119575	89.6795191	140.1109845	79.89566931
AT2G25620	4	protein_coding	DNA-binding protein phosphatase 1	8.11E-08	0.628089963	43.08749125	47.0093642	93.91967946	68.43748037	52.08990305	77.05176047	77.63701174	96.0190007	110.2042	126.8640792	46.59573224	36.42524277	193.6676258	246.7206348	101.3418024	378.6468584	271.81531	146.0162232
AT2G25840	4	protein_coding	Nucleotidylyl transferase superfamily protein	2.12E-17	0.791139929	40.21499184	31.70398981	14.23025446	38.55632697	25.78708072	43.11229455	44.01468382	38.40760028	68.35450383	115.5872722	159.9786807	27.02518012	108.1580535	136.345614	153.3119575	285.6458757	277.4197494	179.9948412
AT2G26280	4	protein_coding	CTC-interacting domain 7	8.35E-07	0.558550845	874.9633224	848.9016581	1289.261054	908.9654082	974.2359095	1162.197387	1240.358243	923.5688067	1250.608422	2306.10704	1616.871909	587.5039156	1485.555487	2045.18421	2593.310738	3201.890978	2866.670744	1475.77403
AT2G26460	4	protein_coding	RED family protein	1.02E-05	0.536934029	112.6019771	61.76811807	108.1499339	127.235879	110.3687055	146.765258	191.9529267	157.2032011	258.0731267	253.7281584	228.319088	101.0506735	189.9699145	154.8960377	179.297035	438.4332045	333.4641432	178.1581591
AT2G26550	4	protein_coding	heme oxygenase 2	2.82E-13	0.711197636	56.30098857	84.72617966	25.61445804	63.13598541	52.08990305	102.7356806	92.30857302	74.58220054	101.1367659	76.11844753	110.2765663	30.55020361	122.9488985	164.1712495	189.691066	431.7902771	378.2996583	151.0670989
AT2G26730	4	protein_coding	Leucine-rich repeat protein kinase family protein	1.09E-05	0.539934128	152.816969	186.3975952	190.6854098	207.2402574	175.3521489	232.9898471	227.4091997	158.0964011	233.6608039	363.6770271	268.7020559	242.0516132	257.9153584	286.6040457	405.3672096	753.9722532	428.7396127	168.5155784
AT2G26900	4	protein_coding	Sodium Bile acid symporter family	6.09E-06	0.589307538	95.36698064	153.0537439	51.22891607	90.60736837	77.36124216	123.8331865	144.2703525	100.9316007	52.31212028	236.8129479	85.42550911	545.2036336	188.5832728	210.5473087	265.0477909	611.1493153	602.4772335	341.1636913
AT2G26975	4	protein_coding	Ctr copper transporter family	2.67E-09	0.68120896	40.78949172	38.26343598	28.46050893	38.55632697	45.38526206	23.84935443	55.01835478	33.49500024	47.42965572	109.9488687	32.61701257	215.0264331	62.39887704	128.9254445	197.4865893	375.3253948	249.3975525	106.0683886
AT2G27660	4	protein_coding	Cysteine/Histidine-rich C1 domain family protein	2.02E-05	0.515896201	43.66199114	45.36950266	28.46050893	54.46081184	13.40928197	90.81100341	47.68257414	22.77660017	96.25430131	56.38403521	37.2765858	69.32546204	73.95422464	65.85400403	85.75075587	242.4668479	117.693227	99.18083086
AT2G27820	4	protein_coding	prephenate dehydratase 1	3.96E-08	0.607708103	83.30248309	50.8357078	18.4993308	86.26978159	72.20382601	52.28512317	37.29021824	50.01920036	70.44698864	76.11844753	97.85103771	57.57538373	126.6466097	90.89707599	179.297035	245.7883116	100.8799089	245.6562246
AT2G28000	4	protein_coding	chaperonin-60alpha	7.70E-39	0.907501099	202.7984588	196.783385	173.6091045	227.000375	168.6475079	291.6959503	303.2122663	222.4068016	403.1520736	487.7219045	354.1275651	405.3777017	827.3628882	902.4781116	1003.023993	1491.337188	1841.058337	1255.372183
AT2G28510	4	protein_coding	Dof-type zinc finger DNA-binding family protein	3.22E-05	0.566562999	10.3409979	8.745928223	14.23025446	12.04885218	7.736124216	11.00739435	6.724465584	26.34940019	10.46242406	14.0960088	10.87233752	10.57507048	27.73283424	12.05777539	12.99253877	19.92878202	56.04439382	26.63188977
AT2G29090	4	protein_coding	cytochrome P450, family 707, subfamily A, polypeptide 2	1.79E-20	0.820072705	36.19349265	5.466205139	4.269076339	37.11046471	20.11392296	11.00739435	18.33945159	28.58240021	42.54719116	22.55361408	46.59573224	10.57507048	50.38131554	43.59349563	77.95523261	421.8258861	358.6841204	220.4018464
AT2G29180	4	protein_coding		3.74E-10	0.717855411	60.89698764	68.32756424	21.3453817	40.00218923	51.05841982	76.1344776	56.85229994	46.89300034	63.47203927	81.75685105	223.6595148	65.80043854	92.4427808	170.6638978	163.7059885	305.5746577	392.3107567	253.0029528
AT2G29290	4	protein_coding	NAD(P)-binding Rossmann-fold superfamily protein	9.21E-13	0.794905924	12.63899743	15.30537439	5.692101786	11.084944	10.31483229	19.26294012	25.06391718	10.27180007	15.34488861	28.1920176	24.8510572	143.3509554	55.92788239	115.0126268	98.74329464	215.8951386	204.5620374	132.2411078
AT2G30060	4	protein_coding	Pleckstrin homology (PH) domain superfamily protein	5.77E-06	0.522572284	295.2929401	150.8672618	290.2971911	235.6755486	158.3326756	341.2292249	248.1939116	249.6494018	293.6453685	513.0947204	399.1701062	133.9508927	310.6077435	410.8918843	613.2478298	1285.40644	720.1704605	271.8289438
AT2G30490	4	protein_coding	cinnamate-4-hydroxylase	4.30E-07	0.622320939	305.633938	280.9629442	680.2061634	574.4892718	314.0866432	610.9103866	494.5538779	326.4646024	707.2598661	685.0660278	767.276391	515.8284379	873.5842786	998.9403147	852.3105432	1521.230361	879.8969829	1180.98656
AT2G30570	4	protein_coding	photosystem II reaction center W	6.68E-07	0.641704133	325.166934	941.8271455	499.4819317	385.5632697	250.6504246	388.9279338	427.9205372	350.5810025	454.069204	758.3652735	742.4253338	2730.7182	2137.739306	2857.692767	1928.092753	2032.735766	3225.354864	3236.233777
AT2G31070	4	protein_coding	TCP domain protein 10	8.76E-11	0.703443342	31.0229937	44.27626163	17.07630536	6.747357219	6.704640987	15.59380867	25.06391718	12.50480009	18.8323633	42.28802641	24.8510572	66.97544637	108.6202674	67.7090464	96.14478688	239.1453843	182.1442799	133.6186194
AT2G31840	4	protein_coding	Thioredoxin superfamily protein	4.08E-09	0.702456971	56.30098857	49.19584625	72.57429777	36.62851062	42.29081238	74.29991188	51.35046446	27.2426002	136.0115127	166.3329039	52.80849654	65.80043854	90.59392519	142.8382623	158.508973	368.6824674	375.4974386	195.6066386
AT2G31890	4	protein_coding	RAP	6.40E-10	0.678930885	51.13048962	84.17955915	132.3413665	35.18264836	44.86952045	55.03697176	74.58043648	41.5338003	112.2966849	152.2368951	110.2765663	170.3761355	70.25651341	110.3750208	314.4194382	1205.691312	462.366249	134.5369604
AT2G32400	4	protein_coding	glutamate receptor 5	2.48E-11	0.696561305	7.468498484	0.546620514	1.423025446	5.301494958	2.578708072	5.503697176	7.335780637	7.145600052	6.97494937	8.457605281	1.553191075	4.700031325	7.395422464	2.782563551	7.795523261	23.25024569	67.25327258	23.41769618
AT2G32500	4	protein_coding	Stress responsive alpha-beta barrel domain protein	1.66E-16	0.793969391	18.95849615	10.38578976	27.03748348	18.7962094	20.62966457	18.34565725	34.84495803	12.05820009	30.68977723	36.64962288	20.19148397	45.82530541	78.57636368	98.31724546	85.75075587	86.35805543	168.1331814	118.4659924
AT2G32510	4	protein_coding	mitogen-activated protein kinase kinase kinase 17	1.21E-15	0.76536179	17.80949639	6.559446167	18.4993308	8.675173568	4.125932915	32.10490019	21.39602686	25.00960018	34.87474685	33.83042112	9.319146449	44.65029758	214.4672515	155.8235588	67.56120159	425.1473498	218.5731359	255.7579759
AT2G33180	4	protein_coding		1.39E-06	0.520475505	5.744998834	9.292548737	0	15.42253079	12.37779874	4.586414313	2.445260212	8.932000065	23.71482786	5.638403521	6.212764299	22.32514879	34.6660428	38.95588971	93.54627913	13.28585468	86.86881042	54.64129108
AT2G33250	4	protein_coding		4.38E-20	0.790868636	33.89549312	73.24714887	71.15127232	43.85782193	7.736124216	52.28512317	69.68991605	57.61140042	137.4065026	338.3042112	265.5956738	85.77557167	493.1822356	621.439193	727.582171	1112.69033	1213.361126	899.974206
AT2G33450	4	protein_coding	Ribosomal L28 family	3.86E-08	0.633183947	105.7079785	201.7029696	113.8420357	133.9832362	111.9159303	164.1936324	168.1116396	78.15500057	162.5163203	259.366562	250.063763	82.25054818	210.3073263	293.096694	348.200039	501.5410142	333.4641432	431.1611119
AT2G33800	4	protein_coding	Ribosomal protein S5 family protein	7.79E-12	0.763545509	705.4858568	1281.825105	956.2731	786.067116	505.9425237	787.9459791	808.1585002	672.1330049	870.4736814	1060.019862	858.9146644	680.3295342	1062.629765	955.3468191	896.485175	2072.59333	2555.624358	2206.773487
AT2G34420	4	protein_coding	photosystem II light harvesting complex gene B1B2	1.21E-09	0.695291832	1154.170266	2721.076918	564.9411022	1175.967972	592.0713733	437.5439255	1262.365585	1051.743008	1012.065154	4034.277719	3264.807639	643.9042915	5993.989907	8831.85671	9357.226421	11638.4087	17749.25952	14009.29236
AT2G34640	4	protein_coding	plastid transcriptionally active 12	2.97E-28	0.885825742	103.9844789	81.44645658	98.1887558	91.57127655	91.80200736	131.1714494	72.74649132	106.2908008	108.1117152	95.85285985	173.9574004	155.1010337	203.3741178	177.1565461	153.3119575	322.181976	594.0705745	377.4381619
AT2G34660	4	protein_coding	multidrug resistance-associated protein 2	4.91E-07	0.609119819	233.2469527	329.6121699	250.4524786	225.0725587	300.6773612	259.5910501	249.4165417	181.3196013	186.9286431	642.7780014	321.5105525	293.7519578	677.1433694	628.8593625	995.2284696	594.541997	941.5458161	522.0768736
AT2G34860	4	protein_coding	DnaJ/Hsp40 cysteine-rich domain superfamily protein	6.34E-20	0.837985228	63.19498717	73.79376938	78.26639955	62.17207723	34.55468816	38.52588023	50.12783435	55.3784004	66.26201902	135.3216845	97.85103771	136.3009084	164.0859359	236.5179018	291.0328684	561.3273603	495.9928853	362.285535
AT2G35370	4	protein_coding	glycine decarboxylase complex H	1.81E-11	0.734198715	79.85548379	194.596903	72.57429777	82.89610298	28.8815304	84.39002337	81.91621711	50.91240037	122.7591089	324.2082024	144.44677	361.902412	520.9150698	708.6261843	407.9657173	1448.15816	1132.096755	942.2178932
AT2G35410	4	protein_coding	RNA-binding (RRM/RBD/RNP motifs) family protein	3.06E-13	0.668751181	67.21648636	79.25997452	46.95983973	55.42472002	36.10191301	48.61599172	65.41071068	50.46580037	62.77454433	47.92642993	82.31912696	78.72552469	111.3935509	138.2006564	15.59104652	338.7892944	246.5953328	159.7913386
AT2G35660	4	protein_coding	FAD/NAD(P)-binding oxidoreductase family protein	1.70E-05	0.538423716	0.574499883	0	18.4993308	0.963908174	0.515741614	5.503697176	0.611315053	1.33980001	3.487474685	2.81920176	9.319146449	4.700031325	39.75039574	28.75315669	0	96.32244644	25.21997722	77.14064623
AT2G35840	4	protein_coding	Sucrose-6F-phosphate phosphohydrolase family protein	8.24E-14	0.778442014	117.1979762	141.0280926	116.6880866	137.3569148	158.8484172	197.2158155	174.2247901	131.747001	198.786057	281.920176	265.5956738	132.7758849	311.5321713	294.0242152	254.6537598	690.8644434	417.5307339	354.9388067
AT2G36145	4	protein_coding		1.86E-18	0.823972942	6.319498717	4.372964111	4.269076339	4.337586784	2.062966457	4.586414313	7.94709569	4.912600036	9.764929118	11.27680704	7.765955374	10.57507048	71.18094122	192.9244062	272.8433141	455.0405228	381.101878	205.7083899
AT2G36885	4	protein_coding		3.67E-13	0.712656232	8.617498251	15.8519949	1.423025446	5.783449045	13.92502359	22.93207157	7.94709569	3.572800026	10.46242406	16.91521056	31.0638215	2.350015662	123.4111124	118.7227115	246.8582366	252.4312389	350.2774614	286.9815708
AT2G36895	4	protein_coding		3.77E-06	0.571545401	47.10899044	112.6038259	138.0334683	80.48633254	44.86952045	139.4269951	116.1498601	83.51420061	108.8092102	262.1857637	169.2978272	211.5014096	196.9031231	306.0819906	524.8985662	597.8634607	210.1664768	168.5155784
AT2G36990	4	protein_coding	RNApolymerase sigma-subunit F	1.58E-11	0.730558118	115.4744766	227.9407543	284.6050893	154.707262	100.0538732	178.8701582	165.0550643	120.5820009	274.8130052	281.920176	262.4892916	205.6263704	508.4352944	625.1492777	691.2030624	1079.475693	1017.205748	513.8118043
AT2G37040	4	protein_coding	PHE ammonia lyase 1	4.00E-08	0.611953362	182.116463	115.3369284	288.8741656	245.3146303	89.22329929	339.3946592	277.5370341	251.4358018	395.4796293	496.1795098	405.3828705	271.426809	462.213904	500.8614391	639.2329074	710.7932255	431.5418324	583.1465518
AT2G37080	4	protein_coding	ROP interactive partner 3	4.79E-06	0.512015144	157.412968	107.6842412	260.4136567	144.5862261	146.9863601	321.9662848	204.1792277	134.426601	331.3100951	614.5859838	369.6594758	101.0506735	302.7501071	585.2658668	748.370233	973.1888554	868.6881042	224.9935515
AT2G37220	4	protein_coding	RNA-binding (RRM/RBD/RNP motifs) family protein	2.05E-16	0.812474646	964.5853042	1651.887193	1216.686757	954.7510465	783.9272538	1041.116049	1020.284824	850.7730062	1217.128665	2258.18061	1804.808029	1034.006891	2569.447092	4111.701407	5742.702135	12714.56293	8639.243307	3707.342724
AT2G37300	4	protein_coding		1.29E-08	0.66179317	9.191998134	5.466205139	12.80722902	16.86839305	10.31483229	8.255545764	10.3923559	8.932000065	8.369939244	16.91521056	12.4255286	10.57507048	30.50611766	66.78152522	49.37164732	66.42927341	64.45105289	16.98930899
AT2G37660	4	protein_coding	NAD(P)-binding Rossmann-fold superfamily protein	8.98E-24	0.850976531	182.116463	237.7799236	108.1499339	213.0237065	172.2576992	215.5614727	240.8581309	200.0768015	351.5374483	242.4513514	175.5105915	115.1507675	415.9925136	550.947583	485.9209499	880.1878726	1420.725383	1010.6343
AT2G38270	4	protein_coding	CAX-interacting protein 2	5.71E-07	0.583500975	77.55748426	136.6551285	49.80589062	94.46300107	114.4946384	96.31470058	117.3724902	95.57240069	109.5067051	64.84164049	110.2765663	153.9260259	119.7134011	134.4905716	171.5015117	318.8605124	226.979795	137.751154
AT2G38300	4	protein_coding	myb-like HTH transcriptional regulator family protein	2.67E-08	0.608072096	4.021499184	7.106066681	0	2.891724523	1.031483229	2.751848588	1.222630106	4.466000032	0.697494937	22.55361408	31.0638215	49.35032891	6.93320856	26.89811432	101.3418024	215.8951386	64.45105289	8.724239752
AT2G38540	4	protein_coding	lipid transfer protein 1	7.40E-06	0.585064023	143.6249708	268.3906723	93.91967946	103.1381746	79.93995023	70.63078043	127.153531	156.3100011	122.7591089	222.7169391	114.9361395	177.4261825	355.4424922	495.296312	506.7090119	375.3253948	582.8616957	454.5788081
AT2G38640	4	protein_coding	Protein of unknown function (DUF567)	2.61E-09	0.625134278	28.15049429	25.69116415	29.88353437	13.49471444	41.77507076	37.60859737	56.24098488	45.10660033	49.52214053	39.46882465	41.93615902	42.30028192	83.66071663	102.0273302	23.38656978	162.7517198	193.3531587	50.50875646
AT2G38730	4	protein_coding	Cyclophilin-like peptidyl-prolyl cis-trans isomerase family protein	3.96E-09	0.656403008	38.49149219	8.745928223	22.76840714	39.52023514	25.78708072	38.52588023	45.84862898	43.76680032	68.35450383	25.37281584	65.23402514	21.15014096	46.68360431	43.59349563	64.96269384	229.1809933	154.122083	80.81401033
AT2G39170	4	protein_coding		8.51E-06	0.54436901	114.8999767	110.4173438	153.6867482	138.320823	134.0928197	227.4861499	183.3945159	125.0480009	333.4025799	428.5186676	299.7658774	126.9008458	210.3073263	270.8361856	483.3224422	401.8971041	692.1482636	217.6468233
AT2G39470	4	protein_coding	PsbP-like protein 2	4.84E-17	0.82524715	13.7879972	14.75875388	24.19143259	12.53080626	6.188899372	11.92467722	7.94709569	14.2912001	26.50480761	62.02243873	26.40424827	55.22536806	175.1790696	191.0693638	31.18209304	541.3985783	526.8173019	320.9601888
AT2G39670	4	protein_coding	Radical SAM superfamily protein	6.83E-13	0.666380849	64.34398694	72.15390784	52.65194152	53.01494958	68.59363471	62.37523466	58.07493004	64.31040047	77.42193801	47.92642993	9.319146449	139.8259319	103.9981284	106.6649361	168.903004	195.9663566	381.101878	298.9200041
AT2G40080	4	protein_coding	Protein of unknown function (DUF1313)	4.99E-34	0.823054692	101.1119795	36.07695392	109.5729594	169.1658846	138.7344943	182.5392897	372.9021824	472.9494034	436.6318306	764.0036771	566.9147423	66.97544637	928.1255193	1069.431925	1338.231493	2703.671428	1586.056345	1876.629888
AT2G40140	4	protein_coding	zinc finger (CCCH-type) family protein	5.67E-07	0.611034526	287.2499417	358.0364366	365.7175397	509.9074241	304.8032941	445.7994713	690.78601	413.998203	534.2811217	555.3827468	453.5317938	372.4774825	540.7902677	553.7301466	766.5597873	1042.939592	902.3147404	562.9430492
AT2G40300	4	protein_coding	ferritin 4	3.70E-05	0.509765064	85.02598274	204.9826927	204.9156643	160.490711	79.93995023	153.1862381	128.3761611	100.0384007	166.003795	273.4625708	195.7020754	189.1762608	265.7729948	242.0830289	371.5866088	415.1829588	274.6175297	318.6643362
AT2G40360	4	protein_coding	Transducin/WD40 repeat-like superfamily protein	2.79E-07	0.646052698	114.3254768	119.7098926	73.99732321	88.19759794	89.22329929	97.23198345	73.35780637	111.6500008	69.05199876	64.84164049	76.10636267	96.35064215	107.6958396	80.69434297	46.77313956	229.1809933	190.550939	130.4044258
AT2G40490	4	protein_coding	Uroporphyrinogen decarboxylase	8.03E-07	0.605082326	72.96148519	63.95460013	128.0722902	74.7028835	47.44822852	89.89372054	40.95810856	81.28120059	71.14448357	70.48004401	63.68083407	56.40037589	207.5340429	171.591419	75.35672485	255.7527026	109.2865679	348.051249
AT2G40510	4	protein_coding	Ribosomal protein S26e family protein	2.11E-05	0.503359848	210.2669573	103.8578976	257.5676058	251.0980794	230.5365016	242.1626758	300.7670061	253.2222018	273.4180153	451.0722817	315.2977882	380.7025373	232.4935937	361.7332616	301.4268994	564.648824	355.8819007	340.7045208
AT2G40660	4	protein_coding	Nucleic acid-binding, OB-fold-like protein	2.26E-05	0.539804036	120.0704756	109.8707233	145.1485955	130.1276035	72.71956763	189.8775526	142.4364074	158.5430012	103.9267456	287.5585796	167.7446361	119.8507988	155.3038717	220.7500417	246.8582366	298.9317303	431.5418324	204.7900489
AT2G40840	4	protein_coding	disproportionating enzyme 2	1.58E-13	0.775470582	37.34249242	47.0093642	79.689425	31.32701566	64.4677018	56.87153749	67.24465584	66.54340048	76.72444307	149.4176933	130.4680503	145.7009711	125.7221819	168.8088554	262.4492831	239.1453843	299.8375069	140.5061771
AT2G40900	4	protein_coding	nodulin MtN21 /EamA-like transporter family protein	2.32E-06	0.566265017	71.81248542	88.00590274	109.5729594	87.23368976	62.92047695	90.81100341	143.0477224	137.106201	89.97684687	73.29924577	99.40422879	148.0509867	436.7921393	246.7206348	298.8283917	352.0751491	100.8799089	262.1863631
AT2G40920	4	protein_coding	F-box and associated interaction domains-containing protein	1.25E-07	0.623365039	74.68498484	59.58163602	42.69076339	49.15931688	80.45569184	49.53327459	66.02202573	67.88320049	27.20230254	135.3216845	32.61701257	27.02518012	90.13171128	84.40442771	142.9179264	481.6122322	182.1442799	104.690877
AT2G41730	4	protein_coding		9.22E-06	0.502710036	14.93699697	18.58509747	5.692101786	33.25483201	7.736124216	7.338262902	22.61865696	2.233000016	6.97494937	87.39525457	38.82977687	69.32546204	43.91032088	50.08614391	59.76567833	239.1453843	19.61553784	61.06967826
AT2G41870	4	protein_coding	Remorin family protein	7.84E-06	0.546415444	188.4359618	104.9511387	156.5327991	137.8388689	234.6624345	138.5097123	187.0624062	265.2804019	301.3178128	349.5810183	251.6169541	173.901159	235.2668771	312.5746389	514.5045352	501.5410142	375.4974386	213.5142887
AT2G42150	4	protein_coding	DNA-binding bromodomain-containing protein	2.89E-05	0.553407605	5.744998834	5.466205139	18.4993308	2.409770435	1.547224843	0.917282863	1.222630106	0.893200006	2.789979748	14.0960088	7.765955374	8.225054818	8.782064176	19.47794486	7.795523261	102.9653738	19.61553784	15.61179745
AT2G42690	4	protein_coding	alpha/beta-Hydrolases superfamily protein	5.38E-11	0.739260223	41.3639916	90.1923848	89.65060312	63.6179395	67.56215148	61.4579518	65.41071068	70.56280051	71.84197851	200.163325	100.9574199	97.52564998	183.036706	257.850889	335.2075002	421.8258861	344.673022	186.4232284
AT2G43030	4	protein_coding	Ribosomal protein L3 family protein	1.20E-07	0.656036414	279.7814432	293.535216	194.9544862	254.471758	215.5799948	247.6663729	283.0388696	221.5136016	359.9073875	617.4051855	451.9786028	262.0267463	292.5814012	387.7038547	631.4373841	966.5459281	1022.810187	472.9456287
AT2G43530	4	protein_coding	Scorpion toxin-like knottin superfamily protein	1.63E-08	0.538739909	16.08599673	14.75875388	11.38420357	30.36310749	5.673157758	36.69131451	14.67156127	8.485400062	46.03466584	33.83042112	3.10638215	65.80043854	55.92788239	83.47690652	70.15970935	76.39366442	114.8910073	111.1192642
AT2G43560	4	protein_coding	FKBP-like peptidyl-prolyl cis-trans isomerase family protein	3.80E-10	0.707622089	15.51149685	79.80659503	27.03748348	24.09770435	19.08243973	28.43576874	37.90153329	16.07760012	80.21191776	109.9488687	74.55317159	45.82530541	153.4550161	244.8655925	114.3343412	348.7536854	526.8173019	193.7699566
AT2G43650	4	protein_coding	Sas10/U3 ribonucleoprotein (Utp) family protein	1.14E-06	0.578254705	159.1364677	150.8672618	177.8781808	139.7666853	132.5455949	244.9145243	157.7192837	109.4170008	244.8207229	383.4114394	203.4680308	68.15045421	199.2141926	256.9233679	454.7388569	577.9346786	846.2703466	281.0123541
AT2G43710	4	protein_coding	Plant stearoyl-acyl-carrier-protein desaturase family protein	2.93E-15	0.79184801	271.7384448	271.6703954	202.0696134	281.4611869	288.815304	235.7416957	252.4731169	256.3484019	253.8881571	341.123413	287.3403488	339.5772632	455.7429094	415.5294902	283.2373451	700.8288344	437.1462718	534.9336479
AT2G44060	4	protein_coding	Late embryogenesis abundant protein, group 2	6.01E-05	0.515641195	517.0498951	253.6319185	576.3253058	415.4444231	385.7747275	399.9353281	445.6486737	537.7064039	440.8168002	549.7443433	419.3615902	709.70473	566.2120324	514.7742569	431.3522871	1494.658652	694.9504833	608.8601006
AT2G44230	4	protein_coding	Plant protein of unknown function (DUF946)	5.36E-10	0.707483623	184.4144626	84.72617966	64.03614509	136.3930066	181.0253066	74.29991188	115.538545	183.1060013	115.0866646	107.1296669	138.2340057	105.7507048	318.4653799	250.4307196	213.0776358	345.4322217	481.9817868	385.7032311
AT2G44650	4	protein_coding	chloroplast chaperonin 10	3.28E-07	0.642731461	79.28098391	46.46274368	65.45917054	80.96828663	91.80200736	63.29251753	87.41805259	89.76660065	83.69939244	112.7680704	209.6807951	42.30028192	138.2019573	161.3886859	98.74329464	441.7546682	151.3198633	239.2278374
AT2G45850	4	protein_coding	AT hook motif DNA-binding family protein	0.000152942	0.504102898	51.70498951	109.3241028	17.07630536	36.62851062	19.08243973	55.03697176	59.9088752	42.87360031	37.6647266	25.37281584	55.91487869	34.0752271	85.04735834	60.28887693	77.95523261	156.1087925	140.1109845	115.2517988
AT2G45950	4	protein_coding	SKP1-like 20	1.37E-06	0.589460399	160.8599673	319.7730006	256.1445804	170.1297927	249.6189414	257.7564844	239.6355008	175.9604013	303.4102976	606.1283785	321.5105525	323.1271536	375.779904	511.9916933	865.3030819	926.688364	801.4348316	312.6951195
AT2G46100	4	protein_coding	Nuclear transport factor 2 (NTF2) family protein	1.25E-05	0.58192378	20.6819958	25.14454364	44.11378884	13.97666853	22.69263103	18.34565725	29.9544376	34.83480025	36.96723166	124.0448775	52.80849654	45.82530541	55.46566848	70.49160995	80.55374036	139.5014742	106.4843483	42.24368722
AT2G46250	4	protein_coding	myosin heavy chain-related	1.28E-05	0.573470182	65.49298671	59.58163602	81.11245045	39.03828105	52.60564467	60.54066894	67.85597089	64.31040047	77.42193801	217.0785355	124.255286	105.7507048	86.43400005	98.31724546	187.0925583	152.7873288	235.386454	124.4352091
AT2G46700	4	protein_coding	CDPK-related kinase 3	5.07E-05	0.508346133	126.9644742	112.0572054	102.4578321	131.5734658	176.3836321	198.1330983	164.4437493	198.7370014	246.9132077	214.2593338	156.8722986	101.0506735	168.2458611	179.9391096	293.6313762	641.0424884	280.2219691	182.2906938
AT2G46820	4	protein_coding	photosystem I P subunit	9.91E-14	0.78284075	171.7754651	339.4513391	230.5301223	224.5906046	184.1197563	193.546684	218.850789	156.7566011	246.2157128	366.4962288	444.2126474	420.6528035	834.2960967	901.5505904	1005.622501	1016.367883	1157.316732	1111.192642
AT2G47580	4	protein_coding	spliceosomal protein U1A	3.75E-07	0.532964829	82.72798321	88.55252326	116.6880866	77.11265393	92.31774897	67.87893184	88.6406827	69.2230005	115.0866646	45.10722817	116.4893306	131.6008771	109.5446953	122.4327962	33.7806008	295.6102667	218.5731359	195.1474681
AT2G47800	4	protein_coding	multidrug resistance-associated protein 4	8.68E-06	0.539708501	116.6234763	95.11196942	69.72824687	81.93219481	110.8844471	132.0887322	106.3688192	116.1160008	97.64929118	160.6945003	99.40422879	72.85048553	273.6306312	179.0115884	197.4865893	265.7170936	134.5065452	197.4433207
AT2G47920	4	protein_coding	Kinase interacting (KIP1-like) family protein	4.40E-06	0.507042722	1.148999767	3.826343598	0	1.927816348	0	3.669131451	2.445260212	3.572800026	8.369939244	0	1.553191075	1.175007831	6.470994656	0	2.598507754	0	86.86881042	9.183410265
AT2G47990	4	protein_coding	transducin family protein / WD-40 repeat family protein	2.55E-07	0.559856671	85.02598274	93.47210788	145.1485955	81.45024072	99.02238996	145.8479752	102.0896139	81.72780059	214.8284406	202.9825267	141.3403878	27.02518012	151.6061605	197.5620121	413.1627328	670.9356614	613.6861123	140.9653476
AT2G48130	4	protein_coding	Bifunctional inhibitor/lipid-transfer protein/seed storage 2S albumin superfamily protein	1.07E-10	0.65279564	68.36548612	25.69116415	12.80722902	55.42472002	52.60564467	53.20240604	59.9088752	73.24240053	68.35450383	22.55361408	60.57445192	28.20018795	96.60270594	83.47690652	80.55374036	219.2166022	145.7154239	202.0350258
AT2G48140	4	protein_coding	Bifunctional inhibitor/lipid-transfer protein/seed storage 2S albumin superfamily protein	5.72E-13	0.664179975	48.83249009	53.56881037	5.692101786	45.78563827	65.49918503	44.02957741	43.40336877	45.10660033	58.58957471	64.84164049	40.38296795	12.92508614	48.99467383	62.1439193	135.1224032	415.1829588	397.9151961	79.43649879
AT3G01460	4	protein_coding	methyl-CPG-binding domain 9	9.20E-07	0.608188969	99.38847983	74.34038989	128.0722902	57.83449045	99.53813157	37.60859737	49.5165193	77.26180056	53.00961521	11.27680704	34.17020365	36.42524277	52.23017115	25.97059314	67.56120159	205.9307476	137.3087649	78.51815777
AT3G01500	4	protein_coding	carbonic anhydrase 1	8.87E-18	0.818128031	128.113474	319.7730006	159.37885	147.9599047	102.6325813	124.7504693	143.6590375	137.552801	243.425733	445.4338781	529.6381565	1071.607142	4407.209575	4239.69933	4841.019945	10269.96567	12940.65053	9250.44916
AT3G02450	4	protein_coding	cell division protein ftsH, putative	7.64E-08	0.651917555	127.5389741	182.0246311	227.6840714	143.1403639	122.2307626	176.1183096	215.1828987	126.8344009	232.963309	431.3378693	257.8297184	123.3758223	303.212321	348.747965	410.5642251	833.6873813	546.4328397	354.9388067
AT3G02515	4	transposable_element_gene	transposable element gene	7.29E-07	0.517090134	1.72349965	1.639861542	1.423025446	2.891724523	2.578708072	0	6.724465584	1.33980001	2.092484811	0	6.212764299	1.175007831	0.462213904	0	70.15970935	63.10780974	70.05549227	5.050875646
AT3G02720	4	protein_coding	Class I glutamine amidotransferase-like superfamily protein	6.77E-09	0.639329627	86.74948239	104.4045182	86.80455223	62.65403132	95.41219866	121.9986207	84.36147733	108.9704008	102.5317557	118.4064739	31.0638215	175.0761668	134.5042461	160.4611648	70.15970935	634.399561	288.6286282	182.7498643
AT3G03460	4	protein_coding		7.93E-06	0.592112154	17.2349965	19.13171799	8.538152678	10.60298992	6.188899372	11.00739435	26.89786234	10.27180007	16.73987849	8.457605281	43.48935009	7.050046987	34.2038289	21.33298722	103.9403101	189.3234292	64.45105289	33.97861798
AT3G04260	4	protein_coding	plastid transcriptionally active 3	2.22E-11	0.750401013	198.7769597	166.1726362	138.0334683	93.98104698	158.3326756	176.1183096	160.775859	120.5820009	195.2985824	191.7057197	200.3616487	306.6770439	259.7642141	268.0536221	545.6866282	538.0771146	927.5347177	384.7848901
AT3G04550	4	protein_coding		8.99E-15	0.778163032	60.89698764	157.426708	192.1084353	134.9471444	59.82602727	173.366461	206.6244879	84.40740061	258.0731267	693.523633	380.5318133	82.25054818	440.0276366	837.5516288	1288.859846	3500.822709	4461.133748	989.9716266
AT3G04590	4	protein_coding	AT hook motif DNA-binding family protein	5.81E-05	0.525798314	213.1394567	132.8287849	116.6880866	177.8410581	139.2502359	176.1183096	197.4547621	147.8246011	142.9864621	180.4289127	200.3616487	205.6263704	257.9153584	353.3855709	189.691066	345.4322217	201.7598177	258.9721695
AT3G04650	4	protein_coding	FAD/NAD(P)-binding oxidoreductase family protein	4.36E-05	0.509790913	28.72499417	12.57227182	17.07630536	14.9405767	51.57416144	15.59380867	19.5620817	15.18440011	34.17725191	101.4912634	24.8510572	9.400062649	55.46566848	127.9979233	46.77313956	166.0731835	70.05549227	68.87557699
AT3G04790	4	protein_coding	Ribose 5-phosphate isomerase, type A protein	6.57E-23	0.843788917	55.72648869	47.55598471	27.03748348	48.6773628	64.98344341	33.02218306	44.01468382	38.85420028	52.31212028	22.55361408	63.68083407	70.50046987	207.9962568	161.3886859	145.5164342	421.8258861	224.1775753	439.8853517
AT3G04840	4	protein_coding	Ribosomal protein S3Ae	1.37E-05	0.51424808	408.4694171	395.7532521	519.4042879	430.3849998	383.1960195	522.8512317	521.4517403	434.5418032	768.6394206	851.3989316	691.1700283	334.8772319	652.1838186	938.6514378	852.3105432	1036.296665	857.4792254	575.7998236
AT3G05410	4	protein_coding	Photosystem II reaction center PsbP family protein	1.74E-05	0.508307814	25.27799487	56.84853345	75.42034866	36.14655653	24.23985588	22.93207157	39.1241634	27.6892002	32.0847671	76.11844753	51.25530547	8.225054818	42.52367917	54.72374983	67.56120159	172.7161109	126.0998861	91.83410265
AT3G05560	4	protein_coding	Ribosomal L22e protein family	1.02E-10	0.716913313	223.4804546	193.5036619	176.4551554	216.8793392	247.5559749	304.5379104	245.7486513	287.6104021	378.7397508	383.4114394	406.9360616	264.376762	359.6024173	471.1807613	465.1328879	561.3273603	428.7396127	330.143599
AT3G05750	4	protein_coding		2.55E-08	0.67696849	14.36249708	27.3310257	8.538152678	31.32701566	37.64913785	28.43576874	26.89786234	13.8446001	14.64739368	64.84164049	43.48935009	38.77525843	42.98589307	86.25947007	64.96269384	259.0741663	95.27546949	61.06967826
AT3G07050	4	protein_coding	GTP-binding family protein	7.45E-06	0.541861375	169.4774656	125.1760977	219.1459187	150.3696752	96.44368189	258.6737673	182.1718858	145.1450011	191.1136127	380.5922376	253.1701452	76.37550902	215.3916793	238.3729442	709.3926167	943.2956824	832.2592482	204.3308784
AT3G07310	4	protein_coding	Protein of unknown function (DUF760)	6.67E-05	0.511508125	279.7814432	197.3300055	328.7188781	215.4334769	378.0386033	219.2306042	272.6465137	308.1540022	266.4430659	287.5585796	265.5956738	374.8274981	317.0787382	330.1975414	563.8761825	926.688364	414.7285142	332.4394516
AT3G07360	4	protein_coding	plant U-box 9	3.07E-06	0.601762321	335.5079319	307.7473493	459.6372192	357.6099326	377.0071201	410.0254396	500.6670285	509.5706037	599.8456458	947.2517915	655.4466336	400.6776704	656.3437437	674.3079005	491.1179654	744.0078622	877.0947632	646.9712532
AT3G07720	4	protein_coding	Galactose oxidase/kelch repeat superfamily protein	6.40E-10	0.670269882	116.0489764	72.15390784	51.22891607	123.3802463	124.2937291	127.5023179	113.0932848	81.72780059	136.7090077	132.5024827	71.44678944	54.05036023	155.3038717	135.4180928	202.6836048	318.8605124	465.1684687	179.9948412
AT3G08010	4	protein_coding	RNA binding	6.96E-07	0.623038088	62.04598741	158.519949	91.07362857	56.38862819	73.23530924	68.7962147	72.74649132	54.03860039	46.73216078	160.6945003	68.34040729	138.6509241	110.4691231	174.3739825	166.3044962	272.360021	414.7285142	162.5463617
AT3G08730	4	protein_coding	protein-serine kinase 1	8.92E-07	0.634642557	487.1759011	560.2860268	574.9022804	510.3893782	618.8899372	621.9177809	815.4942808	661.4146048	860.7087523	2469.620742	1551.637884	1035.181899	1352.900097	1757.652643	2045.025602	2042.700157	1387.098747	875.1789983
AT3G09050	4	protein_coding		3.91E-10	0.642134569	10.91549778	4.372964111	5.692101786	10.60298992	16.50373166	16.51109153	11.00367096	17.86400013	39.75721141	2.81920176	18.6382929	81.07554035	41.59925136	76.05673705	109.1373256	36.53610037	140.1109845	101.0175129
AT3G09580	4	protein_coding	FAD/NAD(P)-binding oxidoreductase family protein	5.13E-12	0.678967629	17.80949639	17.49185645	1.423025446	13.97666853	25.2713391	5.503697176	18.33945159	8.932000065	6.277454433	2.81920176	17.08510182	23.50015662	6.93320856	38.95588971	49.37164732	232.5024569	112.0887876	55.5596321
AT3G09650	4	protein_coding	Tetratricopeptide repeat (TPR)-like superfamily protein	1.11E-25	0.873964561	72.96148519	64.50122064	62.61311964	56.87058228	86.64459121	43.11229455	66.02202573	79.04820057	76.02694813	202.9825267	121.1489038	70.50046987	325.3985884	333.9076261	459.9358724	1395.014742	1022.810187	457.3338312
AT3G09910	4	protein_coding	RAB GTPase homolog C2B	1.89E-05	0.505738813	41.3639916	27.3310257	62.61311964	53.49690367	51.57416144	92.64556913	74.58043648	57.16480041	98.34678612	163.5137021	68.34040729	42.30028192	65.63437437	104.8098937	145.5164342	298.9317303	224.1775753	55.10046159
AT3G09980	4	protein_coding	Family of unknown function (DUF662)	1.64E-05	0.505471482	1085.80478	524.7556934	1173.995993	867.9993108	842.2060563	1080.559212	836.8903077	878.4622064	1114.596909	1116.403897	1062.382695	594.5539626	1622.370803	1512.78705	1842.341997	2085.879185	1919.520488	1228.281123
AT3G10090	4	protein_coding	Nucleic acid-binding, OB-fold-like protein	1.73E-05	0.531603313	10.91549778	34.43709238	21.3453817	22.16988801	20.62966457	17.42837439	23.84128707	16.52420012	32.0847671	8.457605281	34.17020365	22.32514879	18.02634226	38.95588971	23.38656978	215.8951386	47.63773474	17.4484795
AT3G11270	4	protein_coding	Mov34/MPN/PAD-1 family protein	2.08E-05	0.518934237	44.8109909	51.38232831	25.61445804	34.70069427	52.08990305	71.54806329	67.85597089	33.49500024	41.15220128	59.20323697	62.12764299	38.77525843	42.52367917	46.37605918	44.17463181	212.5736749	137.3087649	44.08036927
AT3G11630	4	protein_coding	Thioredoxin superfamily protein	9.73E-07	0.63557676	205.0964584	711.6999091	391.3319978	279.5333705	231.5679849	369.6649937	331.9440738	227.3194017	336.8900546	434.1570711	380.5318133	498.2033204	451.5829842	700.2784936	854.9090509	1023.01081	1232.976664	851.3021316
AT3G11900	4	protein_coding	aromatic and neutral transporter 1	4.03E-06	0.571540651	106.2824784	77.62011298	93.91967946	100.2464501	130.4826284	144.9306923	108.2027644	116.1160008	122.7591089	194.5249215	169.2978272	198.5763235	146.0595937	126.142881	233.8656978	288.9673393	148.5176436	166.2197258
AT3G12120	4	protein_coding	fatty acid desaturase 2	9.14E-09	0.663735208	5265.865931	4106.759921	3164.808593	3633.933817	4315.725829	3537.960001	3353.063066	3683.556827	3686.958237	4434.604369	3078.42471	2351.19067	5120.405629	4670.069159	5137.249829	8825.128972	6341.42316	7332.953097
AT3G12340	4	protein_coding	FKBP-like peptidyl-prolyl cis-trans isomerase family protein	4.99E-05	0.525969498	18.38399627	18.58509747	79.689425	25.06161253	23.72411426	27.51848588	26.28654728	19.20380014	78.11943294	160.6945003	32.61701257	29.37519578	61.47444923	105.7374149	158.508973	328.8249034	333.4641432	41.78451671
AT3G12685	4	protein_coding	Acid phosphatase/vanadium-dependent haloperoxidase-related protein	3.57E-09	0.619375115	13.21349732	4.919584625	28.46050893	26.0255207	37.13339623	21.09750584	31.78838276	3.126200023	69.05199876	28.1920176	54.36168762	11.75007831	118.3267594	153.9685165	64.96269384	116.2512285	381.101878	129.4860847
AT3G12780	4	protein_coding	phosphoglycerate kinase 1	4.24E-19	0.838647043	248.7584495	366.7823648	516.558237	290.1363604	218.6744445	476.0698057	455.4297145	292.9696021	494.5239103	941.613388	848.0423268	341.9272789	1155.996974	1620.379508	2307.474885	3985.756404	4889.87336	2591.558377
AT3G12930	4	protein_coding	Lojap-related protein	1.34E-30	0.811203536	16.08599673	22.41144107	0	13.49471444	13.92502359	17.42837439	16.50550643	8.485400062	25.10981773	16.91521056	27.95743935	32.90021927	40.21260965	86.25947007	49.37164732	488.2551595	263.4086509	124.4352091
AT3G12955	4	protein_coding	SAUR-like auxin-responsive protein family	4.28E-11	0.695802364	12.63899743	14.75875388	17.07630536	4.819540871	9.799090673	12.84196008	17.72813654	4.466000032	5.579959496	31.01121936	10.87233752	8.225054818	37.43932622	9.275211836	41.57612406	239.1453843	75.65993165	22.95852566
AT3G13040	4	protein_coding	myb-like HTH transcriptional regulator family protein	2.88E-07	0.604587347	516.4753952	583.7907089	536.4805933	458.8202909	632.8149608	618.2486495	484.161522	545.745204	604.0306154	904.9637651	944.3401735	895.3559673	795.9323427	1031.403556	1236.889691	1547.80207	933.139157	640.542866
AT3G13275	4	protein_coding		1.77E-08	0.649959841	51.70498951	60.12825653	32.72958527	49.64127097	51.05841982	36.69131451	43.40336877	37.96100028	59.28706965	39.46882465	68.34040729	75.20050119	50.38131554	79.76682179	119.5313567	192.6448929	142.9132042	68.41640647
AT3G14415	4	protein_coding	Aldolase-type TIM barrel family protein	1.37E-10	0.741753108	268.2914455	641.1858628	340.1030817	190.3718644	204.2336793	323.8008505	323.3856631	302.3482022	448.4892445	1026.189441	641.4679139	1152.682682	1350.589028	1838.346986	2515.355505	2188.844559	3099.254978	1935.403713
AT3G14420	4	protein_coding	Aldolase-type TIM barrel family protein	1.98E-12	0.78989923	169.4774656	630.8000731	221.9919696	223.1447423	108.305739	221.9824528	308.1027868	219.7272016	377.3447609	1260.183187	1324.871987	1332.458881	2767.736857	3546.841006	3773.033258	5646.48824	7282.968976	3916.724478
AT3G14810	4	protein_coding	mechanosensitive channel of small conductance-like 5	5.93E-29	0.867561855	21.83099557	11.47903079	9.961178125	13.97666853	19.59818135	18.34565725	25.67523223	37.96100028	24.4123228	70.48004401	17.08510182	75.20050119	100.3004172	100.1722878	129.9253877	222.5380659	112.0887876	199.7391733
AT3G14900	4	protein_coding		1.91E-12	0.676761913	12.06449755	4.372964111	25.61445804	3.37367861	5.157416144	12.84196008	18.95076665	8.932000065	3.487474685	5.638403521	0	12.92508614	22.6484813	20.40546604	0	152.7873288	226.979795	176.7806476
AT3G15090	4	protein_coding	GroES-like zinc-binding alcohol dehydrogenase family protein	1.93E-17	0.814252216	36.19349265	32.79723084	22.76840714	27.47138296	31.97598009	45.86414313	27.50917739	51.80560038	26.50480761	62.02243873	46.59573224	23.50015662	119.2511872	115.9401479	88.34926362	262.39563	159.7265224	136.3736424
AT3G15360	4	protein_coding	thioredoxin M-type 4	4.75E-09	0.725510623	63.19498717	195.1435235	55.49799241	79.52242437	129.9668868	62.37523466	67.85597089	94.23260068	92.06933168	107.1296669	83.87231804	141.0009397	187.658845	333.9076261	161.1074807	651.0068794	325.0574841	324.6335529
AT3G15470	4	protein_coding	Transducin/WD40 repeat-like superfamily protein	1.83E-06	0.591958331	259.6739473	212.6353799	362.8714888	212.5417524	207.328129	271.5157274	296.4878007	291.1832021	263.6530862	405.9650535	368.1062847	655.6543698	450.6585564	506.4265662	787.3478493	936.652755	658.5216273	306.7259029
AT3G15570	4	protein_coding	Phototropic-responsive NPH3 family protein	3.69E-07	0.622426324	27.5759944	71.60728732	52.65194152	34.21874018	21.14540619	10.09011149	15.28287633	7.145600052	29.29478735	22.55361408	7.765955374	14.10009397	108.6202674	139.1281775	246.8582366	378.6468584	308.244166	203.8717079
AT3G16000	4	protein_coding	MAR binding filament-like protein 1	2.72E-09	0.664000049	130.4114735	185.3043542	196.3775116	103.1381746	70.65660117	188.9602697	139.9911472	74.58220054	138.1039975	346.7618165	251.6169541	121.0258066	593.9448667	978.5348487	1356.421047	1308.656686	1555.231928	539.0661826
AT3G16080	4	protein_coding	Zinc-binding ribosomal protein family protein	4.97E-11	0.72322965	171.7754651	168.9057388	209.1847406	193.745543	189.2771725	324.7181334	221.9073643	284.9308021	299.9228229	397.5074482	267.1488649	323.1271536	349.8959253	570.4255279	540.4896127	644.363952	524.0150822	302.5933682
AT3G16175	4	protein_coding	Thioesterase superfamily protein	8.45E-20	0.826227607	4.021499184	1.639861542	0	5.301494958	3.094449686	12.84196008	6.724465584	15.18440011	15.34488861	95.85285985	46.59573224	57.57538373	81.81186101	99.24476664	124.7283722	139.5014742	176.5398405	83.1098629
AT3G16290	4	protein_coding	AAA-type ATPase family protein	3.80E-08	0.628813989	211.990457	248.7123338	451.0990665	166.27416	193.4031054	310.9588905	250.0278567	175.9604013	477.0865369	490.5411063	473.7232778	133.9508927	278.2527702	311.6471177	569.073198	1664.053299	1616.880762	430.2427709
AT3G17170	4	protein_coding	Translation elongation factor EF1B/ribosomal protein S6 family protein	4.50E-24	0.873920562	41.3639916	68.32756424	49.80589062	47.71345462	26.81856395	108.2393778	53.79572467	35.28140026	122.061614	104.3104651	66.78721622	58.75039156	208.4584707	338.545232	493.7164732	1421.586451	1409.516504	686.4599173
AT3G17510	4	protein_coding	CBL-interacting protein kinase 1	5.83E-05	0.502552442	393.5324201	219.1948261	273.2208857	305.0769371	390.9321437	243.9972415	236.5789255	358.1732026	251.0981773	270.643369	274.9148202	509.9533987	694.2452838	380.2836853	285.8358529	760.6151805	330.6619235	900.892547
AT3G17609	4	protein_coding	HY5-homolog	5.68E-29	0.865134987	9.191998134	7.652687195	14.23025446	12.04885218	3.610191301	20.18022298	48.90520425	43.76680032	72.53947345	448.2530799	422.4679723	438.277921	537.5547704	860.7396584	1395.398664	1404.979133	1703.749572	572.1264595
AT3G17840	4	protein_coding	receptor-like kinase 902	9.84E-06	0.522385113	47.10899044	41.54315906	91.07362857	55.42472002	34.03894655	101.8183978	60.52019025	45.55320033	55.79959496	104.3104651	102.5106109	29.37519578	131.7309626	182.7216732	187.0925583	215.8951386	170.9354011	120.761845
AT3G17930	4	protein_coding		8.10E-19	0.848759082	87.32398228	71.60728732	101.0348067	71.81115898	62.92047695	82.55545764	116.7611751	108.0772008	223.1983798	293.1969831	187.9361201	216.2014409	667.4368774	908.9707599	1455.164342	886.8308	1297.427717	1022.572733
AT3G18110	4	protein_coding	Pentatricopeptide repeat (PPR) superfamily protein	6.30E-15	0.649946324	16.66049662	13.66551285	18.4993308	12.04885218	14.95650682	16.51109153	17.72813654	8.485400062	0.697494937	22.55361408	15.53191075	23.50015662	43.44810698	31.53572024	20.78806203	106.2868375	44.83551505	76.2223052
AT3G18390	4	protein_coding	CRS1 / YhbY (CRM) domain-containing protein	2.28E-20	0.837264379	297.0164397	347.6506469	324.4498018	212.5417524	251.1661662	336.6428106	295.2651706	231.7854017	335.4950647	597.6707732	465.9573224	229.1265271	711.8094122	687.293197	927.667268	1378.407423	1955.949344	1029.00112
AT3G18750	4	protein_coding	with no lysine (K) kinase 6	3.78E-06	0.620830497	29.87399394	20.22495902	46.95983973	14.45862261	15.98799005	12.84196008	22.00734191	29.47560021	29.29478735	11.27680704	51.25530547	32.90021927	90.13171128	119.6502327	197.4865893	122.8941558	190.550939	140.5061771
AT3G19450	4	protein_coding	GroES-like zinc-binding alcohol dehydrogenase family protein	3.80E-22	0.83888224	312.5279366	297.3615596	465.329321	330.6205037	382.6802779	377.0032566	493.9425629	437.2214032	737.2521484	1891.684381	1410.297496	414.7777644	2893.921253	3595.072108	5963.575294	7632.723514	7112.033575	2812.419394
AT3G20100	4	protein_coding	cytochrome P450, family 705, subfamily A, polypeptide 19	2.95E-19	0.831452254	66.64198647	26.78440518	35.57563616	42.89391375	83.55014153	57.78882035	49.5165193	81.72780059	80.90941269	93.03365809	136.6808146	124.5508301	170.5569306	184.5767155	166.3044962	232.5024569	257.8042116	151.0670989
AT3G20370	4	protein_coding	TRAF-like family protein	9.69E-05	0.528010076	33.89549312	33.34385135	34.15261071	25.54356662	51.05841982	68.7962147	30.56575265	26.34940019	74.63195826	36.64962288	35.72339472	54.05036023	44.83474869	70.49160995	129.9253877	79.71512809	114.8910073	127.1902322
AT3G21055	4	protein_coding	photosystem II subunit T	2.83E-16	0.8164001	307.3574376	583.2440884	526.5194152	335.4400446	257.8708072	320.1317191	461.5428651	430.5224031	668.8976446	1378.589661	978.5103771	690.9046047	2796.856333	3960.515454	5773.884228	6393.817565	11245.30762	5595.911045
AT3G21670	4	protein_coding	Major facilitator superfamily protein	1.52E-18	0.843010861	7.468498484	4.919584625	1.423025446	9.639081742	8.25186583	9.172828627	12.83761611	7.145600052	31.38727217	135.3216845	60.57445192	57.57538373	122.4866846	138.2006564	96.14478688	202.6092839	100.8799089	182.7498643
AT3G21690	4	protein_coding	MATE efflux family protein	7.07E-07	0.637039591	180.9674633	125.7227182	439.7148629	220.2530178	158.8484172	462.3105628	349.6722104	218.8340016	464.531628	2641.592049	948.9997467	353.6773572	898.0816155	1374.586394	3206.558568	3374.607089	2485.568866	732.3769686
AT3G22620	4	protein_coding	Bifunctional inhibitor/lipid-transfer protein/seed storage 2S albumin superfamily protein	4.29E-06	0.563110483	260.8229471	396.8464931	99.61178125	318.0896975	282.1106631	246.7490901	328.2761835	278.231802	302.0153077	386.2306412	270.255247	203.2763548	234.8046632	219.8225205	200.085097	1434.872306	605.2794532	547.7904223
AT3G22780	4	protein_coding	Tesmin/TSO1-like CXC domain-containing protein	4.65E-06	0.600482684	55.72648869	95.65858994	51.22891607	42.89391375	52.08990305	54.1196889	33.01101287	58.95120043	43.24468609	45.10722817	54.36168762	54.05036023	61.01223533	55.65127101	111.7358334	189.3234292	134.5065452	83.56903341
AT3G23000	4	protein_coding	CBL-interacting protein kinase 7	6.47E-07	0.599028253	238.9919515	218.6482056	323.0267763	283.8709573	177.930857	478.8216543	465.2107554	329.1442024	813.2790965	1006.455028	646.1274871	596.9039782	550.4967597	591.7585151	805.5374036	1358.478641	1176.93227	444.9362273
AT3G23410	4	protein_coding	fatty alcohol oxidase 3	3.51E-11	0.711174397	24.1289951	4.372964111	0	13.01276035	22.69263103	28.43576874	18.95076665	12.50480009	14.64739368	16.91521056	34.17020365	25.85017228	108.1580535	89.96955481	153.3119575	342.110758	198.957598	140.9653476
AT3G23920	4	protein_coding	beta-amylase 1	1.31E-09	0.670131021	321.1454348	233.4069594	384.2168705	342.1874018	394.0265934	406.3563082	628.4318746	647.1234047	691.9149775	797.8340982	804.5529768	351.3273415	782.0659256	841.2617135	1260.27626	1497.980115	793.0281725	614.3701467
AT3G23940	4	protein_coding	dehydratase family	2.53E-23	0.856530032	87.32398228	94.0187284	103.8808576	69.88334263	57.76306081	87.14187196	92.91988807	59.39780043	73.93446332	143.7792898	72.99998052	86.9505795	186.2722033	168.8088554	187.0925583	279.0029483	442.7507111	305.8075618
AT3G24506	4	protein_coding		5.14E-06	0.523114824	203.9474586	222.4745492	271.7978603	219.7710637	208.8753538	219.2306042	220.0734191	150.0576011	325.0326406	625.8627908	374.319049	286.7019108	220.4760322	429.442308	711.9911245	1076.154229	975.1724524	214.4326297
AT3G25130	4	protein_coding		6.62E-05	0.53986906	2.872499417	5.466205139	1.423025446	1.445862261	0	17.42837439	2.445260212	4.912600036	16.73987849	14.0960088	6.212764299	4.700031325	30.04390376	12.98529657	148.114942	46.50049139	114.8910073	11.93843334
AT3G25690	4	protein_coding	Hydroxyproline-rich glycoprotein family protein	1.38E-09	0.710968418	544.0513896	615.4946987	542.1726951	488.2194902	552.8750106	607.2412551	358.8419362	443.9204032	491.7339306	1048.743055	580.893462	423.0028192	850.4735834	1138.068492	1691.628548	2235.34505	1930.729367	1085.938264
AT3G25820	4	protein_coding	terpene synthase-like sequence-1,8-cineole	4.43E-11	0.597522341	8.042998367	24.59792313	21.3453817	11.56689809	10.31483229	13.75924294	9.781040849	15.63100011	25.80731267	0	3.10638215	36.42524277	58.70116581	21.33298722	49.37164732	139.5014742	173.7376208	61.52884878
AT3G26060	4	protein_coding	Thioredoxin superfamily protein	2.85E-15	0.849725104	30.44849382	81.99307709	15.65327991	40.00218923	31.97598009	31.18761733	80.08227195	43.76680032	85.09438231	129.683281	124.255286	220.9014723	504.2753693	709.5537054	753.5672485	3245.070006	1953.147125	907.3209342
AT3G26450	4	protein_coding	Polyketide cyclase/dehydrase and lipid transport superfamily protein	1.68E-12	0.69906741	2959.248899	1080.668756	3106.46455	3146.678235	3267.223127	4446.987318	4370.291314	3884.973428	5865.234925	9492.252327	7346.593784	2331.215537	8986.362722	9101.765374	12111.64464	12794.27806	11615.20062	7565.293376
AT3G26710	4	protein_coding	cofactor assembly of complex C	5.36E-16	0.809793223	40.78949172	63.40797962	15.65327991	21.20597983	16.50373166	56.87153749	47.68257414	74.13560054	73.93446332	132.5024827	113.3829485	102.2256813	206.6096151	218.8949993	371.5866088	528.1127236	361.4863401	306.2667323
AT3G26950	4	protein_coding		5.56E-06	0.512812	62.04598741	55.75529242	51.22891607	70.36529671	65.49918503	93.56285199	79.4709569	70.11620051	88.581857	90.21445633	132.0212414	23.50015662	111.3935509	71.41913114	148.114942	132.8585468	246.5953328	139.587836
AT3G27050	4	protein_coding		2.86E-10	0.69752446	75.25948472	55.20867191	73.99732321	47.71345462	66.01492664	51.36784031	57.46361499	92.44620067	97.64929118	36.64962288	135.1276235	91.65061083	132.6553905	172.5189401	114.3343412	411.8614951	162.5287421	174.9439655
AT3G27110	4	protein_coding	Peptidase family M48 family protein	2.24E-06	0.589554411	47.10899044	49.74246677	76.84337411	66.02770993	41.25932915	53.20240604	44.62599887	45.55320033	99.74177599	47.92642993	136.6808146	79.90053252	103.5359145	105.7374149	179.297035	298.9317303	154.122083	99.64000138
AT3G27160	4	protein_coding	Ribosomal protein S21 family protein	6.29E-31	0.896045947	378.5954232	581.6042268	515.1352116	421.7098262	291.9097537	362.3267308	424.2526468	307.2608022	400.3620938	577.9363609	486.1488064	364.2524277	959.0938508	871.8699126	1177.124012	1893.234292	2210.951336	2245.80298
AT3G27380	4	protein_coding	succinate dehydrogenase 2-1	1.36E-21	0.835503041	142.4759711	112.0572054	113.8420357	126.2719708	70.65660117	200.8849469	173.6134751	107.6306008	173.6762393	259.366562	242.2978077	198.5763235	425.2367917	374.7185582	535.2925972	697.5073708	582.8616957	660.7463686
AT3G27820	4	protein_coding	monodehydroascorbate reductase 4	4.13E-14	0.777870372	614.1403753	455.3348881	667.3989344	484.3638575	651.8974006	470.5661086	482.3275769	562.7160041	746.3195826	1079.754274	1008.021008	665.0544324	1497.573049	1514.642093	1987.858431	2806.636801	2118.478086	1327.461954
AT3G28160	4	transposable_element_gene	transposable element gene	1.28E-18	0.733981362	6.319498717	4.919584625	2.846050893	0.481954087	8.767607444	0	4.279205372	13.8446001	22.31983798	22.55361408	20.19148397	24.67516445	65.63437437	78.8393006	93.54627913	122.8941558	36.42885598	111.5784347
AT3G28540	4	protein_coding	P-loop containing nucleoside triphosphate hydrolases superfamily protein	1.93E-05	0.509826998	17.80949639	25.69116415	54.07496696	18.31425531	6.704640987	11.92467722	37.29021824	31.70860023	7.672444307	64.84164049	74.55317159	36.42524277	108.6202674	119.6502327	88.34926362	169.3946472	92.4732498	55.10046159
AT3G29185	4	protein_coding	Domain of unknown function (DUF3598)	8.15E-08	0.644561278	53.42848916	59.58163602	31.30655982	49.15931688	42.29081238	100.9011149	66.63334079	66.99000049	39.75721141	50.74563169	35.72339472	57.57538373	136.3531017	230.0252535	25.98507754	186.0019655	361.4863401	202.0350258
AT3G29200	4	protein_coding	chorismate mutase 1	1.93E-24	0.849906672	222.9059548	195.690144	246.1834022	271.8221051	232.5994681	241.2453929	281.8162395	249.2028018	232.265814	510.2755186	399.1701062	235.0015662	862.4911449	860.7396584	735.3776943	1494.658652	1048.030164	1101.550061
AT3G29230	4	protein_coding	Tetratricopeptide repeat (TPR)-like superfamily protein	1.39E-10	0.670563331	21.83099557	38.26343598	1.423025446	32.77287792	24.75559749	45.86414313	46.45994403	31.26200023	33.47975698	109.9488687	40.38296795	37.6002506	94.75385032	63.99896167	145.5164342	159.4302562	350.2774614	142.3428591
AT3G44850	4	protein_coding	Protein kinase superfamily protein	3.68E-05	0.529991478	52.85398927	60.67487705	61.1900942	59.7623068	69.62511794	55.95425462	72.13517626	71.90260052	105.3217355	290.3777813	97.85103771	61.10040722	78.11414978	107.5924573	215.6761435	355.3966127	263.4086509	68.87557699
AT3G44970	4	protein_coding	Cytochrome P450 superfamily protein	9.54E-13	0.693113982	5.744998834	10.38578976	4.269076339	6.265403132	0.515741614	0	20.7847118	14.73780011	7.672444307	47.92642993	1.553191075	22.32514879	42.52367917	42.66597444	49.37164732	93.00098277	313.8486054	141.4245181
AT3G46230	4	protein_coding	heat shock protein 17.4	2.46E-07	0.586586954	7.468498484	48.64922574	76.84337411	21.68793392	19.08243973	25.68392016	28.73180749	21.88340016	76.02694813	126.8640792	66.78721622	12.92508614	109.5446953	141.9107411	142.9179264	375.3253948	190.550939	209.381754
AT3G46670	4	protein_coding	UDP-glucosyl transferase 76E11	2.31E-09	0.703182791	4.595999067	3.279723084	1.423025446	7.711265393	10.31483229	24.76663729	2.445260212	8.932000065	2.789979748	11.27680704	26.40424827	15.2751018	51.76795725	51.0136651	59.76567833	122.8941558	81.26437103	33.97861798
AT3G47070	4	protein_coding		7.28E-27	0.817357521	321.7199347	290.8021134	384.2168705	345.5610804	236.2096594	497.1673116	479.2710016	412.658403	700.9824117	916.2405721	2121.659008	188.001253	3567.829125	4389.957762	3653.501901	4650.049139	7697.697491	6102.835292
AT3G47500	4	protein_coding	cycling DOF factor 3	2.61E-08	0.651315526	96.51598041	164.5327747	73.99732321	145.5501343	179.9938234	206.3886441	419.3621264	366.2120027	387.10969	1124.861502	748.6380981	645.0792993	405.3615938	523.1219475	769.1582951	1564.409389	697.752703	319.5826772
AT3G47960	4	protein_coding	Major facilitator superfamily protein	2.10E-27	0.878991129	9.191998134	7.106066681	12.80722902	18.7962094	12.89354036	11.00739435	18.33945159	23.22320017	39.05971647	25.37281584	51.25530547	68.15045421	49.91910163	89.04203362	90.94777137	176.0375745	89.67103011	84.02820393
AT3G48110	4	protein_coding	glycine-tRNA ligases	6.98E-07	0.553440238	125.8154745	142.6679541	65.45917054	149.8877211	168.1317663	101.8183978	121.6516956	175.0672013	159.0288456	132.5024827	99.40422879	104.575697	164.5481498	187.3592791	67.56120159	362.0395401	277.4197494	268.6147503
AT3G48430	4	protein_coding	relative of early flowering 6	7.00E-06	0.557726721	264.2699464	155.240226	290.2971911	221.216926	204.2336793	211.8923413	271.4238836	237.1446017	338.2850444	380.5922376	254.7233363	178.6011903	308.7588879	295.8792576	418.3597483	916.723973	439.9484915	292.4916169
AT3G48500	4	protein_coding	Nucleic acid-binding, OB-fold-like protein	9.43E-10	0.72158201	70.66348566	88.00590274	152.2637228	46.26759236	59.82602727	89.89372054	82.52753217	45.99980033	63.47203927	191.7057197	54.36168762	90.475603	92.4427808	108.5199785	267.6462986	451.7190592	661.323847	268.1555797
AT3G49160	4	protein_coding	pyruvate kinase family protein	3.16E-06	0.583525901	95.94148053	187.4908363	132.3413665	105.5479451	89.22329929	129.3368836	137.5458869	89.76660065	126.2465836	343.9426148	295.1063042	162.1510807	262.5374975	301.4443847	428.7537793	488.2551595	266.2108706	229.5852566
AT3G49240	4	protein_coding	Pentatricopeptide repeat (PPR) superfamily protein	3.11E-10	0.713221716	44.23649102	41.54315906	69.72824687	31.80896975	47.96397014	25.68392016	42.18073866	20.09700015	66.95951395	64.84164049	34.17020365	31.72521144	98.45156155	98.31724546	161.1074807	219.2166022	193.3531587	149.6895873
AT3G49470	4	protein_coding	nascent polypeptide-associated complex subunit alpha-like protein 2	7.35E-15	0.800619178	100.5374796	100.5781746	106.7269085	92.05323063	107.7899974	164.1936324	117.9838052	82.1744006	130.4315532	276.2817725	156.8722986	143.3509554	201.5252621	270.8361856	296.2298839	810.4371356	473.5751277	292.4916169
AT3G49560	4	protein_coding	Mitochondrial import inner membrane translocase subunit Tim17/Tim22/Tim23 family protein	6.05E-17	0.82145587	218.3099557	196.2367645	241.9143259	191.3357726	149.5650682	177.9528754	240.2468159	178.6400013	296.4353482	219.8977373	225.2127058	203.2763548	244.5111552	273.6187492	270.2448064	617.7922427	518.4106428	406.8250747
AT3G50270	4	protein_coding	HXXXD-type acyl-transferase family protein	1.46E-06	0.574470017	0.574499883	2.186482056	4.269076339	3.855632697	0	2.751848588	1.833945159	0	6.97494937	14.0960088	0	1.175007831	6.470994656	6.492648285	28.58358529	63.10780974	16.81331814	32.60110644
AT3G50630	4	protein_coding	KIP-related protein 2	5.31E-08	0.650691654	315.400436	114.2436874	216.2998679	181.2147367	169.6789911	206.3886441	182.1718858	200.0768015	250.4006824	809.1109052	364.9999026	138.6509241	599.4914335	579.7007397	940.6598068	1228.941558	882.6992026	586.8199159
AT3G50960	4	protein_coding	phosducin-like protein 3 homolog	1.45E-06	0.619680294	24.1289951	14.75875388	39.8447125	21.68793392	15.98799005	31.18761733	32.39969781	16.52420012	25.10981773	39.46882465	43.48935009	25.85017228	33.27940109	30.60819906	33.7806008	269.0385573	44.83551505	39.02949363
AT3G50970	4	protein_coding	dehydrin family protein	5.70E-16	0.82653983	159.1364677	111.5105848	203.4926388	182.1786449	154.2067427	124.7504693	214.5715836	177.7468013	156.9363608	577.9363609	250.063763	282.0018795	665.5880218	593.6135575	530.0955817	2152.308458	975.1724524	875.6381688
AT3G50980	4	protein_coding	dehydrin xero 1	9.63E-06	0.506293457	261.3974469	153.6003644	348.6412344	174.4673795	432.7072145	157.7726524	276.925719	315.7462023	403.8495685	530.0099309	326.1701257	128.0758536	498.2665885	660.3950827	961.4478688	1082.797157	891.1058617	364.5813875
AT3G51140	4	protein_coding	Protein of unknown function (DUF3353)	1.32E-05	0.609711793	19.53299604	30.06412827	89.65060312	31.32701566	33.52320493	33.93946592	33.62232792	40.19400029	24.4123228	31.01121936	45.04254117	43.47528975	42.52367917	77.91177942	109.1373256	139.5014742	168.1331814	77.14064623
AT3G51150	4	protein_coding	ATP binding microtubule motor family protein	2.55E-09	0.702911293	337.2314316	166.7192567	290.2971911	296.8837176	319.7598009	275.1848588	334.389334	305.9210022	364.7898521	862.6757387	391.4041509	170.3761355	402.5883104	525.9045111	717.18814	1949.699175	1552.429709	589.574939
AT3G51750	4	protein_coding		8.84E-15	0.740385361	6.319498717	10.38578976	0	10.12103583	6.704640987	17.42837439	11.61498601	4.912600036	30.68977723	16.91521056	17.08510182	12.92508614	91.9805669	76.05673705	59.76567833	199.2878202	100.8799089	79.89566931
AT3G52230	4	protein_coding		1.68E-09	0.704710798	176.9459641	324.6925853	210.6077661	169.1658846	205.2651625	128.4196008	245.1373363	223.7466016	279.6954697	202.9825267	392.9573419	623.9291583	537.0925565	442.4276046	501.5119964	783.8654262	963.9635736	683.2457237
AT3G52380	4	protein_coding	chloroplast RNA-binding protein 33	1.83E-10	0.744493346	149.3699697	121.3497541	358.6024125	163.3824355	124.8094707	147.6825409	186.4510912	146.4848011	299.9228229	417.2418605	226.7658969	244.4016289	525.9994228	939.578959	1093.971764	1531.194752	1714.958451	752.5804712
AT3G52420	4	protein_coding	outer envelope membrane protein 7	3.55E-06	0.546898249	71.23798554	30.61074878	54.07496696	96.39081742	91.80200736	89.89372054	122.2630106	54.9318004	131.1290482	259.366562	149.1063432	142.1759476	94.29163642	195.7069697	213.0776358	112.9297648	358.6841204	141.8836886
AT3G52870	4	protein_coding	IQ calmodulin-binding motif family protein	4.95E-06	0.540448599	155.6894684	144.8544362	173.6091045	148.9238129	85.09736637	199.0503812	137.5458869	163.0090012	269.2330457	202.9825267	206.5744129	172.7261512	241.2756579	292.1691728	267.6462986	362.0395401	333.4641432	207.0859015
AT3G53870	4	protein_coding	Ribosomal protein S3 family protein	5.96E-08	0.627960993	456.1529074	403.9525598	606.2088402	548.4637511	542.0444367	551.2870005	592.9756015	589.0654043	936.0382055	831.6645193	795.2338303	397.1526469	813.0342572	969.2596368	1008.221008	1169.155212	1549.627489	773.7023148
AT3G53920	4	protein_coding	RNApolymerase sigma-subunit C	8.08E-22	0.836719678	79.28098391	84.72617966	78.26639955	65.06380176	78.908467	131.1714494	124.0969558	83.96080061	126.9440785	188.8865179	243.8509987	111.625744	407.2104494	397.9065878	397.5716863	531.4341873	305.4419463	399.4783465
AT3G54170	4	protein_coding	FKBP12 interacting protein 37	1.60E-06	0.534849329	81.57898344	78.16673349	122.3801884	106.5118532	80.97143346	173.366461	127.7648461	70.11620051	186.9286431	358.0386236	189.4893111	218.5514566	140.0508129	180.8666308	472.9284111	577.9346786	515.6084231	93.21161419
AT3G54460	4	protein_coding	SNF2 domain-containing protein / helicase domain-containing protein / F-box family protein	5.46E-05	0.515117763	57.44998834	64.50122064	59.76706875	51.56908732	55.70009435	45.86414313	45.23731393	77.26180056	48.82464559	67.66084225	43.48935009	59.92539939	73.02979683	63.07144048	51.97015507	73.07220075	128.9021058	81.27318085
AT3G54660	4	protein_coding	glutathione reductase	3.01E-06	0.560235485	1077.187281	339.4513391	804.0093772	848.2391933	1189.815904	965.8988544	948.1496473	1245.120809	977.1904067	2576.750409	1149.361395	333.702224	1327.016118	1106.532772	1982.661416	5118.375516	3410.301364	1776.071545
AT3G54760	4	protein_coding	dentin sialophosphoprotein-related	3.62E-07	0.604528777	302.1869387	250.3521954	163.6479263	263.1469316	242.9143004	335.7255277	368.011662	280.464802	345.2599938	459.5298869	368.1062847	219.7264644	410.4459468	415.5294902	556.0806593	860.2590906	585.6639154	343.4595439
AT3G55000	4	protein_coding	tonneau family protein	8.06E-05	0.50489614	65.49298671	83.63293863	82.53547589	93.4990929	61.88899372	107.3220949	88.6406827	96.4656007	85.09438231	140.960088	96.29784664	66.97544637	108.1580535	91.82459717	90.94777137	146.1444015	218.5731359	102.854195
AT3G55120	4	protein_coding	Chalcone-flavanone isomerase family protein	1.60E-15	0.767810555	3.4469993	7.652687195	2.846050893	1.927816348	9.283349059	0.917282863	12.83761611	8.932000065	1.394989874	33.83042112	21.74467505	76.37550902	110.0069092	113.1575844	161.1074807	83.03659176	159.7265224	112.4967757
AT3G55250	4	protein_coding		1.47E-12	0.750290271	51.70498951	71.60728732	51.22891607	51.08713323	38.16487946	64.20980039	34.84495803	58.95120043	85.09438231	90.21445633	88.53189126	131.6008771	123.8733263	179.9391096	293.6313762	342.110758	344.673022	160.2505091
AT3G55330	4	protein_coding	PsbP-like protein 1	8.64E-20	0.83499992	57.44998834	139.3882311	108.1499339	66.99161811	47.96397014	153.1862381	140.6024622	89.32000065	207.8534912	566.6595538	361.8935204	289.0519265	826.4384604	1126.938238	1938.486784	3716.717847	3494.367954	1065.275591
AT3G55340	4	protein_coding	phragmoplastin interacting protein 1	1.25E-08	0.658716314	55.72648869	53.56881037	29.88353437	51.08713323	60.8575105	82.55545764	48.29388919	36.62120027	47.42965572	115.5872722	54.36168762	82.25054818	102.1492728	148.4033894	181.8955427	298.9317303	184.9464996	91.37493214
AT3G56040	4	protein_coding	UDP-glucose pyrophosphorylase 3	1.80E-13	0.785257528	162.0089671	158.519949	82.53547589	110.3674859	70.65660117	87.14187196	103.923559	95.12580069	101.8342608	200.163325	127.3616681	144.5259632	338.8027916	230.0252535	179.297035	501.5410142	344.673022	468.3539235
AT3G56910	4	protein_coding	plastid-specific 50S ribosomal protein 5	2.10E-18	0.820329448	298.7399394	454.7882676	377.1017433	321.4633761	260.9652569	422.8673997	344.7816899	229.9990017	450.5817293	738.6308612	681.8508818	278.476856	682.6899362	881.1451244	1148.540427	1869.984046	2650.899828	1289.809972
AT3G57000	4	protein_coding	nucleolar essential protein-related	3.99E-07	0.543987896	47.68349032	52.47556934	106.7269085	44.8217301	53.63712789	51.36784031	39.1241634	37.96100028	86.48937219	93.03365809	6.212764299	70.50046987	69.3320856	89.04203362	111.7358334	511.5054052	212.9686965	76.68147571
AT3G57020	4	protein_coding	Calcium-dependent phosphotriesterase superfamily protein	5.77E-29	0.868717337	5.744998834	12.57227182	8.538152678	10.12103583	3.610191301	17.42837439	15.89419138	8.038800058	6.97494937	81.75685105	63.68083407	113.9757596	388.2596794	177.1565461	137.7209109	959.9030007	439.9484915	910.9942983
AT3G57040	4	protein_coding	response regulator 9	1.03E-08	0.670700801	128.113474	144.8544362	202.0696134	162.4185273	217.6429613	229.3207157	225.5752546	193.3778014	278.9979748	318.5697989	594.8721817	445.327968	356.8291339	392.3414607	543.0881205	521.4697962	647.3127486	252.0846118
AT3G57180	4	protein_coding	P-loop containing nucleoside triphosphate hydrolases superfamily protein	1.03E-08	0.67781989	25.85249475	28.42426672	76.84337411	24.57965844	19.59818135	55.03697176	29.34312255	26.34940019	70.44698864	31.01121936	69.89359837	10.57507048	105.846984	157.6786012	272.8433141	348.7536854	442.7507111	168.9747489
AT3G57520	4	protein_coding	seed imbibition 2	9.59E-13	0.785890072	1016.290294	1170.861141	771.279792	1150.90636	1110.391696	727.4053101	975.0475097	875.3360064	633.3254028	724.5348524	548.2764494	440.6279367	828.287316	780.0453154	1288.859846	2152.308458	2208.149116	2134.224546
AT3G58660	4	protein_coding	Ribosomal protein L1p/L10e family	5.31E-06	0.546639009	160.8599673	210.4488979	286.0281147	174.4673795	92.83349059	327.469982	150.9948181	101.3782007	166.7012899	222.7169391	229.8722791	103.4006891	248.6710804	430.3698292	527.497074	793.8298172	655.7194077	284.2265477
AT3G58840	4	protein_coding	Tropomyosin-related	1.47E-06	0.541317755	157.9874679	143.7611952	323.0267763	152.7794456	189.2771725	308.2070419	182.7832009	112.9898008	285.2754292	442.6146764	386.7445776	182.1262138	164.5481498	392.3414607	680.8090314	1571.052316	885.5014223	195.6066386
AT3G59800	4	protein_coding		1.35E-05	0.530359498	66.06748659	81.44645658	112.4190103	57.83449045	64.98344341	77.05176047	91.08594291	62.52400045	89.27935194	126.8640792	110.2765663	153.9260259	116.0156899	135.4180928	197.4865893	262.39563	204.5620374	78.51815777
AT3G59970	4	protein_coding	methylenetetrahydrofolate reductase 1	1.78E-07	0.621476332	122.3684752	179.8381491	88.22757768	115.6689809	142.3446856	141.2615609	109.4253945	155.4168011	154.1463811	109.9488687	121.1489038	90.475603	216.3161071	225.3876476	257.2522676	199.2878202	425.937393	253.4621233
AT3G60360	4	protein_coding	embryo sac development arrest 14	1.73E-05	0.555768125	22.40549545	13.66551285	11.38420357	26.0255207	11.86205713	31.18761733	16.50550643	20.99020015	6.277454433	62.02243873	9.319146449	11.75007831	19.87519787	32.46324143	33.7806008	179.3590382	81.26437103	24.79520772
AT3G60620	4	protein_coding	cytidinediphosphate diacylglycerol synthase 5	2.88E-07	0.611804317	15.51149685	15.30537439	19.92235625	18.31425531	22.17688942	10.09011149	28.73180749	20.54360015	25.10981773	36.64962288	20.19148397	19.97513313	32.35497328	28.75315669	28.58358529	222.5380659	16.81331814	38.57032311
AT3G60750	4	protein_coding	Transketolase	1.57E-16	0.811265404	785.3413406	1077.935653	833.8929116	695.9417018	723.0697433	749.4200988	893.7426076	683.744605	865.5912168	1251.725582	1352.829426	1739.01159	2046.683167	2276.136984	2039.828587	2577.455808	3200.134887	3011.699396
AT3G61470	4	protein_coding	photosystem I light harvesting complex gene 2	2.39E-13	0.784905576	1040.419289	2400.210677	1209.571629	1255.972351	777.7383545	1093.401172	1552.12892	1127.218408	1508.681549	1967.802829	2301.829173	1654.411026	3327.015681	4403.87058	4791.648298	5447.200419	7748.137445	5954.064045
AT3G62410	4	protein_coding	CP12 domain-containing protein 2	1.19E-30	0.875200304	43.08749125	22.95806159	12.80722902	40.00218923	41.25932915	36.69131451	55.01835478	40.6406003	119.2716342	225.5361408	54.36168762	51.70034457	398.4283853	381.2112064	381.9806398	963.2244644	1120.887876	1422.969421
AT3G62550	4	protein_coding	Adenine nucleotide alpha hydrolases-like superfamily protein	1.61E-06	0.560172069	47.68349032	60.12825653	44.11378884	58.31644454	26.30282233	20.18022298	42.79205372	41.5338003	34.87474685	42.28802641	96.29784664	65.80043854	128.9576792	142.8382623	51.97015507	56.4648824	297.0352872	137.751154
AT3G62560	4	protein_coding	Ras-related small GTP-binding family protein	3.54E-06	0.546340302	286.6754418	200.0631081	278.9129875	262.1830234	327.4959251	333.890962	353.9514157	267.5134019	415.7069825	623.043589	354.1275651	629.8041975	293.968043	442.4276046	470.3299034	1109.368866	1095.667899	294.328299
AT3G62910	4	protein_coding	Peptide chain release factor 1	1.25E-07	0.638046479	45.38549079	62.8613591	56.92101786	50.12322506	27.85004718	66.04436611	37.29021824	40.19400029	26.50480761	36.64962288	65.23402514	101.0506735	132.1931765	196.6344909	62.36418609	249.1097753	98.07768918	245.1970541
AT3G63160	4	protein_coding		1.72E-10	0.751132946	102.8354791	419.2579342	183.5702826	133.9832362	67.56215148	177.0355925	139.3798321	84.40740061	140.8939773	431.3378693	141.3403878	193.8762921	557.8921821	895.9854633	1322.640447	2241.987977	2463.151108	1265.473935
AT3G63200	4	protein_coding	PATATIN-like protein 9	3.74E-08	0.645734648	76.98298437	71.60728732	42.69076339	59.28035271	80.97143346	58.70610321	37.90153329	60.29100044	64.1695342	93.03365809	94.74465556	35.25023493	127.5710375	206.8372239	129.9253877	205.9307476	249.3975525	127.1902322
AT3G63410	4	protein_coding	S-adenosyl-L-methionine-dependent methyltransferases superfamily protein	4.06E-15	0.822865481	196.4789601	297.3615596	140.8795192	179.2869204	134.0928197	149.5171066	166.2776944	175.5138013	225.2908647	284.7393778	197.2552665	183.3012217	504.7375832	751.2921587	857.5075587	1302.013759	1255.394421	869.6689521
AT3G63490	4	protein_coding	Ribosomal protein L1p/L10e family	5.05E-13	0.773655236	386.6384215	711.1532886	515.1352116	460.2661532	419.2979325	472.4006743	474.3804812	384.0760028	716.3273003	614.5859838	672.5317354	430.0528662	663.7391662	774.4801883	927.667268	1634.160126	1123.690096	1192.006652
AT3G63540	4	protein_coding	Mog1/PsbP/DUF1795-like photosystem II reaction center PsbP family protein	7.11E-10	0.624176596	637.6948706	1011.247951	1088.614467	721.9672225	608.575105	876.0051339	906.5802237	552.890804	1129.244303	1745.08589	1540.765546	197.4013156	1131.961851	1427.455102	1941.085292	3826.326148	4096.845188	2228.813671
AT4G00810	4	protein_coding	60S acidic ribosomal protein family	7.87E-12	0.71854098	198.7769597	172.7320824	156.5327991	149.405767	80.97143346	326.5526991	230.465775	202.7564015	285.2754292	372.1346324	316.8509793	155.1010337	261.1508558	392.3414607	613.2478298	1076.154229	1157.316732	451.823785
AT4G00950	4	protein_coding	Protein of unknown function (DUF688)	1.81E-09	0.57167885	51.70498951	24.05130261	5.692101786	27.95333705	20.62966457	18.34565725	38.51284834	33.94160025	16.73987849	19.73441232	0	21.15014096	41.13703746	38.02836853	7.795523261	229.1809933	229.7820146	114.3334578
AT4G01037	4	protein_coding	Ubiquitin carboxyl-terminal hydrolase family protein	2.53E-16	0.846384225	55.72648869	68.87418476	45.53681429	47.71345462	40.74358754	66.96164898	45.84862898	38.40760028	62.77454433	101.4912634	60.57445192	83.42555601	116.0156899	191.996885	428.7537793	767.2581079	750.9948771	271.3697733
AT4G01310	4	protein_coding	Ribosomal L5P family protein	9.58E-13	0.755381255	220.0334553	451.5085445	350.0642598	254.471758	153.1752595	239.4108272	331.9440738	221.5136016	489.6414458	701.9812383	408.4892527	168.0261199	502.8887276	574.1356126	987.4329464	1976.270884	1824.245019	1124.967757
AT4G01540	4	protein_coding	NAC with transmembrane motif1	6.74E-05	0.554817053	16.66049662	10.93241028	38.42168705	30.84506157	11.86205713	10.09011149	31.17706771	35.72800026	16.73987849	25.37281584	40.38296795	27.02518012	39.75039574	58.43383457	197.4865893	195.9663566	89.67103011	35.81530003
AT4G01660	4	protein_coding	ABC transporter 1	1.56E-11	0.719314637	21.83099557	33.34385135	24.19143259	17.83230122	47.96397014	17.42837439	34.23364297	16.97080012	22.31983798	121.2256757	128.9148592	44.65029758	81.81186101	186.4317579	228.6686823	209.2522112	187.7487193	138.2103245
AT4G01883	4	protein_coding	Polyketide cyclase / dehydrase and lipid transport protein	7.72E-06	0.571973589	0.574499883	5.466205139	0	0.963908174	1.031483229	0.917282863	1.222630106	1.33980001	0	2.81920176	0	11.75007831	28.19504814	17.62290249	0	19.92878202	58.84661351	29.84608336
AT4G02200	4	protein_coding	Drought-responsive family protein	0.000169476	0.503726253	10.91549778	59.58163602	21.3453817	30.84506157	21.6611478	27.51848588	29.34312255	40.19400029	43.94218103	90.21445633	24.8510572	50.52533674	49.91910163	96.46220309	142.9179264	106.2868375	98.07768918	52.80460902
AT4G03100	4	protein_coding	Rho GTPase activating protein with PAK-box/P21-Rho-binding domain	3.21E-07	0.546039456	18.38399627	6.012825653	22.76840714	19.76011757	13.40928197	37.60859737	25.67523223	28.58240021	43.94218103	62.02243873	35.72339472	7.050046987	49.91910163	24.11555077	96.14478688	142.8229378	109.2865679	44.08036927
AT4G03180	4	protein_coding		3.99E-05	0.522412174	59.17348799	55.75529242	78.26639955	93.4990929	67.56215148	133.0060151	104.5348741	58.50460042	114.3891697	259.366562	144.44677	108.1007205	99.83820327	174.3739825	262.4492831	205.9307476	235.386454	106.0683886
AT4G03200	4	protein_coding	catalytics	7.98E-07	0.559453199	130.9859734	90.73900531	92.49665402	131.0915117	108.305739	72.46534615	73.35780637	103.1646007	83.69939244	28.1920176	66.78721622	124.5508301	177.4901391	104.8098937	163.7059885	508.1839416	154.122083	211.6776066
AT4G04330	4	protein_coding	Chaperonin-like RbcX protein	6.36E-10	0.716979933	4.595999067	8.199307709	1.423025446	4.337586784	12.37779874	1.834565725	4.890520425	5.359200039	13.2524038	5.638403521	10.87233752	95.17563432	15.71527274	21.33298722	54.56866282	199.2878202	210.1664768	131.7819373
AT4G05410	4	protein_coding	Transducin/WD40 repeat-like superfamily protein	5.04E-08	0.640713214	82.15348333	73.24714887	115.2650612	78.5585162	83.55014153	102.7356806	79.4709569	83.96080061	94.85931143	186.0673162	153.7659164	59.92539939	137.2775295	194.7794486	197.4865893	239.1453843	462.366249	139.1286655
AT4G09180	4	protein_coding	basic helix-loop-helix (bHLH) DNA-binding superfamily protein	6.84E-07	0.608723104	79.85548379	61.76811807	51.22891607	50.60517914	70.65660117	61.4579518	56.85229994	49.57260036	29.29478735	84.57605281	86.97870019	97.52564998	74.41643855	81.62186415	72.7582171	295.6102667	117.693227	98.72166035
AT4G09730	4	protein_coding	RH39	1.86E-11	0.734322637	45.95999067	54.66205139	49.80589062	42.41195966	35.58617139	48.61599172	20.7847118	29.02900021	29.29478735	50.74563169	68.34040729	32.90021927	74.87865245	60.28887693	129.9253877	205.9307476	117.693227	151.0670989
AT4G10040	4	protein_coding	cytochrome c-2	4.76E-08	0.679858948	16.66049662	48.10260523	42.69076339	36.14655653	29.39727202	32.10490019	84.36147733	51.35900037	67.65700889	507.4563169	177.0637825	131.6008771	131.2687487	230.9527747	441.7463181	677.5785888	467.9706884	74.84479366
AT4G10300	4	protein_coding	RmlC-like cupins superfamily protein	1.13E-06	0.585085103	13.7879972	32.25061032	15.65327991	14.45862261	31.97598009	62.37523466	22.61865696	17.86400013	36.96723166	22.55361408	10.87233752	149.2259946	83.66071663	75.12921587	93.54627913	169.3946472	263.4086509	117.5476514
AT4G10430	4	protein_coding	TMPIT-like protein	8.23E-11	0.715786546	67.79098624	104.4045182	65.45917054	102.1742665	120.6835378	89.89372054	125.3195859	83.96080061	190.4161178	202.9825267	164.6382539	324.3021614	261.6130697	281.0389186	405.3672096	611.1493153	215.7709162	182.7498643
AT4G11100	4	protein_coding		1.17E-10	0.74294034	78.70648402	53.02218985	82.53547589	60.24426089	68.0778931	110.9912264	70.3012311	50.91240037	147.1714317	236.8129479	110.2765663	84.60056384	129.882107	204.0546604	407.9657173	687.5429798	680.9393849	240.1461784
AT4G11175	4	protein_coding	Nucleic acid-binding, OB-fold-like protein	1.46E-11	0.781615186	43.08749125	28.42426672	103.8808576	43.85782193	44.86952045	32.10490019	56.24098488	76.81520056	113.6916747	267.8241672	118.0425217	193.8762921	176.1034974	262.488495	283.2373451	837.0088449	641.7083092	279.1756721
AT4G12400	4	protein_coding	stress-inducible protein, putative	1.30E-12	0.791137842	49.40698997	77.62011298	115.2650612	106.5118532	122.7465042	141.2615609	306.2688416	348.3480025	449.8842344	800.6532999	487.7019975	343.1022867	341.1138612	459.1229859	449.5418414	405.2185678	347.4752417	223.61604
AT4G12800	4	protein_coding	photosystem I subunit l	2.95E-05	0.554049955	866.3458242	3018.985098	850.969217	988.9697867	607.0278801	743.9164016	1020.896139	776.6374056	1164.11905	1643.594626	1845.190997	3002.145009	3441.182515	4184.97558	3430.030235	3663.574428	5156.084231	5173.015002
AT4G12830	4	protein_coding	alpha/beta-Hydrolases superfamily protein	2.04E-21	0.837843694	1.148999767	1.639861542	0	0.963908174	2.578708072	1.834565725	1.222630106	3.572800026	0.697494937	16.91521056	13.97871967	49.35032891	127.1088236	120.5777539	207.8806203	96.32244644	212.9686965	105.609218
AT4G13170	4	protein_coding	Ribosomal protein L13 family protein	2.00E-05	0.533494476	118.9214759	44.27626163	92.49665402	122.8982922	121.1992794	117.4122064	116.1498601	198.2904014	186.2311482	109.9488687	264.0424827	74.02549336	158.0771552	148.4033894	194.8880815	262.39563	538.0261806	231.4219387
AT4G13550	4	protein_coding	triglyceride lipases;triglyceride lipases	4.52E-09	0.69846337	24.1289951	28.97088724	120.9571629	56.87058228	76.32975893	96.31470058	72.74649132	48.67940035	100.4392709	222.7169391	180.1701647	157.4510494	177.4901391	274.5462703	309.2224227	391.9327131	582.8616957	164.8422143
AT4G13590	4	protein_coding	Uncharacterized protein family (UPF0016)	2.47E-08	0.607172512	78.70648402	89.09914377	122.3801884	92.05323063	91.80200736	81.63817478	124.0969558	108.0772008	136.0115127	157.8752986	239.1914255	36.42524277	223.7115295	260.6334526	475.5269189	262.39563	386.7063173	279.1756721
AT4G13670	4	protein_coding	plastid transcriptionally active 5	4.49E-11	0.711714353	339.5294311	471.7335035	397.0240995	354.236254	449.7266877	353.1539021	365.5664017	449.2796033	450.5817293	614.5859838	678.7444997	306.6770439	850.0113695	879.290082	1135.547888	1365.121569	961.161354	822.3743892
AT4G14010	4	protein_coding	ralf-like 32	4.94E-09	0.669211444	276.3344439	289.1622519	204.9156643	332.5483201	266.6384146	332.9736792	424.8639619	302.7948022	477.7840318	778.0996859	403.8296795	661.5294089	344.8115724	473.9633248	558.679167	1255.513267	1176.93227	492.2307902
AT4G14200	4	protein_coding	Pentatricopeptide repeat (PPR) superfamily protein	6.90E-06	0.516103346	18.38399627	47.55598471	32.72958527	20.24207166	43.32229561	25.68392016	18.95076665	15.63100011	34.87474685	50.74563169	32.61701257	18.8001253	32.81718718	49.15862273	98.74329464	295.6102667	78.46215134	16.53013848
AT4G14380	4	protein_coding		4.73E-05	0.510640006	137.879972	90.1923848	150.8406973	94.46300107	132.5455949	106.4048121	97.81040849	87.08700063	89.97684687	107.1296669	90.08508234	96.35064215	110.931337	89.04203362	184.4940505	773.9010352	226.979795	67.03889494
AT4G14480	4	protein_coding	Protein kinase superfamily protein	9.55E-06	0.511794764	16.66049662	19.13171799	48.38286518	18.31425531	12.89354036	47.69870886	29.34312255	12.95140009	42.54719116	39.46882465	40.38296795	16.45010964	36.51489842	26.89811432	96.14478688	182.6805019	140.1109845	22.95852566
AT4G14870	4	protein_coding	secE/sec61-gamma protein transport protein	1.35E-07	0.674554616	67.21648636	122.4429951	75.42034866	67.47357219	54.15286951	67.87893184	81.91621711	63.41720046	80.90941269	307.2929919	48.14892332	89.30059517	67.48322999	135.4180928	275.4418219	956.5815371	568.8505972	165.7605553
AT4G14930	4	protein_coding	Survival protein SurE-like phosphatase/nucleotidase	3.02E-07	0.516645429	110.8784775	116.4301695	86.80455223	132.5373739	105.2112893	125.6677522	130.8214214	112.9898008	140.8939773	73.29924577	35.72339472	164.5010964	163.1615081	141.9107411	135.1224032	229.1809933	243.7931131	264.0230451
AT4G15110	4	protein_coding	cytochrome P450, family 97, subfamily B, polypeptide 3	1.49E-05	0.527370758	99.96297971	160.7064311	177.8781808	79.04047028	66.01492664	117.4122064	97.81040849	85.30060062	99.74177599	73.29924577	159.9786807	207.9763861	182.1122782	203.1271392	75.35672485	272.360021	308.244166	306.2667323
AT4G15248	4	protein_coding	B-box type zinc finger family protein	1.46E-13	0.792787582	1.72349965	2.186482056	4.269076339	4.819540871	13.92502359	10.09011149	85.58410743	81.72780059	154.843876	544.1059398	433.3403099	209.1513939	134.0420322	192.9244062	296.2298839	544.7200419	148.5176436	59.23299621
AT4G15545	4	protein_coding		6.80E-14	0.806324604	988.7142993	889.8981967	698.7054942	922.9420768	731.3216092	663.1955097	821.6074313	950.3648069	1025.317557	1195.341546	1135.382676	1845.937303	1317.309626	1187.227115	1624.067346	2511.026535	2648.097608	2539.212938
AT4G15620	4	protein_coding	Uncharacterised protein family (UPF0497)	2.61E-22	0.83409174	4.595999067	0.546620514	1.423025446	3.855632697	1.547224843	6.420980039	6.724465584	6.252400045	18.8323633	8.457605281	18.6382929	2.350015662	42.52367917	38.02836853	41.57612406	172.7161109	72.85771196	112.9559463
AT4G15630	4	protein_coding	Uncharacterised protein family (UPF0497)	7.60E-26	0.883016253	110.8784775	55.75529242	48.38286518	89.6434602	121.715021	90.81100341	150.9948181	183.5526013	150.6589064	795.0148964	483.0424243	515.8284379	726.6002571	921.9560565	922.4702525	1348.51425	1146.107854	635.0328198
AT4G15680	4	protein_coding	Thioredoxin superfamily protein	7.40E-09	0.705150939	6.319498717	6.559446167	14.23025446	16.86839305	8.767607444	12.84196008	6.724465584	15.18440011	3.487474685	14.0960088	48.14892332	19.97513313	34.6660428	63.99896167	12.99253877	76.39366442	154.122083	73.46728212
AT4G15810	4	protein_coding	P-loop containing nucleoside triphosphate hydrolases superfamily protein	5.46E-11	0.647159276	9.191998134	11.47903079	14.23025446	6.265403132	11.86205713	0	12.22630106	13.8446001	3.487474685	28.1920176	3.10638215	9.400062649	67.02101608	41.73845326	33.7806008	66.42927341	151.3198633	73.92645263
AT4G15830	4	protein_coding	ARM repeat superfamily protein	4.35E-07	0.605424444	5.744998834	7.652687195	5.692101786	11.084944	9.283349059	11.92467722	11.61498601	13.8446001	6.97494937	8.457605281	3.10638215	23.50015662	10.63091979	14.84033894	15.59104652	122.8941558	28.02219691	8.724239752
AT4G15930	4	protein_coding	Dynein light chain type 1 family protein	2.99E-07	0.607070156	154.5404686	106.0443797	180.7242317	129.6456494	92.31774897	229.3207157	195.620817	151.3974011	272.7205204	558.2019486	296.6594953	141.0009397	243.5867274	327.4149778	439.1478104	923.3669004	787.4237331	235.5544733
AT4G16630	4	protein_coding	DEA(D/H)-box RNA helicase family protein	6.64E-06	0.535262547	103.409979	157.9733285	266.1057585	90.12541429	91.28626574	211.8923413	110.0367096	84.40740061	232.265814	439.7954746	268.7020559	72.85048553	137.2775295	257.850889	296.2298839	1282.084977	829.4570285	162.5463617
AT4G16890	4	protein_coding	disease resistance protein (TIR-NBS-LRR class), putative	4.93E-13	0.750172474	74.11048496	77.07349246	78.26639955	117.5967972	93.86497382	92.64556913	124.7082708	75.02880054	136.0115127	138.1408863	93.19146449	123.3758223	301.3634654	364.5158251	535.2925972	186.0019655	661.323847	425.6510658
AT4G16950	4	protein_coding	Disease resistance protein (TIR-NBS-LRR class) family	2.12E-10	0.741591142	23.55449522	27.3310257	42.69076339	30.36310749	39.19636269	38.52588023	32.39969781	49.57260036	39.05971647	14.0960088	119.5957128	52.8753524	74.87865245	102.9548514	57.16717058	288.9673393	162.5287421	173.566454
AT4G17300	4	protein_coding	Class II aminoacyl-tRNA and biotin synthetases superfamily protein	3.21E-08	0.580536918	87.89848216	86.91266171	81.11245045	80.96828663	77.87698377	116.4949236	80.69358701	61.63080045	110.901695	50.74563169	60.57445192	24.67516445	165.4725776	109.4474997	119.5313567	195.9663566	232.5842343	226.371063
AT4G17330	4	protein_coding	G2484-1 protein	9.07E-06	0.541487699	717.5503544	654.8513757	658.8607817	666.5425024	889.1385432	811.7953335	906.5802237	784.6762057	747.7145725	907.7829668	739.3189516	492.3282812	1008.088525	992.4476664	1377.209109	1388.371814	1333.856573	949.1054509
AT4G17560	4	protein_coding	Ribosomal protein L19 family protein	3.63E-10	0.713665515	87.89848216	151.4138824	71.15127232	92.05323063	71.17234278	111.9085092	135.1006267	70.11620051	253.1906621	191.7057197	250.063763	226.7765114	165.9347915	208.6922663	228.6686823	524.7912599	630.4994304	418.7635081
AT4G17870	4	protein_coding	Polyketide cyclase/dehydrase and lipid transport superfamily protein	0.000112956	0.510927291	118.346976	116.4301695	176.4551554	60.72621497	82.00291669	153.1862381	115.538545	102.2714007	172.2812494	462.3490887	127.3616681	101.0506735	159.4637969	274.5462703	368.988101	903.4381183	507.201764	136.8328129
AT4G20020	4	protein_coding		2.95E-10	0.671531144	32.17199347	43.1830206	9.961178125	25.54356662	13.40928197	17.42837439	23.22997202	19.65040014	23.71482786	14.0960088	15.53191075	1.175007831	29.58168986	12.98529657	12.99253877	176.0375745	78.46215134	54.64129108
AT4G20960	4	protein_coding	Cytidine/deoxycytidylate deaminase family protein	3.16E-08	0.64244409	29.29949405	20.77157953	22.76840714	29.39919931	25.78708072	23.84935443	25.06391718	32.60180024	26.50480761	19.73441232	31.0638215	43.47528975	40.67482355	61.21639812	31.18209304	136.1800105	30.8244166	63.82470134
AT4G21190	4	protein_coding	Pentatricopeptide repeat (PPR) superfamily protein	2.83E-08	0.669167519	43.66199114	53.56881037	82.53547589	27.95333705	43.32229561	28.43576874	39.73547845	29.47560021	41.15220128	22.55361408	24.8510572	23.50015662	80.4252193	101.099809	77.95523261	265.7170936	165.3309618	98.72166035
AT4G21210	4	protein_coding	PPDK regulatory protein	9.65E-07	0.586997721	29.87399394	70.5140463	52.65194152	28.91724523	16.50373166	31.18761733	40.3467935	20.09700015	29.99228229	109.9488687	63.68083407	45.82530541	105.3847701	121.505275	137.7209109	232.5024569	89.67103011	181.8315232
AT4G21860	4	protein_coding	methionine sulfoxide reductase B 2	9.24E-13	0.719821484	236.693952	249.8055749	246.1834022	287.72659	192.8873638	290.7786675	341.7251147	271.086202	349.4449634	473.6258957	327.7233168	175.0761668	491.7955939	676.1629428	722.3851555	591.2205333	1003.194649	666.7155852
AT4G22120	4	protein_coding	ERD (early-responsive to dehydration stress) family protein	1.49E-05	0.552233591	44.23649102	26.23778467	35.57563616	40.48414332	63.43621857	54.1196889	57.46361499	43.32020031	36.26973672	53.56483345	31.0638215	38.77525843	80.8874332	40.81093208	33.7806008	212.5736749	58.84661351	83.56903341
AT4G22340	4	protein_coding	cytidinediphosphate diacylglycerol synthase 2	4.05E-07	0.580420636	6.893998601	14.75875388	4.269076339	11.084944	9.799090673	10.09011149	12.83761611	20.09700015	6.97494937	11.27680704	7.765955374	21.15014096	14.32863102	12.98529657	25.98507754	53.14341873	53.24217413	11.47926283
AT4G22890	4	protein_coding	PGR5-LIKE A	3.44E-21	0.846743826	71.23798554	66.6877027	41.26773795	49.64127097	31.97598009	51.36784031	56.85229994	57.61140042	84.39688738	186.0673162	99.40422879	160.9760729	324.9363745	234.6628594	381.9806398	587.8990697	445.5529308	503.2508825
AT4G23770	4	protein_coding		1.70E-21	0.82100881	1.148999767	0.546620514	1.423025446	5.783449045	1.547224843	8.255545764	7.335780637	2.233000016	5.579959496	31.01121936	21.74467505	17.62511747	29.11947595	36.17332616	46.77313956	149.4658652	64.45105289	17.4484795
AT4G23890	4	protein_coding		2.18E-10	0.7212976	153.3914689	129.0024413	233.3761732	130.6095576	191.8558805	148.5998238	154.0513934	146.0382011	101.1367659	262.1857637	152.2127253	230.3015349	239.8890162	238.3729442	241.6612211	936.652755	465.1684687	257.1354874
AT4G24280	4	protein_coding	chloroplast heat shock protein 70-1	5.64E-31	0.890567608	436.0454115	489.7719805	466.7523464	425.5654589	401.246976	504.5055745	521.4517403	503.3182037	678.6625737	752.72687	656.9998246	1009.331727	1120.406503	1088.90987	1086.176241	1395.014742	1532.814171	1266.851446
AT4G24350	4	protein_coding	Phosphorylase superfamily protein	3.82E-13	0.752212098	25.85249475	12.02565131	2.846050893	18.7962094	7.220382601	31.18761733	23.22997202	16.52420012	61.37955446	124.0448775	104.063802	35.25023493	78.57636368	70.49160995	101.3418024	279.0029483	347.4752417	143.2612001
AT4G24700	4	protein_coding		2.45E-17	0.82799133	21.83099557	8.745928223	22.76840714	16.86839305	43.83803722	29.35305161	38.51284834	45.55320033	107.4142203	473.6258957	155.3191075	155.1010337	190.8943424	486.9486214	530.0955817	930.0098277	706.1593621	216.2693117
AT4G24930	4	protein_coding	thylakoid lumenal 17.9 kDa protein, chloroplast	2.16E-14	0.759336582	27.00149452	63.95460013	18.4993308	58.79839862	14.95650682	55.03697176	50.73914941	31.70860023	106.7167254	118.4064739	32.61701257	112.8007518	207.071829	169.7363766	166.3044962	385.2897858	437.1462718	407.2842453
AT4G25290	4	protein_coding	DNA photolyases;DNA photolyases	1.30E-12	0.737369031	6.893998601	5.466205139	5.692101786	7.711265393	6.704640987	1.834565725	8.558410743	5.359200039	2.789979748	16.91521056	18.6382929	68.15045421	89.20728347	55.65127101	62.36418609	112.9297648	28.02219691	101.9358539
AT4G25340	4	protein_coding	FK506 BINDING PROTEIN 53	1.46E-05	0.558016199	61.47148752	85.27280017	183.5702826	69.40138854	66.53066825	92.64556913	112.4819698	69.2230005	99.74177599	112.7680704	76.10636267	225.6015036	156.2282996	190.1418426	202.6836048	471.6478412	291.4308478	134.0777899
AT4G25640	4	protein_coding	detoxifying efflux carrier 35	1.59E-09	0.709206477	495.2188995	351.4769905	839.5850134	462.1939695	409.4988418	646.6844182	566.0777392	586.8324043	779.1018446	2184.881364	1360.595382	575.7538373	2022.648044	2255.731518	3367.666049	3085.63975	1981.169321	1849.997998
AT4G25730	4	protein_coding	FtsJ-like methyltransferase family protein	2.08E-05	0.552917377	152.816969	193.5036619	160.8018754	172.0576091	207.8438706	341.2292249	193.7868718	145.5916011	358.5123976	296.0161848	237.6382344	146.8759789	260.6886419	266.1985797	628.8388764	621.1137064	809.8414906	288.8182528
AT4G26555	4	protein_coding	FKBP-like peptidyl-prolyl cis-trans isomerase family protein	4.47E-05	0.504234101	108.0059781	208.8090363	46.95983973	111.3313941	86.1288496	126.5850351	114.92723	111.6500008	108.1117152	45.10722817	69.89359837	102.2256813	159.4637969	161.3886859	187.0925583	355.3966127	224.1775753	227.7485746
AT4G26600	4	protein_coding	S-adenosyl-L-methionine-dependent methyltransferases superfamily protein	2.02E-06	0.572753136	33.32099324	37.17019495	49.80589062	32.77287792	25.78708072	10.09011149	19.5620817	15.63100011	17.43737343	33.83042112	15.53191075	39.95026626	33.27940109	32.46324143	44.17463181	179.3590382	109.2865679	35.81530003
AT4G27030	4	protein_coding	fatty acid desaturase A	5.21E-11	0.665849856	1.72349965	13.11889233	8.538152678	9.157127655	7.220382601	5.503697176	7.335780637	9.378600068	0.697494937	2.81920176	9.319146449	132.7758849	164.5481498	141.9107411	150.7134497	368.6824674	98.07768918	237.8503259
AT4G27340	4	protein_coding	Met-10+ like family protein	4.46E-10	0.514287397	14.93699697	17.49185645	1.423025446	21.20597983	28.36578879	11.92467722	15.28287633	18.75720014	31.38727217	19.73441232	0	25.85017228	55.92788239	40.81093208	18.18955427	102.9653738	84.06659072	93.6707847
AT4G27410	4	protein_coding	NAC (No Apical Meristem) domain transcriptional regulator superfamily protein	7.09E-06	0.576018047	120.0704756	163.9861542	364.2945143	187.962094	188.7614309	271.5157274	348.4495803	301.4550022	514.0537686	538.4675362	191.0425022	305.5020361	406.2860216	489.7311849	667.8164927	1262.156195	622.0927714	432.5386235
AT4G27430	4	protein_coding	COP1-interacting protein 7	4.23E-07	0.599760822	480.2819025	337.8114776	496.6358808	319.5355597	468.2933858	729.2398758	423.0300167	399.7070029	570.5508585	975.4438091	709.8083212	403.0276861	781.6037117	773.5526671	1205.707598	2248.630905	1395.505406	610.2376121
AT4G28025	4	protein_coding		3.59E-11	0.754834141	192.4574609	275.496739	313.0655982	280.9792328	278.5004718	198.1330983	239.6355008	229.9990017	343.167509	600.489975	369.6594758	300.8020048	348.0470697	439.645041	501.5119964	953.2600734	1048.030164	567.5347544
AT4G28030	4	protein_coding	Acyl-CoA N-acyltransferases (NAT) superfamily protein	4.57E-05	0.553670213	261.9719468	276.0433595	456.7911683	302.1852126	252.1976494	286.1922532	363.1211415	273.765802	296.4353482	978.2630108	436.446692	220.9014723	311.0699574	583.4108245	657.4224616	1521.230361	1260.998861	429.7836004
AT4G28190	4	protein_coding	Developmental regulator, ULTRAPETALA	1.03E-11	0.741908259	67.79098624	120.8031336	89.65060312	61.69012315	31.97598009	84.39002337	72.13517626	63.41720046	154.1463811	171.9713074	43.48935009	75.20050119	128.4954653	128.9254445	124.7283722	501.5410142	445.5529308	309.9400964
AT4G28750	4	protein_coding	Photosystem I reaction centre subunit IV / PsaE protein	6.76E-09	0.71063139	106.2824784	534.5948626	203.4926388	141.6945016	107.7899974	182.5392897	157.1079686	88.42680064	251.0981773	665.3316154	389.8509598	282.0018795	930.8988027	2182.457345	2559.530137	4513.869128	4150.087362	1544.649607
AT4G29060	4	protein_coding	elongation factor Ts family protein	1.76E-16	0.827493398	751.4458475	696.3945347	742.819283	474.7247758	426.5183151	809.9607678	629.6545047	509.5706037	653.552756	1110.765494	802.9997857	645.0792993	1361.682161	1292.037009	2767.410758	3942.577377	4435.913771	2092.899199
AT4G29390	4	protein_coding	Ribosomal protein S30 family protein	1.12E-06	0.548155229	277.4834437	90.73900531	345.7951835	333.9941824	208.3596122	410.9427225	484.7728371	348.3480025	620.072999	575.1171591	483.0424243	401.8526782	460.8272623	511.0641722	511.9060275	753.9722532	930.3369374	579.4731877
AT4G31130	4	protein_coding	Protein of unknown function (DUF1218)	6.19E-05	0.510067626	117.7724761	181.4780106	69.72824687	109.4035778	118.6205713	77.05176047	78.85964185	45.99980033	59.98456458	146.5984915	79.21274482	75.20050119	133.1176044	179.0115884	140.3194187	308.8961213	193.3531587	208.0042425
AT4G31730	4	protein_coding	glutamine dumper 1	1.99E-08	0.624328233	109.7294777	109.8707233	129.4953156	79.52242437	163.4900918	115.5776407	178.5039955	127.2810009	170.1887646	374.9538341	327.7233168	110.4507361	269.9329199	274.5462703	337.806008	458.3619865	504.3995443	157.495486
AT4G31780	4	protein_coding	monogalactosyl diacylglycerol synthase 1	8.58E-06	0.55330088	98.81397994	146.4942977	147.9946464	144.5862261	120.6835378	121.9986207	128.9874762	130.8538009	131.1290482	64.84164049	291.9999221	83.42555601	268.5462782	276.4013127	119.5313567	478.2907685	294.2330675	273.6656259
AT4G31820	4	protein_coding	Phototropic-responsive NPH3 family protein	9.26E-06	0.564727581	89.04748193	144.3078157	155.1097737	94.46300107	94.89645704	109.1566607	113.0932848	73.68900053	153.4488861	138.1408863	135.1276235	70.50046987	96.14049203	120.5777539	155.9104652	591.2205333	255.0019919	134.9961309
AT4G32208	4	protein_coding	heat shock protein 70 (Hsp 70) family protein	6.54E-06	0.539961868	12.06449755	15.8519949	28.46050893	26.98942888	5.157416144	70.63078043	67.24465584	45.99980033	126.9440785	222.7169391	223.6595148	36.42524277	103.5359145	159.5336436	116.9328489	176.0375745	316.6508251	95.04829624
[truncated: 457 more rows]
