# Supplementary material for: Light regulates xylem cell differentiation via PIF in Arabidopsis
Source: Cell Rep. 2022 Jul 19;40(3):111075. doi: 10.1016/j.celrep.2022.111075 (PMC9638722; doi:10.1016/j.celrep.2022.111075)
Supplement: Data S2. List of ontologies with significant association with the genes of each transcriptional cluster identified during deetiolation, related to Figures 1J and S1C [file mmc3.xls]

## Sheet: GO_Gropus_CLUSTER_1
Gene Ontology association of the genes within each cluster. Related to Figure 1J and S1C
N	High level GO category	Genes
20	Regulation of metabolic process	AT2G26150 AT3G04070 AT5G44190 AT1G77450 AT4G28840 AT1G22190 AT2G39250 AT3G12320 AT5G06980 AT5G14000 AT1G01060 AT1G07350 AT1G74310 AT2G46830 AT4G20860 AT1G18330 AT3G15270 AT3G24500 AT4G01680 AT5G54470
17	Response to abiotic stimulus	AT2G26150 AT2G02950 AT1G01060 AT1G18330 AT1G22190 AT1G61890 AT1G74310 AT2G46830 AT3G24500 AT3G55530 AT5G06980 AT5G14640 AT5G54470 AT1G02205 AT1G07350 AT3G04070 AT5G48570
16	Response to chemical	AT1G61890 AT1G66760 AT1G22190 AT1G63460 AT1G72770 AT2G39250 AT1G01060 AT1G18330 AT1G74310 AT2G26150 AT2G46830 AT3G24500 AT3G55530 AT4G20860 AT1G02205 AT3G04070
15	Response to stress	AT2G26150 AT1G63460 AT1G01060 AT1G18330 AT1G22190 AT1G66760 AT1G74310 AT2G46830 AT3G24500 AT3G55530 AT5G14640 AT5G54470 AT1G02205 AT3G04070 AT5G48570
13	Developmental process	AT2G46670 AT4G01680 AT5G55730 AT3G44735 AT1G01060 AT2G46830 AT5G44190 AT1G77450 AT3G04070 AT3G15270 AT4G28840 AT5G11110 AT5G54470
12	Multicellular organismal process	AT2G46670 AT5G55730 AT3G44735 AT1G01060 AT2G46830 AT5G44190 AT1G77450 AT3G04070 AT3G15270 AT4G28840 AT5G11110 AT5G54470
12	Anatomical structure development	AT2G46670 AT5G55730 AT3G44735 AT1G01060 AT2G46830 AT5G44190 AT1G77450 AT3G04070 AT3G15270 AT4G28840 AT5G11110 AT5G54470
11	Cellular response to stimulus	AT2G26150 AT1G22190 AT1G63460 AT1G72770 AT2G02950 AT2G39250 AT3G44735 AT3G62220 AT3G55530 AT5G48570 AT3G24500
9	Response to endogenous stimulus	AT1G22190 AT1G72770 AT2G39250 AT1G01060 AT1G18330 AT2G46830 AT3G24500 AT3G55530 AT4G20860
9	Positive regulation of biological process	AT2G26150 AT3G04070 AT5G44190 AT1G77450 AT1G74310 AT2G46830 AT3G55530 AT4G20860 AT3G24500
8	Signaling	AT1G22190 AT1G72770 AT2G02950 AT2G39250 AT3G44735 AT3G62220 AT3G55530 AT3G24500
6	Reproduction	AT2G46670 AT1G01060 AT2G46830 AT5G44190 AT1G77450 AT3G04070
6	Developmental process involved in reproduction	AT2G46670 AT1G01060 AT2G46830 AT5G44190 AT1G77450 AT3G04070
6	Reproductive process	AT2G46670 AT1G01060 AT2G46830 AT5G44190 AT1G77450 AT3G04070
6	Localization	AT1G30280 AT1G61890 AT1G66760 AT1G12500 AT1G79820 AT5G11110
6	Establishment of localization	AT1G30280 AT1G61890 AT1G66760 AT1G12500 AT1G79820 AT5G11110
5	Circadian rhythm	AT3G12320 AT5G06980 AT1G18330 AT2G46830 AT1G01060
5	Rhythmic process	AT1G01060 AT1G18330 AT2G46830 AT3G12320 AT5G06980
4	Cellular component organization	AT1G30280 AT5G59870 AT5G11110 AT5G44190
4	Negative regulation of biological process	AT4G28840 AT5G44190 AT1G01060 AT2G46830
4	Regulation of developmental process	AT2G46670 AT5G44190 AT1G77450 AT3G15270
4	Regulation of multicellular organismal process	AT2G46670 AT5G44190 AT1G77450 AT3G15270
4	Cellular component organization or biogenesis	AT1G30280 AT5G59870 AT5G11110 AT5G44190
3	Regulation of molecular function	AT3G44735 AT1G01060 AT2G46830
2	Protein folding	AT2G20560 AT5G48570
2	Catabolic process	AT4G05050 AT3G55530
2	Response to external stimulus	AT2G02950 AT1G02205
2	Regulation of signaling	AT3G44735 AT3G55530
2	Regulation of circadian rhythm	AT1G01060 AT2G46830
2	Photoperiodism, flowering	AT1G01060 AT2G46830
2	Regulation of response to stimulus	AT3G44735 AT3G55530
2	Regulation of reproductive process	AT2G46670 AT5G44190

## Sheet: GO_Groups_CLUSTER_2
N	High level GO category	Genes
118	Response to chemical	AT1G07530 AT1G14920 AT1G20620 AT1G32450 AT1G55510 AT1G65970 AT1G66350 AT2G33150 AT3G13450 AT3G20410 AT3G20770 AT3G22960 AT4G23030 AT4G35100 AT5G03340 AT5G07470 AT5G26240 AT5G41260 AT5G53160 AT5G53550 AT5G60660 AT5G66210 AT1G19870 AT1G59870 AT2G21660 AT2G43750 AT2G47000 AT3G16640 AT3G26520 AT3G48990 AT1G13260 AT1G27130 AT1G52830 AT1G75500 AT1G78080 AT1G78700 AT2G14900 AT2G21050 AT2G25490 AT2G37130…
98	Response to stress	AT1G14920 AT1G20620 AT1G60140 AT1G65970 AT1G66280 AT1G66350 AT3G63350 AT4G04960 AT4G16520 AT4G32210 AT4G35100 AT5G03340 AT5G07470 AT5G60300 AT5G60640 AT5G60660 AT2G14170 AT2G21660 AT4G37870 AT5G46180 AT5G66210 AT1G11000 AT1G59870 AT1G75500 AT2G07180 AT2G30740 AT2G31980 AT2G33340 AT2G37130 AT2G40000 AT3G12610 AT3G12710 AT3G26810 AT3G28910 AT3G48990 AT4G01250 AT4G16500 AT4G30170 AT4G34131 AT4G37520…
92	Cellular response to stimulus	AT1G10210 AT1G14920 AT1G18200 AT1G60140 AT1G65970 AT1G66350 AT2G01450 AT2G21880 AT2G33150 AT3G20410 AT3G20770 AT3G21700 AT3G22960 AT3G63350 AT4G16520 AT4G35500 AT5G03340 AT5G07470 AT5G09890 AT5G41260 AT5G53160 AT5G57565 AT5G60640 AT5G66210 AT2G47000 AT1G01960 AT1G09570 AT1G13260 AT1G20620 AT1G52830 AT1G68690 AT1G75500 AT1G78080 AT1G78700 AT2G01950 AT2G14900 AT2G21050 AT2G25490 AT2G30740 AT2G33340…
89	Developmental process	AT1G14740 AT1G14920 AT1G66350 AT1G75540 AT2G20120 AT2G20750 AT2G43750 AT2G45430 AT3G28910 AT4G31380 AT5G05690 AT5G26240 AT5G48160 AT5G53550 AT5G57660 AT4G13195 AT4G16515 AT1G08590 AT1G74660 AT3G02170 AT3G20810 AT3G26810 AT4G16780 AT4G36930 AT5G15580 AT5G18060 AT5G66210 AT1G05620 AT1G75780 AT2G39700 AT1G42470 AT1G72180 AT2G21050 AT2G38120 AT2G39350 AT3G11600 AT3G57550 AT4G17460 AT1G01960 AT1G03790…
85	Anatomical structure development	AT1G14740 AT1G14920 AT1G66350 AT1G75540 AT2G20120 AT2G20750 AT2G43750 AT2G45430 AT4G31380 AT5G05690 AT5G26240 AT5G48160 AT5G53550 AT5G57660 AT4G13195 AT1G08590 AT1G74660 AT3G02170 AT3G20810 AT3G26810 AT4G16780 AT4G36930 AT5G15580 AT5G18060 AT5G66210 AT1G05620 AT1G75780 AT2G39700 AT1G42470 AT1G72180 AT2G21050 AT2G38120 AT2G39350 AT3G11600 AT3G57550 AT4G17460 AT1G01960 AT1G03790 AT1G07240 AT1G09570…
79	Response to abiotic stimulus	AT1G14920 AT1G66280 AT1G66350 AT1G75540 AT3G61600 AT3G63350 AT4G35100 AT5G60660 AT1G09570 AT5G46180 AT4G02440 AT4G16780 AT1G20620 AT1G21400 AT1G54100 AT1G62480 AT1G64660 AT1G66180 AT1G75780 AT1G78080 AT2G21660 AT2G38530 AT2G43400 AT2G45050 AT2G46970 AT3G06850 AT3G11600 AT3G13450 AT3G50260 AT3G58850 AT3G60530 AT4G14130 AT4G14960 AT4G24230 AT4G25260 AT4G32280 AT4G32890 AT4G37790 AT4G38580 AT4G39090…
78	Regulation of metabolic process	AT1G02840 AT1G05890 AT1G10210 AT1G14740 AT1G14920 AT1G28260 AT1G66350 AT1G70210 AT1G75540 AT2G01450 AT2G24300 AT2G42380 AT2G42430 AT3G11800 AT3G13300 AT3G61860 AT3G63350 AT4G35500 AT5G13240 AT5G15150 AT5G48160 AT5G53160 AT1G13260 AT1G74660 AT2G45620 AT4G16780 AT4G29190 AT5G14170 AT5G22290 AT1G06850 AT1G09570 AT1G52830 AT1G78080 AT1G78700 AT2G23320 AT2G25000 AT2G31980 AT2G42780 AT2G45050 AT2G45430…
78	Cellular component organization or biogenesis	AT1G03870 AT1G12920 AT1G13210 AT1G14910 AT1G17500 AT1G27600 AT1G28260 AT1G52740 AT1G70210 AT1G75780 AT1G78240 AT2G30440 AT2G33340 AT2G34690 AT2G36900 AT2G40010 AT2G42320 AT2G42890 AT2G43750 AT3G20810 AT4G14960 AT4G35500 AT5G03340 AT5G12250 AT5G23860 AT5G26240 AT5G35200 AT5G45280 AT1G19835 AT1G64660 AT1G79750 AT2G21660 AT3G57410 AT5G51070 AT5G60300 AT1G04820 AT1G11545 AT1G12780 AT1G20190 AT1G32170…
76	Cellular component organization	AT1G12920 AT1G13210 AT1G14910 AT1G17500 AT1G28260 AT1G52740 AT1G70210 AT1G75780 AT1G78240 AT2G30440 AT2G33340 AT2G34690 AT2G36900 AT2G40010 AT2G42320 AT2G42890 AT2G43750 AT3G20810 AT4G14960 AT4G35500 AT5G03340 AT5G12250 AT5G23860 AT5G26240 AT5G35200 AT5G45280 AT1G19835 AT1G64660 AT1G79750 AT2G21660 AT3G57410 AT5G51070 AT5G60300 AT1G04820 AT1G11545 AT1G12780 AT1G20190 AT1G27600 AT1G32170 AT1G50010…
75	Localization	AT1G01960 AT1G10130 AT1G11260 AT1G13210 AT1G14910 AT1G15210 AT1G17500 AT1G18200 AT1G32050 AT1G59870 AT2G21050 AT2G21880 AT2G34690 AT2G36900 AT2G38120 AT2G39350 AT2G40420 AT2G41190 AT2G47000 AT3G06960 AT3G13772 AT3G21700 AT3G52850 AT4G14340 AT4G15233 AT4G23030 AT4G30190 AT5G03340 AT5G10840 AT5G26240 AT5G35200 AT5G40780 AT5G51210 AT1G06390 AT1G32450 AT1G52190 AT2G01950 AT2G30460 AT3G08580 AT3G16240…
74	Multicellular organismal process	AT1G14740 AT1G14920 AT1G66350 AT1G75540 AT2G20120 AT2G43750 AT2G45430 AT4G31380 AT5G05690 AT5G48160 AT5G53550 AT5G57660 AT2G01950 AT4G13195 AT1G08590 AT1G74660 AT3G20810 AT3G26810 AT4G16780 AT4G36930 AT5G18060 AT5G66210 AT1G05620 AT1G42470 AT1G72180 AT2G21050 AT2G38120 AT2G39350 AT3G11600 AT3G57550 AT4G17460 AT1G01960 AT1G03790 AT1G07240 AT1G09570 AT1G10130 AT1G13260 AT1G20160 AT1G27600 AT1G31040…
69	Catabolic process	AT1G01710 AT1G05620 AT1G05890 AT1G06570 AT1G12780 AT1G20620 AT1G21400 AT1G28260 AT1G55510 AT1G65970 AT1G66180 AT1G66280 AT1G80570 AT2G14170 AT2G19570 AT2G25490 AT2G28100 AT2G33150 AT3G13300 AT3G13450 AT3G19390 AT3G22960 AT3G26810 AT3G44300 AT3G52850 AT3G63470 AT4G10150 AT4G10160 AT4G11320 AT4G34030 AT4G39090 AT5G03340 AT5G07030 AT5G14780 AT5G20950 AT5G25350 AT5G46180 AT5G47720 AT5G54080 AT1G64230…
69	Response to endogenous stimulus	AT1G14920 AT1G66350 AT3G20410 AT3G20770 AT3G22960 AT5G41260 AT5G53160 AT5G66210 AT1G19870 AT1G59870 AT2G21660 AT2G43750 AT2G47000 AT3G16640 AT3G48990 AT4G35100 AT5G60660 AT1G13260 AT1G52830 AT1G75500 AT1G78080 AT1G78700 AT2G14900 AT2G21050 AT2G25490 AT2G38120 AT3G15540 AT3G26810 AT3G50260 AT3G58850 AT4G25580 AT4G32280 AT4G34760 AT4G36780 AT4G38860 AT5G15230 AT5G18060 AT5G25350 AT5G46180 AT5G59010…
69	Establishment of localization	AT1G01960 AT1G10130 AT1G11260 AT1G13210 AT1G14910 AT1G15210 AT1G17500 AT1G18200 AT1G32050 AT1G59870 AT2G21050 AT2G21880 AT2G34690 AT2G36900 AT2G38120 AT2G39350 AT2G40420 AT2G41190 AT2G47000 AT3G06960 AT3G21700 AT3G52850 AT4G14340 AT4G15233 AT4G23030 AT4G30190 AT5G03340 AT5G26240 AT5G35200 AT5G40780 AT1G32450 AT1G52190 AT2G01950 AT2G30460 AT3G08580 AT3G16240 AT3G26520 AT5G60660 AT1G17810 AT1G32090…
58	Signaling	AT1G10210 AT1G14920 AT1G18200 AT1G66350 AT2G01450 AT2G21880 AT3G20410 AT3G20770 AT3G21700 AT4G35500 AT5G09890 AT5G41260 AT5G53160 AT5G57565 AT5G66210 AT2G47000 AT1G01960 AT1G09570 AT1G13260 AT1G52830 AT1G68690 AT1G75500 AT1G78080 AT1G78700 AT2G01950 AT2G14900 AT2G21050 AT2G25490 AT2G30740 AT2G38120 AT3G15540 AT3G26810 AT3G50260 AT3G58850 AT4G02440 AT4G04960 AT4G16515 AT4G16780 AT4G32280 AT4G34760…
52	Response to external stimulus	AT1G55510 AT3G13450 AT4G04960 AT4G16520 AT5G60300 AT4G37870 AT5G66210 AT1G09570 AT4G02440 AT4G16780 AT1G20620 AT1G21400 AT1G53885 AT1G53903 AT1G64660 AT1G66180 AT2G21050 AT2G25000 AT2G38120 AT2G39350 AT2G42010 AT3G06850 AT3G12100 AT3G16640 AT3G26520 AT3G28910 AT3G47340 AT3G50260 AT3G51430 AT4G24230 AT4G34131 AT4G34135 AT5G21170 AT5G46180 AT5G53550 AT1G52740 AT1G72180 AT2G33340 AT3G20770 AT5G04720…
42	Multi-organism process	AT2G43750 AT4G04960 AT5G51210 AT5G60300 AT4G37870 AT5G66210 AT2G20750 AT4G21790 AT5G48160 AT2G21050 AT2G25000 AT2G38120 AT2G39350 AT2G42010 AT3G12100 AT3G16640 AT3G26520 AT3G28910 AT3G50260 AT3G51430 AT4G24230 AT4G34131 AT4G34135 AT5G46180 AT5G53550 AT1G52740 AT2G33340 AT3G20770 AT5G04720 AT1G20160 AT1G27130 AT1G59870 AT1G78130 AT2G34690 AT2G37130 AT2G40000 AT3G45040 AT3G48990 AT3G54920 AT4G39090…
37	Reproduction	AT1G14740 AT1G14920 AT1G66350 AT2G42890 AT2G43750 AT2G45430 AT4G31380 AT5G48160 AT5G51210 AT5G53550 AT5G57660 AT4G13195 AT2G20750 AT3G20810 AT3G26810 AT4G17460 AT5G05690 AT1G13260 AT1G78130 AT2G21050 AT2G21660 AT3G07020 AT3G13300 AT3G15540 AT3G16640 AT3G22960 AT3G45040 AT3G48990 AT4G02440 AT4G32460 AT4G36930 AT5G10430 AT5G13710 AT5G14170 AT5G22290 AT5G59570 AT1G08590
37	Reproductive process	AT1G14740 AT1G14920 AT1G66350 AT2G42890 AT2G43750 AT2G45430 AT4G31380 AT5G48160 AT5G51210 AT5G53550 AT5G57660 AT4G13195 AT2G20750 AT3G20810 AT3G26810 AT4G17460 AT5G05690 AT1G13260 AT1G78130 AT2G21050 AT2G21660 AT3G07020 AT3G13300 AT3G15540 AT3G16640 AT3G22960 AT3G45040 AT3G48990 AT4G02440 AT4G32460 AT4G36930 AT5G10430 AT5G13710 AT5G14170 AT5G22290 AT5G59570 AT1G08590
35	Response to biotic stimulus	AT4G04960 AT5G60300 AT4G37870 AT5G66210 AT1G11000 AT2G21050 AT2G25000 AT2G38120 AT2G39350 AT2G42010 AT3G12100 AT3G16640 AT3G26520 AT3G28910 AT3G50260 AT3G51430 AT4G24230 AT4G34131 AT4G34135 AT5G46180 AT5G53550 AT1G52740 AT2G33340 AT3G20770 AT5G04720 AT1G20160 AT1G27130 AT1G59870 AT2G34690 AT2G37130 AT2G40000 AT3G48990 AT3G54920 AT4G39090 AT5G64120
34	Response to other organism	AT4G04960 AT5G60300 AT4G37870 AT5G66210 AT2G21050 AT2G25000 AT2G38120 AT2G39350 AT2G42010 AT3G12100 AT3G16640 AT3G26520 AT3G28910 AT3G50260 AT3G51430 AT4G24230 AT4G34131 AT4G34135 AT5G46180 AT5G53550 AT1G52740 AT2G33340 AT3G20770 AT5G04720 AT1G20160 AT1G27130 AT1G59870 AT2G34690 AT2G37130 AT2G40000 AT3G48990 AT3G54920 AT4G39090 AT5G64120
34	Regulation of biological quality	AT1G10130 AT1G13210 AT1G17500 AT1G28260 AT1G50430 AT1G65970 AT2G24300 AT2G33150 AT2G47000 AT4G30190 AT5G05690 AT5G51210 AT1G14920 AT1G32450 AT3G13772 AT3G26520 AT5G07010 AT1G14740 AT1G75500 AT2G38120 AT2G42580 AT3G57410 AT5G53550 AT5G60640 AT1G07240 AT1G58030 AT3G16640 AT3G19820 AT4G16515 AT5G15230 AT5G24270 AT2G23170 AT3G44300 AT5G13820
32	Developmental process involved in reproduction	AT1G14740 AT1G14920 AT1G66350 AT2G43750 AT2G45430 AT4G31380 AT5G48160 AT5G53550 AT5G57660 AT4G13195 AT3G20810 AT3G26810 AT4G17460 AT5G05690 AT1G13260 AT2G21050 AT2G21660 AT3G07020 AT3G13300 AT3G15540 AT3G16640 AT3G22960 AT3G48990 AT4G02440 AT4G32460 AT4G36930 AT5G10430 AT5G13710 AT5G14170 AT5G22290 AT5G59570 AT1G08590
31	Anatomical structure morphogenesis	AT1G14740 AT2G20750 AT2G43750 AT5G26240 AT5G48160 AT4G13195 AT3G02170 AT5G15580 AT1G75780 AT2G39700 AT2G38120 AT2G39350 AT3G11600 AT1G19835 AT1G27600 AT1G75500 AT2G21050 AT2G42430 AT2G47000 AT3G13300 AT3G16640 AT3G19820 AT3G52140 AT4G16780 AT5G05690 AT5G09810 AT5G25460 AT5G47370 AT5G56540 AT5G60660 AT5G66210
28	Negative regulation of biological process	AT1G14920 AT1G28260 AT1G66350 AT3G13300 AT5G13240 AT1G13260 AT1G74660 AT2G45620 AT4G16780 AT5G66210 AT2G31980 AT3G57410 AT4G16500 AT5G05110 AT5G53160 AT1G01260 AT1G15670 AT1G03790 AT1G09570 AT1G20160 AT1G59870 AT2G42810 AT4G36930 AT5G21160 AT5G22290 AT5G47370 AT2G25490 AT5G25350
28	Cell wall organization or biogenesis	AT1G03870 AT1G27600 AT1G78240 AT5G45280 AT1G65310 AT1G68560 AT4G30290 AT1G11545 AT1G12780 AT1G20190 AT1G32170 AT1G53830 AT1G53840 AT1G70710 AT1G75500 AT2G20750 AT2G39700 AT2G44500 AT3G43270 AT4G02290 AT4G14130 AT4G18670 AT4G30270 AT1G10070 AT1G59870 AT3G19820 AT3G54920 AT5G20950
26	Macromolecule localization	AT1G13210 AT1G17500 AT1G18200 AT1G32050 AT2G21880 AT2G34690 AT2G36900 AT3G06960 AT3G13772 AT3G21700 AT3G52850 AT5G03340 AT5G10840 AT5G51210 AT1G06390 AT4G16515 AT1G01960 AT1G42470 AT1G45015 AT2G38530 AT4G16520 AT5G16880 AT1G27130 AT1G59870 AT2G21660 AT4G24230
26	Cellular component biogenesis	AT1G03870 AT1G27600 AT2G33340 AT2G40010 AT4G35500 AT1G19835 AT1G64660 AT1G79750 AT3G57410 AT5G51070 AT5G60300 AT1G11545 AT1G14910 AT1G32170 AT1G65310 AT4G14130 AT4G30270 AT4G30290 AT5G35200 AT5G37475 AT1G42470 AT2G39350 AT1G75500 AT1G78240 AT3G19820 AT5G05690
26	Positive regulation of biological process	AT1G05890 AT1G70210 AT2G42380 AT2G42430 AT2G42890 AT3G63350 AT5G15150 AT1G14920 AT2G45620 AT4G16515 AT5G22290 AT2G45050 AT3G60530 AT4G32890 AT2G01450 AT5G05690 AT1G07240 AT1G07530 AT1G75500 AT1G75540 AT2G33150 AT2G47780 AT3G16640 AT3G48990 AT3G52140 AT5G53160
25	Growth	AT2G43750 AT5G26240 AT1G12920 AT3G02170 AT3G58850 AT4G34760 AT5G15580 AT5G18060 AT5G66210 AT1G75780 AT1G14920 AT1G70710 AT1G75500 AT2G42890 AT2G47000 AT2G47780 AT3G16640 AT3G19820 AT3G54920 AT3G57550 AT4G16780 AT5G09810 AT5G47370 AT5G56540 AT5G60660
25	Regulation of developmental process	AT1G14920 AT1G66350 AT5G57660 AT3G02170 AT4G31380 AT5G15580 AT1G72180 AT5G05690 AT1G03790 AT1G07240 AT1G13260 AT1G20160 AT1G74660 AT1G78080 AT3G16640 AT3G48990 AT3G52140 AT3G54770 AT3G57550 AT4G02440 AT4G36930 AT5G14170 AT5G22290 AT5G59570 AT5G66210
19	Regulation of multicellular organismal process	AT1G14920 AT1G66350 AT5G57660 AT4G31380 AT1G72180 AT5G05690 AT1G03790 AT1G07240 AT1G13260 AT1G20160 AT3G16640 AT3G48990 AT3G54770 AT4G02440 AT4G36930 AT5G14170 AT5G22290 AT5G59570 AT5G66210
18	Regulation of response to stimulus	AT1G14920 AT1G66350 AT2G47000 AT5G66210 AT1G01960 AT4G16515 AT1G15670 AT1G20160 AT1G59870 AT1G75500 AT2G25000 AT2G33150 AT2G47780 AT4G02440 AT5G53160 AT5G60300 AT2G25490 AT5G25350
17	Developmental growth	AT2G43750 AT5G26240 AT3G02170 AT5G15580 AT1G75780 AT1G14920 AT1G75500 AT2G47000 AT2G47780 AT3G16640 AT3G19820 AT3G57550 AT4G16780 AT5G09810 AT5G47370 AT5G56540 AT5G60660
17	Cellular localization	AT1G18200 AT2G21880 AT2G36900 AT3G06960 AT3G13772 AT3G21700 AT3G52850 AT5G03340 AT5G10840 AT5G46180 AT1G45015 AT2G42320 AT3G52140 AT5G16880 AT1G59870 AT2G21660 AT2G42810
16	Cell growth	AT2G43750 AT5G26240 AT3G02170 AT5G15580 AT1G75780 AT1G70710 AT1G75500 AT2G47000 AT3G16640 AT3G19820 AT3G54920 AT4G16780 AT5G09810 AT5G47370 AT5G56540 AT5G60660
15	Regulation of molecular function	AT1G62770 AT1G70210 AT4G25260 AT5G53160 AT1G74660 AT1G53830 AT1G53840 AT2G31980 AT3G43270 AT4G16500 AT4G16515 AT5G05110 AT5G21170 AT5G44090 AT5G48180
12	Immune system process	AT2G21660 AT4G37870 AT2G33340 AT2G42010 AT3G28910 AT5G46180 AT1G27130 AT1G59870 AT2G34690 AT2G40000 AT3G54920 AT5G22290
12	Immune response	AT2G21660 AT4G37870 AT2G33340 AT2G42010 AT3G28910 AT5G46180 AT1G27130 AT1G59870 AT2G34690 AT2G40000 AT3G54920 AT5G22290
12	Regulation of signaling	AT1G14920 AT1G66350 AT2G47000 AT1G01960 AT4G16515 AT1G15670 AT1G75500 AT2G33150 AT5G53160 AT5G60300 AT2G25490 AT5G25350
12	Regulation of growth	AT1G12920 AT3G02170 AT3G58850 AT4G34760 AT5G15580 AT5G18060 AT5G66210 AT1G14920 AT2G42890 AT2G47780 AT3G16640 AT3G57550
10	Regulation of reproductive process	AT1G14920 AT1G66350 AT2G42890 AT5G57660 AT4G31380 AT5G05690 AT1G13260 AT5G14170 AT5G22290 AT5G59570
9	Rhythmic process	AT2G37130 AT4G37520 AT5G59570 AT5G64120 AT2G21660 AT3G58850 AT4G32890 AT4G36930 AT3G20810
9	Anatomical structure formation involved in morphogenesis	AT2G20750 AT4G13195 AT2G39700 AT2G38120 AT2G39350 AT1G27600 AT2G42430 AT5G05690 AT5G66210
9	Detoxification	AT2G33150 AT1G20620 AT1G65970 AT2G37130 AT4G30170 AT4G37520 AT5G64100 AT5G64120 AT1G27130
8	Methylation	AT1G01180 AT1G76090 AT1G78150 AT1G78240 AT2G30990 AT3G20810 AT5G13710 AT1G52740
8	Hormone metabolic process	AT1G50430 AT2G24300 AT2G33150 AT5G05690 AT5G07010 AT1G75500 AT3G19820 AT3G44300
7	Cellular detoxification	AT1G20620 AT1G65970 AT2G37130 AT4G30170 AT4G37520 AT5G64100 AT5G64120
6	Circadian rhythm	AT2G21660 AT3G58850 AT4G32890 AT4G36930 AT3G20810 AT5G59570
5	Cell proliferation	AT1G70210 AT4G16515 AT3G16640 AT4G16780 AT4G30290
5	Multi-organism reproductive process	AT2G43750 AT5G51210 AT2G20750 AT1G78130 AT3G45040
4	Sexual reproduction	AT2G43750 AT5G51210 AT2G20750 AT1G78130
4	Cell cycle process	AT1G70210 AT2G42890 AT5G03340 AT1G14920
4	Multi-multicellular organism process	AT2G43750 AT3G16640 AT3G45040 AT5G10430
4	Detection of stimulus	AT1G09570 AT4G02440 AT4G16780 AT5G24270
3	Multicellular organism reproduction	AT1G14920 AT1G66350 AT3G22960
3	Regulation of localization	AT1G06390 AT4G16515 AT5G26240
3	Multicellular organismal reproductive process	AT1G14920 AT1G66350 AT3G22960
2	Autophagy	AT5G03340 AT4G16520
2	Cell adhesion	AT5G60300 AT1G78240
2	Biological adhesion	AT5G60300 AT1G78240
2	Dormancy process	AT1G14920 AT1G66350
2	Regulation of multi-organism process	AT5G66210 AT1G20160
2	Regulation of cellular component biogenesis	AT3G57410 AT1G42470
2	Interspecies interaction between organisms	AT4G21790 AT5G48160
2	Maintenance of cell number	AT1G14740 AT5G48160
2	Meiotic cell cycle process	AT2G42890 AT1G14920

## Sheet: GO_Groups_CLUSTER_3
N	High level GO category	Genes
60	Response to abiotic stimulus	AT1G06040 AT1G06430 AT1G07400 AT1G15820 AT1G45474 AT1G54050 AT1G78600 AT2G05070 AT2G05100 AT2G19310 AT3G09440 AT3G12580 AT3G16350 AT3G54890 AT4G00430 AT4G10340 AT5G12020 AT5G12030 AT5G49910 AT5G52250 AT5G54270 AT5G58770 AT1G68830 AT5G06760 AT5G43630 AT2G26990 AT2G30520 AT2G32950 AT3G15354 AT5G22060 AT1G10960 AT2G29650 AT3G02910 AT3G21560 AT3G21890 AT3G22840 AT3G23990 AT4G14690 AT4G14890 AT4G24960…
47	Response to chemical	AT1G07400 AT1G47530 AT1G53670 AT1G54050 AT1G67030 AT2G19310 AT3G09440 AT3G12580 AT3G16350 AT3G27170 AT4G00430 AT4G25130 AT5G12020 AT5G12030 AT5G48880 AT5G49910 AT1G52230 AT3G25230 AT4G28080 AT4G33680 AT5G20720 AT5G25220 AT5G30510 AT2G22170 AT2G28550 AT2G29450 AT2G37240 AT2G44940 AT3G21560 AT3G54990 AT4G26150 AT5G64940 AT1G54270 AT2G05070 AT2G05100 AT3G08590 AT3G21150 AT3G23990 AT4G17670 AT4G24960…
46	Response to stress	AT1G07400 AT1G53670 AT1G54050 AT1G63360 AT2G19310 AT2G30040 AT3G09440 AT3G12580 AT3G16350 AT4G00430 AT4G25130 AT5G12020 AT5G12030 AT5G49910 AT5G58770 AT5G06760 AT5G20720 AT1G58807 AT1G59124 AT4G23680 AT4G37150 AT5G22060 AT5G24850 AT1G45474 AT2G05070 AT2G05100 AT2G29450 AT3G22840 AT3G23990 AT3G25230 AT3G54890 AT4G01050 AT4G14690 AT4G17670 AT4G24960 AT5G15970 AT5G54270 AT5G64940 AT1G05140 AT1G19670…
41	Cellular component organization or biogenesis	AT1G06430 AT1G07400 AT1G45230 AT1G54050 AT1G75100 AT2G19310 AT3G13900 AT3G23990 AT3G47430 AT3G56290 AT4G25910 AT5G12020 AT5G12030 AT5G36120 AT5G51040 AT5G58770 AT1G12800 AT1G64500 AT2G40020 AT3G24010 AT5G03760 AT5G17780 AT5G20840 AT5G24120 AT5G43630 AT4G38430 AT1G56580 AT1G67360 AT1G74730 AT1G78600 AT2G30040 AT3G02380 AT3G54990 AT3G56940 AT4G10340 AT4G23630 AT4G26150 AT4G34740 AT5G13770 AT5G17790…
40	Cellular component organization	AT1G06430 AT1G07400 AT1G45230 AT1G54050 AT1G75100 AT2G19310 AT3G13900 AT3G23990 AT3G47430 AT3G56290 AT4G25910 AT5G12020 AT5G12030 AT5G36120 AT5G51040 AT5G58770 AT1G64500 AT2G40020 AT3G24010 AT5G03760 AT5G17780 AT5G20840 AT5G24120 AT5G43630 AT4G38430 AT1G56580 AT1G67360 AT1G74730 AT1G78600 AT2G30040 AT3G02380 AT3G54990 AT3G56940 AT4G10340 AT4G23630 AT4G26150 AT4G34740 AT5G13770 AT5G17790 AT5G20720
39	Regulation of metabolic process	AT1G06040 AT1G06430 AT1G68520 AT1G78600 AT2G18510 AT2G26990 AT2G30040 AT3G56290 AT5G43450 AT5G57180 AT5G59540 AT2G34720 AT4G26150 AT5G20720 AT1G47200 AT2G28550 AT2G44940 AT3G02380 AT3G54990 AT5G24120 AT5G25220 AT5G25810 AT3G21150 AT3G13900 AT1G68830 AT2G05070 AT3G56940 AT4G14690 AT4G24960 AT5G65410 AT2G05100 AT3G22840 AT1G67030 AT2G47270 AT3G05800 AT3G16350 AT3G21890 AT5G09460 AT5G43630
37	Cellular response to stimulus	AT1G53670 AT1G67030 AT2G30040 AT3G09440 AT3G12580 AT4G25130 AT5G48880 AT5G49910 AT5G20720 AT5G25220 AT2G22170 AT2G26990 AT2G28550 AT2G30520 AT2G32950 AT2G37240 AT2G44940 AT3G15354 AT3G44630 AT3G54990 AT4G26150 AT5G24850 AT5G46450 AT5G58380 AT3G22840 AT4G14690 AT5G24120 AT3G05800 AT5G64940 AT1G75100 AT2G05070 AT2G37970 AT3G21150 AT3G25230 AT4G33680 AT5G43630 AT2G05100
34	Developmental process	AT1G06040 AT1G67030 AT1G78600 AT3G02380 AT4G12970 AT1G06430 AT2G26990 AT2G40400 AT2G47270 AT4G28080 AT5G06760 AT5G52250 AT4G26150 AT5G64940 AT2G32950 AT3G08590 AT3G13900 AT4G38430 AT1G47200 AT1G56580 AT1G67360 AT2G01290 AT2G28550 AT2G34630 AT2G34720 AT3G21150 AT3G21890 AT3G22840 AT3G25230 AT4G14690 AT4G24960 AT5G24120 AT5G51040 AT5G65410
34	Anatomical structure development	AT1G06040 AT1G67030 AT1G78600 AT3G02380 AT4G12970 AT1G06430 AT2G26990 AT2G40400 AT4G28080 AT5G06760 AT5G52250 AT4G26150 AT5G64940 AT2G32950 AT3G08590 AT3G13900 AT4G38430 AT1G47200 AT1G56580 AT1G67360 AT2G01290 AT2G28550 AT2G34630 AT2G34720 AT2G47270 AT3G21150 AT3G21890 AT3G22840 AT3G25230 AT4G14690 AT4G24960 AT5G24120 AT5G51040 AT5G65410
32	Multicellular organismal process	AT1G06040 AT1G78600 AT3G02380 AT4G12970 AT1G06430 AT1G67030 AT2G26990 AT2G40400 AT4G28080 AT5G06760 AT5G52250 AT4G26150 AT5G64940 AT2G32950 AT3G08590 AT3G13900 AT4G38430 AT1G47200 AT1G67360 AT2G01290 AT2G28550 AT2G34630 AT2G47270 AT3G21150 AT3G21890 AT3G22840 AT3G25230 AT4G14690 AT4G24960 AT5G24120 AT5G51040 AT5G65410
21	Response to endogenous stimulus	AT1G67030 AT3G16350 AT1G52230 AT3G25230 AT4G25130 AT4G28080 AT4G33680 AT5G30510 AT2G28550 AT2G44940 AT3G54990 AT4G26150 AT4G24960 AT5G15970 AT5G25220 AT3G05800 AT2G05070 AT2G40400 AT5G20720 AT5G54270 AT2G05100
20	Signaling	AT1G67030 AT2G30040 AT2G26990 AT2G28550 AT2G30520 AT2G32950 AT2G44940 AT3G15354 AT3G44630 AT3G54990 AT4G26150 AT5G46450 AT5G58380 AT3G05800 AT2G37970 AT3G21150 AT4G33680 AT5G20720 AT5G43630 AT4G12970
20	Localization	AT1G47530 AT1G55960 AT1G75100 AT3G13900 AT3G23990 AT3G26570 AT3G27170 AT2G46800 AT3G54900 AT2G29650 AT3G44100 AT4G00430 AT4G10480 AT4G29070 AT4G35060 AT5G03555 AT5G49910 AT1G64500 AT4G38430 AT5G57180
20	Establishment of localization	AT1G47530 AT1G55960 AT1G75100 AT3G13900 AT3G23990 AT3G26570 AT3G27170 AT2G46800 AT3G54900 AT2G29650 AT3G44100 AT4G00430 AT4G10480 AT4G29070 AT4G35060 AT5G03555 AT5G49910 AT1G64500 AT4G38430 AT5G57180
15	Reproduction	AT3G02380 AT5G06760 AT5G52250 AT3G13900 AT4G38430 AT1G06040 AT2G01290 AT2G28550 AT2G32950 AT2G34630 AT3G21150 AT3G21890 AT4G24960 AT4G26150 AT5G65410
15	Developmental process involved in reproduction	AT3G02380 AT5G06760 AT5G52250 AT3G13900 AT4G38430 AT1G06040 AT2G01290 AT2G28550 AT2G32950 AT2G34630 AT3G21150 AT3G21890 AT4G24960 AT4G26150 AT5G65410
15	Response to external stimulus	AT2G26990 AT2G30520 AT2G32950 AT3G15354 AT2G29650 AT3G09440 AT3G12580 AT4G01050 AT4G17670 AT5G64840 AT5G64940 AT4G37150 AT1G19670 AT4G33680 AT5G03760
15	Reproductive process	AT3G02380 AT5G06760 AT5G52250 AT3G13900 AT4G38430 AT1G06040 AT2G01290 AT2G28550 AT2G32950 AT2G34630 AT3G21150 AT3G21890 AT4G24960 AT4G26150 AT5G65410
15	Cellular component biogenesis	AT1G07400 AT1G45230 AT1G54050 AT2G19310 AT4G25910 AT5G12020 AT5G12030 AT5G36120 AT5G51040 AT1G12800 AT1G64500 AT5G24120 AT1G74730 AT4G10340 AT5G20720
15	Positive regulation of biological process	AT2G18510 AT2G30040 AT3G56290 AT4G12970 AT5G20720 AT1G47200 AT1G06040 AT1G67360 AT2G05070 AT3G22840 AT4G14690 AT4G26150 AT4G38430 AT5G24120 AT2G05100
13	Protein folding	AT1G07400 AT1G54050 AT2G19310 AT3G09440 AT3G12580 AT3G23990 AT3G25230 AT5G12020 AT5G12030 AT5G20720 AT5G49910 AT5G19855 AT5G22060
13	Regulation of biological quality	AT3G13900 AT3G47430 AT4G03520 AT4G37150 AT5G48880 AT1G64500 AT3G54900 AT2G05070 AT4G38430 AT5G64940 AT5G65410 AT2G05100 AT2G46800
11	Catabolic process	AT1G06430 AT1G19670 AT3G02910 AT5G48880 AT5G67140 AT1G28670 AT3G08590 AT3G23810 AT4G24960 AT2G26990 AT2G29450
11	Multi-organism process	AT2G29650 AT3G09440 AT3G12580 AT4G01050 AT5G64840 AT3G13900 AT4G37150 AT4G38430 AT1G19670 AT4G33680 AT5G03760
10	Regulation of developmental process	AT3G02380 AT4G12970 AT4G26150 AT4G38430 AT2G34720 AT2G47270 AT3G21150 AT3G21890 AT3G22840 AT4G14690
9	Response to biotic stimulus	AT2G29650 AT3G09440 AT3G12580 AT4G01050 AT5G64840 AT4G37150 AT1G19670 AT4G33680 AT5G03760
9	Regulation of multicellular organismal process	AT3G02380 AT4G12970 AT4G26150 AT4G38430 AT2G47270 AT3G21150 AT3G21890 AT3G22840 AT4G14690
9	Response to other organism	AT2G29650 AT3G09440 AT3G12580 AT4G01050 AT5G64840 AT4G37150 AT1G19670 AT4G33680 AT5G03760
8	Macromolecule localization	AT1G55960 AT3G13900 AT3G23990 AT3G44100 AT4G10480 AT4G29070 AT5G49910 AT5G57180
8	Negative regulation of biological process	AT1G06430 AT2G26990 AT2G34720 AT3G21150 AT4G26150 AT1G67030 AT4G24960 AT5G20720
8	Regulation of molecular function	AT2G30040 AT5G20110 AT4G03520 AT5G20720 AT5G52250 AT1G47200 AT3G09350 AT4G38430
6	Regulation of response to stimulus	AT5G20720 AT1G06040 AT1G67030 AT1G67360 AT4G26150 AT5G64940
6	Cellular localization	AT3G23990 AT3G44100 AT1G64500 AT1G75100 AT5G49910 AT5G57180
5	Circadian rhythm	AT1G68830 AT3G21890 AT4G26150 AT5G64940 AT2G32950
5	Rhythmic process	AT1G68830 AT3G21890 AT4G26150 AT5G64940 AT2G32950
5	Detoxification	AT5G48880 AT5G20720 AT2G22170 AT2G37240 AT2G29450
5	Regulation of reproductive process	AT3G02380 AT4G38430 AT3G21150 AT3G21890 AT4G26150
4	Anatomical structure morphogenesis	AT3G13900 AT4G38430 AT1G56580 AT4G12970
4	Growth	AT3G24010 AT3G13900 AT4G38430 AT1G67360
4	Detection of stimulus	AT2G26990 AT2G32950 AT3G15354 AT5G25220
3	Regulation of signaling	AT1G67030 AT4G26150 AT5G20720
3	Regulation of growth	AT3G24010 AT4G38430 AT1G67360
3	Hormone metabolic process	AT4G37150 AT5G48880 AT5G65410
3	Photoperiodism, flowering	AT1G06040 AT2G32950 AT4G26150
3	Developmental growth	AT3G13900 AT4G38430 AT1G67360
3	Cellular detoxification	AT5G20720 AT2G22170 AT2G37240
2	Immune system process	AT4G37150 AT4G33680
2	Immune response	AT4G37150 AT4G33680
2	Cell growth	AT3G13900 AT4G38430
2	Methylation	AT2G40020 AT4G33110
2	Regulation of localization	AT3G27170 AT4G38430
2	Multi-multicellular organism process	AT3G13900 AT4G38430
2	Cell wall organization or biogenesis	AT5G03760 AT5G17780

## Sheet: GO_Groups_CLUSTER_4
N	High level GO category	Genes
144	Cellular component organization or biogenesis	AT1G03160 AT1G03530 AT1G03600 AT1G07510 AT1G10930 AT1G20090 AT1G41880 AT1G50900 AT1G52930 AT1G53540 AT1G53750 AT1G59840 AT1G66840 AT1G67120 AT1G72030 AT1G73790 AT1G79560 AT1G80245 AT2G01280 AT2G18220 AT2G20890 AT2G28000 AT2G31840 AT2G37220 AT2G39670 AT2G40360 AT2G43650 AT3G10090 AT3G12930 AT3G29185 AT3G44850 AT3G46230 AT3G48430 AT3G52380 AT3G56910 AT3G57000 AT3G58660 AT3G62560 AT3G62910 AT3G63490…
132	Response to abiotic stimulus	AT1G10930 AT1G20440 AT1G20450 AT1G29910 AT1G29920 AT1G29930 AT1G53540 AT1G56190 AT1G61520 AT2G34420 AT2G40140 AT2G40300 AT3G17609 AT3G46230 AT3G50970 AT3G50980 AT3G61470 AT4G24280 AT4G27430 AT4G32208 AT5G01530 AT5G09590 AT5G11260 AT5G16820 AT5G56010 AT5G56030 AT5G58760 AT1G20090 AT3G08730 AT4G13670 AT5G61270 AT1G02090 AT1G13930 AT1G34000 AT1G34010 AT1G80030 AT2G05620 AT2G24540 AT2G25140 AT2G34640…
130	Response to stress	AT1G07150 AT1G10930 AT1G20440 AT1G20450 AT1G53540 AT1G56190 AT1G78580 AT2G22260 AT2G32510 AT2G40140 AT2G40300 AT2G43710 AT3G11630 AT3G12780 AT3G26060 AT3G46230 AT3G50970 AT3G50980 AT3G53870 AT4G14480 AT4G24280 AT4G32208 AT5G09590 AT5G16820 AT5G56010 AT5G56030 AT5G58070 AT5G58760 AT1G13440 AT2G21640 AT2G37220 AT3G01500 AT3G08730 AT5G03350 AT5G45060 AT1G13930 AT1G19570 AT1G43160 AT1G58602 AT1G58848…
124	Response to chemical	AT1G10930 AT1G20440 AT1G20450 AT1G22430 AT1G49010 AT1G53540 AT1G56190 AT1G70410 AT2G40140 AT2G40300 AT2G46700 AT3G01500 AT3G12780 AT3G21690 AT3G26060 AT3G46230 AT3G49160 AT3G50970 AT3G50980 AT4G17870 AT4G24280 AT4G25640 AT4G32208 AT5G09590 AT5G20910 AT5G46790 AT5G58070 AT1G03475 AT1G06190 AT1G13930 AT1G16880 AT1G61520 AT1G78630 AT2G40490 AT2G44060 AT2G46820 AT3G04790 AT3G14420 AT3G15360 AT3G18390…
116	Cellular component organization	AT1G03160 AT1G03530 AT1G03600 AT1G07510 AT1G10930 AT1G20090 AT1G50900 AT1G52930 AT1G53540 AT1G53750 AT1G59840 AT1G66840 AT1G67120 AT1G72030 AT1G73790 AT1G79560 AT1G80245 AT2G01280 AT2G20890 AT2G28000 AT2G31840 AT3G10090 AT3G29185 AT3G44850 AT3G46230 AT3G48430 AT3G56910 AT3G62560 AT3G62910 AT4G01310 AT4G37200 AT5G38720 AT5G47040 AT5G55280 AT5G56090 AT5G58760 AT5G61770 AT5G64400 AT5G66470 ATCG00840…
97	Developmental process	AT1G06180 AT1G18710 AT1G20090 AT1G74430 AT1G79560 AT2G31070 AT2G40300 AT3G17609 AT3G44970 AT5G11260 AT5G22650 AT5G52310 AT5G64770 AT1G02090 AT1G03160 AT1G03457 AT1G21700 AT1G23550 AT1G55350 AT2G40080 AT2G47990 AT3G07050 AT3G22780 AT3G47500 AT4G28190 AT4G31820 AT4G34430 AT5G51020 AT5G61380 AT1G26770 AT2G46700 AT3G08010 AT4G32940 AT1G65650 AT1G70410 AT2G33800 AT3G01500 AT3G07360 AT4G22340 AT5G67600…
96	Cellular component biogenesis	AT1G03530 AT1G03600 AT1G20090 AT1G41880 AT1G50900 AT1G52930 AT1G53540 AT1G53750 AT1G59840 AT1G67120 AT1G73790 AT1G80245 AT2G01280 AT2G18220 AT2G37220 AT2G39670 AT2G40360 AT2G43650 AT3G10090 AT3G12930 AT3G44850 AT3G46230 AT3G52380 AT3G57000 AT3G58660 AT3G62560 AT3G63490 AT4G01310 AT4G25730 AT4G26600 AT4G34730 AT4G37200 AT5G10910 AT5G17930 AT5G38720 AT5G55920 AT5G56090 AT5G61770 AT5G66470 AT5G67510…
95	Cellular response to stimulus	AT1G07150 AT1G10930 AT1G20090 AT1G22430 AT1G65190 AT1G78580 AT2G22260 AT2G32510 AT2G46700 AT3G08730 AT3G09910 AT3G17510 AT3G17609 AT3G18750 AT3G23000 AT3G26060 AT3G44850 AT3G49160 AT3G53870 AT4G14010 AT4G14480 AT4G17870 AT4G24280 AT4G32208 AT5G09590 AT5G11260 AT5G16820 AT5G20910 AT5G45430 AT5G46790 AT5G47540 AT5G56010 AT5G56030 AT5G58760 AT5G45060 AT1G02090 AT1G13740 AT1G19350 AT1G19570 AT1G42550…
94	Anatomical structure development	AT1G20090 AT1G79560 AT2G31070 AT2G40300 AT3G17609 AT3G44970 AT5G11260 AT5G22650 AT5G52310 AT1G02090 AT1G03160 AT1G03457 AT1G06180 AT1G21700 AT1G23550 AT1G55350 AT2G40080 AT2G47990 AT3G07050 AT3G22780 AT3G47500 AT4G28190 AT4G31820 AT4G34430 AT5G51020 AT5G61380 AT1G26770 AT2G46700 AT3G08010 AT4G32940 AT1G65650 AT1G70410 AT2G33800 AT3G01500 AT3G07360 AT5G67600 AT1G19350 AT1G20450 AT1G28060 AT1G42550…
92	Multicellular organismal process	AT1G79560 AT2G31070 AT2G40300 AT3G17609 AT3G44970 AT5G11260 AT5G22650 AT5G52310 AT1G02090 AT1G03160 AT1G03457 AT1G06180 AT1G21700 AT1G23550 AT1G55350 AT2G40080 AT2G47990 AT3G07050 AT3G22780 AT3G47500 AT4G28190 AT4G31820 AT4G34430 AT5G51020 AT5G61380 AT2G46700 AT3G08010 AT4G32940 AT1G65650 AT1G70410 AT2G33800 AT3G01500 AT3G07360 AT5G67600 AT1G20090 AT1G20450 AT1G28060 AT1G42550 AT1G53000 AT1G67120…
88	Regulation of metabolic process	AT1G07150 AT1G13740 AT1G53750 AT1G56190 AT1G78630 AT2G30570 AT2G31840 AT2G32510 AT2G34640 AT3G12780 AT3G12930 AT3G44850 AT3G53870 AT3G54170 AT3G62410 AT4G13170 AT4G14480 AT4G17870 AT4G27410 AT4G27430 AT5G14370 AT5G16820 AT5G22650 AT5G45430 AT5G46790 AT1G03457 AT1G03680 AT1G19350 AT1G43160 AT1G43190 AT1G64860 AT1G68840 AT2G02070 AT3G15360 AT3G50630 AT4G01540 AT5G61380 AT5G63950 AT1G06180 AT1G08540…
70	Response to endogenous stimulus	AT1G10930 AT1G20440 AT1G20450 AT1G49010 AT2G40300 AT2G46700 AT3G49160 AT3G50970 AT3G50980 AT4G17870 AT5G20910 AT5G46790 AT1G03475 AT1G06190 AT1G13930 AT1G16880 AT1G61520 AT1G78630 AT2G40490 AT2G44060 AT2G46820 AT3G04790 AT3G14420 AT3G15360 AT3G18390 AT3G26450 AT4G01310 AT4G28750 AT5G09660 AT5G40950 AT5G53000 AT5G58070 ATCG00780 AT1G19350 AT1G42550 AT1G43160 AT1G67120 AT1G68840 AT2G32510 AT3G07360…
70	Localization	AT1G08920 AT1G20090 AT1G64720 AT1G66840 AT1G73790 AT2G20890 AT2G34660 AT2G40300 AT2G47800 AT3G09910 AT3G11900 AT3G14810 AT3G21690 AT3G49560 AT3G62560 AT4G25640 AT5G01590 AT5G22950 AT5G24650 AT5G47040 AT1G04940 AT1G50900 AT2G26900 AT2G38270 AT3G16290 AT3G47960 AT4G22120 AT5G22640 AT5G64770 AT1G01790 AT1G16390 AT1G19570 AT1G33040 AT1G42550 AT1G64150 AT2G03670 AT2G21190 AT2G24820 AT2G26975 AT2G30060…
67	Establishment of localization	AT1G08920 AT1G64720 AT1G66840 AT2G20890 AT2G34660 AT2G40300 AT2G47800 AT3G09910 AT3G11900 AT3G14810 AT3G21690 AT3G49560 AT3G62560 AT4G25640 AT5G01590 AT5G22950 AT5G24650 AT5G47040 AT1G04940 AT1G50900 AT2G26900 AT2G38270 AT3G16290 AT3G47960 AT4G22120 AT5G22640 AT1G01790 AT1G16390 AT1G19570 AT1G33040 AT1G42550 AT1G64150 AT2G03670 AT2G24820 AT2G26975 AT2G30060 AT2G32400 AT2G38540 AT2G40900 AT2G48130…
57	Response to external stimulus	AT2G40080 AT2G40140 AT2G40300 AT3G12780 AT3G01500 AT5G03350 AT5G51020 AT1G02090 AT2G02100 AT2G02130 AT2G24540 AT2G34640 AT2G43530 AT3G17609 AT5G11260 AT5G48485 AT5G48490 AT5G61270 AT1G09340 AT1G13440 AT1G19570 AT1G20440 AT1G29900 AT1G31580 AT1G69370 AT2G37660 AT2G43710 AT2G47800 AT3G04790 AT3G11630 AT3G11900 AT3G50970 AT5G08280 AT5G09590 AT5G45800 AT5G52310 AT5G66190 AT5G66570 AT4G16890 AT1G03160…
54	Signaling	AT1G07150 AT1G20090 AT1G65190 AT2G32510 AT2G46700 AT3G08730 AT3G09910 AT3G17510 AT3G17609 AT3G18750 AT3G23000 AT3G44850 AT4G14010 AT4G14480 AT4G17870 AT5G11260 AT5G20910 AT5G45430 AT5G46790 AT5G47540 AT5G45060 AT1G02090 AT1G13740 AT1G19350 AT1G42550 AT1G43160 AT1G67120 AT1G68840 AT1G80640 AT2G16750 AT2G24540 AT2G32400 AT2G34640 AT2G40080 AT3G07360 AT3G57040 AT4G03100 AT4G16890 AT4G16950 AT5G10930…
53	Multi-organism process	AT2G40140 AT2G40300 AT3G12780 AT3G01500 AT5G03350 AT5G51020 AT2G02100 AT2G02130 AT2G43530 AT4G24280 AT5G48485 AT5G48490 AT1G09340 AT1G13440 AT1G19570 AT1G20440 AT1G31580 AT1G69370 AT2G37660 AT2G43710 AT2G47800 AT3G04790 AT3G11630 AT3G11900 AT3G50970 AT5G08280 AT5G09590 AT5G45800 AT5G52310 AT5G66190 AT5G66570 AT4G16890 AT5G67600 AT1G03160 AT1G19350 AT1G20090 AT1G53000 AT1G56190 AT1G68990 AT2G25110…
52	Reproduction	AT1G79560 AT1G80245 AT2G40300 AT5G22650 AT1G03457 AT2G40080 AT3G47500 AT5G61380 AT3G07050 AT4G28190 AT4G31820 AT5G67600 AT1G03160 AT1G06180 AT1G20090 AT1G28060 AT1G53000 AT1G55350 AT1G68990 AT1G77740 AT1G78580 AT2G01280 AT2G04842 AT2G25840 AT2G28000 AT2G29090 AT2G40360 AT2G40900 AT2G48130 AT3G01460 AT3G11270 AT3G14900 AT3G18110 AT3G22780 AT3G48110 AT3G48430 AT3G49240 AT4G00950 AT4G05410 AT4G15248…
52	Reproductive process	AT1G79560 AT1G80245 AT2G40300 AT5G22650 AT1G03457 AT2G40080 AT3G47500 AT5G61380 AT3G07050 AT4G28190 AT4G31820 AT5G67600 AT1G03160 AT1G06180 AT1G20090 AT1G28060 AT1G53000 AT1G55350 AT1G68990 AT1G77740 AT1G78580 AT2G01280 AT2G04842 AT2G25840 AT2G28000 AT2G29090 AT2G40360 AT2G40900 AT2G48130 AT3G01460 AT3G11270 AT3G14900 AT3G18110 AT3G22780 AT3G48110 AT3G48430 AT3G49240 AT4G00950 AT4G05410 AT4G15248…
50	Developmental process involved in reproduction	AT1G79560 AT2G40300 AT5G22650 AT1G03457 AT2G40080 AT3G47500 AT5G61380 AT3G07050 AT4G28190 AT4G31820 AT5G67600 AT1G03160 AT1G06180 AT1G20090 AT1G28060 AT1G53000 AT1G55350 AT1G68990 AT1G77740 AT1G78580 AT2G01280 AT2G04842 AT2G25840 AT2G28000 AT2G29090 AT2G40900 AT2G48130 AT3G01460 AT3G11270 AT3G14900 AT3G18110 AT3G22780 AT3G48110 AT3G48430 AT3G49240 AT4G00950 AT4G05410 AT4G15248 AT4G17300 AT4G25640…
44	Response to biotic stimulus	AT2G40140 AT2G40300 AT3G12780 AT3G01500 AT5G03350 AT5G51020 AT2G02100 AT2G02130 AT2G43530 AT5G48485 AT5G48490 AT1G09340 AT1G13440 AT1G19570 AT1G20440 AT1G31580 AT1G69370 AT2G37660 AT2G43710 AT2G47800 AT3G04790 AT3G11630 AT3G11900 AT3G50970 AT5G08280 AT5G09590 AT5G45800 AT5G52310 AT5G66190 AT5G66570 AT4G16890 AT1G03160 AT1G19350 AT1G56190 AT2G25110 AT2G25620 AT3G09980 AT3G14415 AT3G14420 AT4G16950…
44	Response to other organism	AT2G40140 AT2G40300 AT3G12780 AT3G01500 AT5G03350 AT5G51020 AT2G02100 AT2G02130 AT2G43530 AT5G48485 AT5G48490 AT1G09340 AT1G13440 AT1G19570 AT1G20440 AT1G31580 AT1G69370 AT2G37660 AT2G43710 AT2G47800 AT3G04790 AT3G11630 AT3G11900 AT3G50970 AT5G08280 AT5G09590 AT5G45800 AT5G52310 AT5G66190 AT5G66570 AT4G16890 AT1G03160 AT1G19350 AT1G56190 AT2G25110 AT2G25620 AT3G09980 AT3G14415 AT3G14420 AT4G16950…
41	Regulation of biological quality	AT1G03680 AT1G20090 AT1G50320 AT2G13360 AT2G26975 AT2G40300 AT3G11630 AT3G15360 AT3G26060 AT3G44970 AT3G54660 AT4G33010 AT5G56010 AT5G56030 AT1G20450 AT4G35160 AT5G13370 AT1G23310 AT1G32470 AT1G48030 AT2G01280 AT2G21190 AT2G35370 AT2G38270 AT3G50960 AT4G15680 AT4G31820 AT4G37200 AT5G16400 AT5G20960 AT5G49030 AT1G20340 AT1G42550 AT1G79600 AT2G37040 AT4G10040 AT5G11790 AT5G26820 AT5G51720 AT5G58070…
39	Catabolic process	AT1G09340 AT1G13440 AT1G22430 AT1G28110 AT1G56190 AT1G66670 AT3G11270 AT3G11630 AT3G12780 AT3G49160 AT4G32940 AT4G33010 AT4G37000 AT5G20910 AT1G03457 AT2G40840 AT3G23920 AT3G57520 AT1G23310 AT1G32470 AT1G53750 AT1G65650 AT2G26550 AT2G29090 AT2G35370 AT2G37040 AT2G42690 AT2G45950 AT3G02720 AT3G63200 AT5G47040 AT5G53370 AT5G57990 AT1G11840 AT2G20890 AT3G27820 AT4G01660 AT4G13550 AT5G09660
38	Positive regulation of biological process	AT1G07150 AT1G20090 AT1G53750 AT1G56190 AT2G32510 AT2G34640 AT3G12780 AT3G53870 AT3G62560 AT4G14480 AT4G27410 AT4G27430 AT5G16820 AT1G43160 AT2G02070 AT4G01540 AT5G45060 AT5G63950 AT5G64770 AT2G40080 AT4G00810 AT4G09180 AT1G19570 AT4G31820 AT1G09340 AT1G18400 AT1G55350 AT1G74850 AT1G79620 AT2G20890 AT2G25110 AT2G36990 AT3G09980 AT3G29185 AT5G11260 AT5G53000 AT5G58070 AT3G08730
31	Macromolecule localization	AT1G64720 AT1G73790 AT2G20890 AT3G09910 AT3G49560 AT3G62560 AT5G01590 AT5G22950 AT5G24650 AT5G47040 AT1G04940 AT1G50900 AT3G16290 AT5G22640 AT5G64770 AT1G33040 AT2G03670 AT2G21190 AT2G24820 AT2G30060 AT2G38540 AT2G48130 AT3G49470 AT4G14870 AT4G24280 AT5G08040 AT5G28750 AT5G48485 AT5G55710 AT4G31820 AT1G79560
27	Negative regulation of biological process	AT1G13740 AT1G78630 AT3G12930 AT3G62410 AT4G13170 AT5G20910 AT5G22650 AT1G03457 AT1G19350 AT1G68840 AT3G50630 AT5G61380 AT2G26460 AT4G17870 AT5G46790 AT1G70410 AT3G01500 AT1G03160 AT1G20340 AT1G79620 AT3G07050 AT3G08730 AT3G48430 AT4G28190 AT5G53000 AT5G56030 AT5G66570
25	Cellular localization	AT1G66840 AT1G73790 AT2G20890 AT2G40300 AT3G09910 AT3G49560 AT3G62560 AT5G01590 AT5G22950 AT5G24650 AT5G47040 AT1G04940 AT1G50900 AT3G16290 AT5G22640 AT1G42550 AT2G21190 AT2G30060 AT4G14870 AT3G05750 AT1G79560 AT2G24820 AT3G25690 AT4G24280 AT5G55280
24	Regulation of response to stimulus	AT3G12780 AT3G17609 AT3G53870 AT5G11260 AT5G20910 AT5G45060 AT2G32510 AT2G34640 AT4G14010 AT5G53000 AT5G64770 AT1G19570 AT1G03160 AT1G03457 AT1G18400 AT1G42550 AT1G56190 AT2G20890 AT2G25110 AT2G25620 AT3G09980 AT4G37000 AT5G58070 AT2G43710
22	Regulation of developmental process	AT2G31070 AT3G17609 AT5G11260 AT5G52310 AT1G70410 AT3G01500 AT4G31820 AT1G03457 AT1G06180 AT1G20450 AT1G42550 AT1G55350 AT1G67120 AT1G79620 AT2G40080 AT3G07050 AT3G22780 AT3G48110 AT4G15248 AT4G28190 AT5G53000 AT5G56030
20	Immune system process	AT3G12780 AT2G37220 AT3G01500 AT5G03350 AT5G45060 AT5G48485 AT5G48490 AT5G52640 AT5G54250 AT5G56010 AT5G56030 AT2G43710 AT1G03160 AT1G56190 AT2G25110 AT2G25620 AT3G09980 AT4G16890 AT4G16950 AT4G37000
20	Regulation of molecular function	AT1G07150 AT2G32510 AT4G14480 AT4G15930 AT4G17870 AT5G46790 AT1G03680 AT1G50320 AT3G15360 AT3G50630 AT5G16400 AT2G30060 AT3G07720 AT4G00810 AT4G03100 AT4G14010 AT5G12150 AT5G53370 AT5G64770 AT1G79600
18	Anatomical structure morphogenesis	AT1G20090 AT2G31070 AT1G26770 AT1G65650 AT3G07050 AT1G19350 AT1G53000 AT1G55350 AT1G68990 AT1G72490 AT1G77740 AT1G79620 AT3G01460 AT3G22780 AT3G48430 AT4G01540 AT5G25890 AT5G55920
18	Regulation of multicellular organismal process	AT3G17609 AT5G11260 AT5G52310 AT1G70410 AT3G01500 AT4G31820 AT1G03457 AT1G06180 AT1G20450 AT1G42550 AT1G55350 AT2G40080 AT3G07050 AT3G48110 AT4G15248 AT4G28190 AT5G53000 AT5G56030
16	Immune response	AT2G37220 AT3G01500 AT5G03350 AT5G45060 AT5G48485 AT5G48490 AT5G52640 AT5G54250 AT5G56010 AT5G56030 AT1G03160 AT2G25110 AT3G09980 AT4G16890 AT4G16950 AT4G37000
15	Protein folding	AT1G53540 AT1G80030 AT2G28000 AT2G38730 AT2G44650 AT3G46230 AT4G24280 AT4G32208 AT5G09590 AT5G13120 AT4G04330 AT5G52640 AT5G56030 AT2G25140 AT5G56010
15	Methylation	AT2G39670 AT3G54170 AT3G57000 AT4G25730 AT4G26600 AT4G27340 AT5G10910 AT5G55920 AT1G51310 AT1G53250 AT2G19870 AT3G63410 AT4G34050 AT4G35160 AT1G28060
15	Growth	AT3G62910 AT4G39730 AT5G11790 AT3G50960 AT4G22340 AT1G20090 AT1G53000 AT1G55350 AT1G67120 AT1G68990 AT1G79620 AT3G48430 AT4G28190 AT5G50100 AT5G53000
13	Cell cycle process	AT1G72030 AT1G73790 AT1G80245 AT3G55340 AT2G26460 AT3G29185 AT3G50630 AT3G05750 AT3G50960 AT5G12150 AT5G67600 AT1G55350 AT3G55000
11	Regulation of cellular component biogenesis	AT1G20090 AT1G53750 AT3G12930 AT3G62560 AT1G08540 AT1G64860 AT2G36990 AT3G29185 AT3G53920 AT5G13730 AT1G79620
10	Regulation of signaling	AT5G20910 AT2G32510 AT2G34640 AT4G14010 AT5G53000 AT5G64770 AT1G19570 AT1G42550 AT5G11260 AT2G43710
10	Developmental growth	AT4G22340 AT1G20090 AT1G53000 AT1G55350 AT1G67120 AT1G68990 AT1G79620 AT3G48430 AT4G28190 AT5G50100
9	Circadian rhythm	AT2G40080 AT1G09340 AT2G17840 AT4G15248 AT5G02120 AT5G52310 AT5G61380 AT3G57040 AT5G11260
9	Rhythmic process	AT2G40080 AT5G61380 AT1G09340 AT2G17840 AT4G15248 AT5G02120 AT5G52310 AT3G57040 AT5G11260
9	Cell wall organization or biogenesis	AT3G55340 AT1G26770 AT1G53000 AT2G38540 AT4G37800 AT5G53370 AT5G12150 AT1G78580 AT1G79620
9	Detoxification	AT1G22430 AT1G19570 AT3G11630 AT3G12685 AT3G26060 AT3G29200 AT3G54660 AT4G39730 AT5G23310
9	Cellular detoxification	AT1G22430 AT1G19570 AT3G11630 AT3G12685 AT3G26060 AT3G29200 AT3G54660 AT4G39730 AT5G23310
8	Regulation of immune system process	AT3G12780 AT5G45060 AT1G03160 AT1G56190 AT2G25110 AT2G25620 AT3G09980 AT4G37000
8	Cell growth	AT3G50960 AT1G20090 AT1G53000 AT1G55350 AT1G68990 AT1G79620 AT3G48430 AT5G53000
8	Regulation of growth	AT3G62910 AT4G39730 AT5G11790 AT1G55350 AT1G67120 AT1G79620 AT4G28190 AT5G53000
8	Interspecies interaction between organisms	AT2G02100 AT2G02130 AT2G43530 AT4G24280 AT1G19570 AT2G25110 AT3G09980 AT5G51020
8	Detection of stimulus	AT1G02090 AT2G24540 AT2G34640 AT2G40080 AT3G17609 AT5G11260 AT5G61270 AT5G63310
7	Regulation of reproductive process	AT4G31820 AT1G03457 AT1G06180 AT1G55350 AT2G40080 AT4G15248 AT4G28190
6	Regulation of multi-organism process	AT3G12780 AT1G03160 AT1G19570 AT1G56190 AT2G25620 AT3G09980
5	Multicellular organism reproduction	AT5G22650 AT2G29090 AT2G40360 AT4G25640 AT5G58070
5	Regulation of localization	AT3G62560 AT5G64770 AT1G19570 AT4G31730 AT5G11790
5	Modification of morphology or physiology of other organism	AT2G02100 AT2G02130 AT2G43530 AT2G25110 AT3G09980
5	Hormone metabolic process	AT3G44970 AT4G35160 AT5G13370 AT5G20960 AT2G37040
5	Multicellular organismal reproductive process	AT5G22650 AT2G29090 AT2G40360 AT4G25640 AT5G58070
4	Immune effector process	AT3G12780 AT2G43710 AT1G56190 AT2G25620
4	Cell proliferation	AT5G64770 AT1G55350 AT3G08730 AT5G55920
4	Multi-multicellular organism process	AT1G20090 AT1G53000 AT1G68990 AT4G05410
4	Photoperiodism, flowering	AT1G03457 AT2G40080 AT3G01460 AT5G48300
3	Cell killing	AT2G02100 AT2G02130 AT2G43530
3	Killing of cells of other organism	AT2G02100 AT2G02130 AT2G43530
3	Anatomical structure formation involved in morphogenesis	AT1G26770 AT1G77740 AT3G01460
2	Carbon utilization	AT1G70410 AT3G01500
2	Sexual reproduction	AT5G67600 AT2G40360
2	Dormancy process	AT5G22650 AT2G29090
2	Locomotion	AT1G20090 AT5G51020
2	Regulation of circadian rhythm	AT2G40080 AT5G11260
2	Multi-organism reproductive process	AT5G67600 AT2G40360
2	Multi-organism cellular process	AT5G22650 AT5G56950
2	Maintenance of location	AT2G40300 AT2G21190

## Sheet: GO_Groups_CLUSTER_5
N	High level GO category	Genes
69	Response to abiotic stimulus	AT1G50250 AT2G29500 AT2G30950 AT2G31380 AT3G47470 AT3G56090 AT3G62030 AT5G23730 AT5G42270 AT1G12370 AT2G47450 AT4G39960 AT5G58140 AT1G06550 AT1G10370 AT1G23740 AT1G32060 AT1G35680 AT1G42970 AT1G44575 AT1G51400 AT1G55490 AT1G68010 AT1G70000 AT1G80340 AT2G04030 AT2G15970 AT2G21970 AT2G39730 AT2G39800 AT3G06510 AT3G17040 AT3G52150 AT3G54050 AT4G03280 AT4G09650 AT4G11600 AT4G17090 AT4G25050 AT4G32770…
61	Response to stress	AT1G12370 AT1G66330 AT2G29500 AT3G56090 AT3G62030 AT4G09010 AT5G06290 AT1G20020 AT4G24770 AT5G58260 AT1G65070 AT2G41680 AT4G04840 AT4G11600 AT4G25050 AT4G39960 AT1G06680 AT1G23740 AT1G32060 AT1G35680 AT1G42970 AT1G51400 AT1G55490 AT1G68010 AT1G70000 AT2G04030 AT2G15970 AT2G21970 AT2G39730 AT2G39800 AT3G01480 AT3G06510 AT3G07700 AT3G47470 AT3G52150 AT3G54050 AT3G55800 AT4G03280 AT4G09650 AT4G17090…
59	Response to chemical	AT1G66330 AT1G80340 AT2G29500 AT3G56090 AT3G62030 AT4G09010 AT4G37930 AT1G05190 AT1G15140 AT1G20020 AT1G32060 AT1G79040 AT2G30950 AT3G25920 AT3G46740 AT3G54050 AT3G63140 AT4G02530 AT4G09650 AT4G18480 AT4G25050 AT5G07020 AT5G14910 AT5G35630 AT5G42270 AT5G58140 AT1G10370 AT1G13670 AT1G15500 AT2G41680 AT2G42620 AT4G11600 AT4G14550 AT5G06290 AT1G11860 AT1G42970 AT1G51400 AT1G68010 AT1G70000 AT2G15970…
52	Cellular component organization or biogenesis	AT1G50250 AT1G55490 AT1G62750 AT1G69200 AT2G24060 AT2G29500 AT2G30950 AT2G32530 AT3G10270 AT3G13470 AT3G52150 AT4G02990 AT4G14360 AT4G24770 AT5G39210 AT5G42270 AT1G54500 AT3G48870 AT1G08200 AT1G49380 AT1G60590 AT1G76110 AT3G44990 AT3G50820 AT3G63140 AT4G18810 AT5G10470 AT5G13510 AT5G19730 AT5G26742 AT1G79040 AT4G04850 AT5G17310 AT1G35680 AT1G44575 AT2G01110 AT2G32480 AT2G36880 AT2G47450 AT3G07700…
48	Cellular component organization	AT1G50250 AT1G55490 AT1G62750 AT1G69200 AT2G24060 AT2G29500 AT2G30950 AT3G10270 AT3G13470 AT4G02990 AT4G14360 AT5G39210 AT5G42270 AT1G54500 AT3G48870 AT1G08200 AT1G49380 AT1G60590 AT1G76110 AT2G32530 AT3G44990 AT3G50820 AT4G18810 AT5G10470 AT5G19730 AT1G79040 AT4G04850 AT5G17310 AT1G35680 AT1G44575 AT2G01110 AT2G32480 AT2G36880 AT2G47450 AT3G07700 AT3G17040 AT3G46740 AT3G63140 AT4G26850 AT4G28740…
39	Multicellular organismal process	AT1G66330 AT1G80340 AT2G31380 AT2G42600 AT2G42620 AT3G56090 AT1G50250 AT1G76110 AT2G30950 AT4G03090 AT5G23730 AT5G42270 AT3G23070 AT4G14510 AT5G17310 AT1G05190 AT1G10370 AT1G35680 AT1G62750 AT1G72970 AT2G04030 AT2G24060 AT2G36880 AT2G39730 AT2G39800 AT2G41720 AT3G21200 AT3G22420 AT3G46740 AT3G52150 AT4G02990 AT4G14550 AT4G25050 AT4G32770 AT4G34620 AT4G35450 AT5G22800 AT5G53860 AT5G57800
39	Developmental process	AT1G66330 AT1G80340 AT2G31380 AT2G42600 AT2G42620 AT3G56090 AT4G02990 AT1G50250 AT1G76110 AT2G30950 AT4G03090 AT5G23730 AT5G42270 AT3G23070 AT4G14510 AT5G17310 AT1G05190 AT1G10370 AT1G35680 AT1G62750 AT1G72970 AT2G04030 AT2G24060 AT2G36880 AT2G39730 AT2G39800 AT2G41720 AT3G21200 AT3G22420 AT3G46740 AT3G52150 AT4G14550 AT4G25050 AT4G34620 AT4G35450 AT5G22800 AT5G53860 AT5G57800 AT5G35630
38	Anatomical structure development	AT1G66330 AT1G80340 AT2G31380 AT2G42600 AT2G42620 AT3G56090 AT1G50250 AT1G76110 AT2G30950 AT4G03090 AT5G23730 AT5G42270 AT3G23070 AT4G14510 AT5G17310 AT1G05190 AT1G10370 AT1G35680 AT1G62750 AT1G72970 AT2G04030 AT2G24060 AT2G36880 AT2G39730 AT2G39800 AT2G41720 AT3G21200 AT3G22420 AT3G46740 AT3G52150 AT4G02990 AT4G14550 AT4G25050 AT4G34620 AT4G35450 AT5G22800 AT5G53860 AT5G57800
35	Response to endogenous stimulus	AT1G80340 AT3G56090 AT3G62030 AT4G37930 AT1G05190 AT1G15140 AT1G20020 AT1G32060 AT1G79040 AT2G30950 AT3G25920 AT3G46740 AT3G54050 AT3G63140 AT4G02530 AT4G09650 AT4G18480 AT4G25050 AT5G07020 AT5G14910 AT5G35630 AT5G42270 AT5G58140 AT1G13670 AT2G42620 AT4G14550 AT1G10370 AT1G70000 AT2G15970 AT2G39730 AT4G26850 AT4G37760 AT4G38970 AT5G13930 AT5G60600
35	Regulation of metabolic process	AT1G25440 AT1G50250 AT2G30950 AT2G31380 AT3G17040 AT4G14540 AT4G37510 AT5G42270 AT1G68660 AT4G03090 AT4G17600 AT5G04140 AT1G65070 AT3G50820 AT4G00050 AT4G02990 AT4G14550 AT4G34610 AT5G13930 AT4G04850 AT1G55370 AT1G55670 AT1G69200 AT1G70000 AT2G41680 AT3G02830 AT3G15850 AT3G21200 AT3G63140 AT4G24770 AT4G30950 AT5G08050 AT5G13650 AT1G76110 AT5G52010
27	Catabolic process	AT1G06550 AT1G11860 AT1G50250 AT1G54500 AT2G26080 AT2G30950 AT2G42620 AT3G48350 AT3G63140 AT4G09010 AT4G10060 AT4G37930 AT5G06290 AT5G19730 AT5G20070 AT5G42270 AT5G61410 AT1G68660 AT2G43910 AT4G17090 AT2G21330 AT2G41680 AT4G26530 AT4G38970 AT3G44990 AT4G24770 AT1G10370
26	Cellular response to stimulus	AT1G12370 AT1G66330 AT3G22420 AT3G59400 AT4G09010 AT4G37930 AT1G13670 AT1G65070 AT2G41680 AT2G42620 AT4G11600 AT4G14550 AT5G06290 AT5G58140 AT1G68010 AT2G15970 AT2G21970 AT3G22370 AT4G34190 AT5G08740 AT3G07700 AT2G31400 AT4G26850 AT5G54770 AT5G60600 AT3G62030
24	Cellular component biogenesis	AT2G29500 AT2G32530 AT3G52150 AT4G24770 AT5G39210 AT1G54500 AT3G48870 AT1G49380 AT3G44990 AT3G50820 AT3G63140 AT4G18810 AT5G13510 AT5G26742 AT1G79040 AT2G30950 AT2G47450 AT4G34090 AT5G08050 AT5G13650 AT5G38410 AT5G42270 AT5G58260 AT5G10470
23	Response to external stimulus	AT3G56090 AT1G20020 AT5G58260 AT1G06680 AT1G32060 AT1G68010 AT2G15970 AT2G39730 AT3G01480 AT3G07700 AT3G55800 AT3G62030 AT4G03280 AT4G09650 AT5G06290 AT5G67370 AT5G58140 AT1G55490 AT4G25050 AT4G26850 AT4G35450 AT5G60600 AT5G61410
23	Multi-organism process	AT3G56090 AT1G20020 AT5G58260 AT5G10470 AT1G06680 AT1G32060 AT2G39730 AT3G01480 AT3G55800 AT3G62030 AT4G03280 AT4G09650 AT5G06290 AT1G55490 AT2G01110 AT2G36880 AT4G00050 AT4G25050 AT4G26850 AT4G35450 AT5G57800 AT5G60600 AT5G61410
21	Localization	AT2G01110 AT3G56090 AT4G35450 AT1G69870 AT3G46740 AT1G15500 AT2G04030 AT2G45770 AT2G47450 AT3G18890 AT4G04850 AT4G09650 AT5G10470 AT5G14910 AT5G17310 AT2G42620 AT4G26850 AT4G32770 AT5G13930 AT5G58140 AT3G48870
19	Establishment of localization	AT2G01110 AT3G56090 AT4G35450 AT1G69870 AT3G46740 AT1G15500 AT2G04030 AT2G45770 AT2G47450 AT3G18890 AT4G04850 AT4G09650 AT5G10470 AT5G14910 AT2G42620 AT4G32770 AT5G13930 AT5G58140 AT3G48870
18	Reproduction	AT3G56090 AT4G03090 AT5G23730 AT3G23070 AT4G14510 AT1G05190 AT1G35680 AT1G66330 AT2G01110 AT2G36880 AT2G41720 AT3G22420 AT4G00050 AT4G02990 AT4G34620 AT4G35450 AT5G22800 AT5G57800
18	Response to biotic stimulus	AT3G56090 AT1G20020 AT5G58260 AT1G06680 AT1G32060 AT2G39730 AT3G01480 AT3G55800 AT3G62030 AT4G03280 AT4G09650 AT5G06290 AT1G55490 AT4G25050 AT4G26850 AT4G35450 AT5G60600 AT5G61410
18	Reproductive process	AT3G56090 AT4G03090 AT5G23730 AT3G23070 AT4G14510 AT1G05190 AT1G35680 AT1G66330 AT2G01110 AT2G36880 AT2G41720 AT3G22420 AT4G00050 AT4G02990 AT4G34620 AT4G35450 AT5G22800 AT5G57800
18	Negative regulation of biological process	AT1G50250 AT2G30950 AT4G37510 AT5G42270 AT2G31380 AT3G17040 AT4G03090 AT1G65070 AT1G10370 AT2G42620 AT3G02830 AT3G15850 AT3G50820 AT3G52150 AT4G14550 AT4G24770 AT4G30950 AT5G58140
18	Response to other organism	AT3G56090 AT1G20020 AT5G58260 AT1G06680 AT1G32060 AT2G39730 AT3G01480 AT3G55800 AT3G62030 AT4G03280 AT4G09650 AT5G06290 AT1G55490 AT4G25050 AT4G26850 AT4G35450 AT5G60600 AT5G61410
18	Regulation of biological quality	AT1G11860 AT1G80340 AT2G26080 AT3G56090 AT4G37930 AT5G06290 AT1G76080 AT2G31750 AT2G41680 AT1G62180 AT5G04140 AT5G07020 AT1G55670 AT2G42620 AT3G07700 AT4G24770 AT5G13650 AT5G13930
16	Developmental process involved in reproduction	AT3G56090 AT4G03090 AT5G23730 AT3G23070 AT4G14510 AT1G05190 AT1G35680 AT1G66330 AT2G36880 AT2G41720 AT3G22420 AT4G02990 AT4G34620 AT4G35450 AT5G22800 AT5G57800
12	Cellular localization	AT2G01110 AT3G56090 AT4G35450 AT3G46740 AT2G45770 AT2G47450 AT5G10470 AT5G17310 AT2G04030 AT4G26850 AT3G48870 AT5G58140
11	Signaling	AT3G22420 AT3G59400 AT1G13670 AT2G42620 AT4G14550 AT5G58140 AT3G22370 AT1G72970 AT2G31400 AT5G60600 AT3G62030
10	Macromolecule localization	AT2G01110 AT4G35450 AT3G46740 AT2G04030 AT2G45770 AT2G47450 AT3G18890 AT5G17310 AT4G26850 AT3G48870
10	Positive regulation of biological process	AT4G14540 AT1G68660 AT4G17600 AT1G55370 AT2G42620 AT3G21200 AT3G63140 AT4G04850 AT5G08050 AT5G17310
8	Immune system process	AT1G20020 AT4G24770 AT5G58260 AT1G55490 AT4G25050 AT4G35450 AT5G60600 AT4G37930
8	Immune response	AT1G20020 AT4G24770 AT5G58260 AT1G55490 AT4G25050 AT4G35450 AT5G60600 AT4G37930
8	Cell wall organization or biogenesis	AT2G32530 AT4G14360 AT1G08200 AT1G60590 AT3G44990 AT5G19730 AT5G17310 AT4G26850
7	Protein folding	AT1G55490 AT2G29500 AT3G13470 AT3G62030 AT4G39960 AT4G35450 AT2G04030
7	Regulation of molecular function	AT2G41680 AT3G17040 AT5G04140 AT5G23730 AT2G39730 AT5G58140 AT3G59400
6	Regulation of response to stimulus	AT2G31380 AT1G10370 AT2G42620 AT3G07700 AT3G52150 AT4G32770
5	Circadian rhythm	AT3G01060 AT3G46780 AT4G37930 AT5G58140 AT3G63140
5	Anatomical structure morphogenesis	AT2G36880 AT2G42620 AT3G46740 AT4G14550 AT5G53860
5	Methylation	AT1G11860 AT2G43910 AT4G14360 AT4G37930 AT5G42760
5	Rhythmic process	AT3G01060 AT3G46780 AT4G37930 AT5G58140 AT3G63140
5	Detoxification	AT2G41680 AT4G09010 AT4G11600 AT5G06290 AT1G10370
4	Regulation of developmental process	AT2G31380 AT2G42620 AT3G52150 AT5G53860
4	Regulation of multicellular organismal process	AT2G31380 AT2G42620 AT3G52150 AT5G53860
4	Cellular detoxification	AT2G41680 AT4G09010 AT4G11600 AT5G06290
3	Sexual reproduction	AT2G01110 AT4G00050 AT5G57800
3	Multi-organism reproductive process	AT2G01110 AT4G00050 AT5G57800
2	Nitrogen utilization	AT5G04140 AT5G35630
2	Cell cycle process	AT2G32530 AT5G10470
2	Growth	AT1G10370 AT2G36880
2	Hormone metabolic process	AT1G80340 AT2G31750
