# Supplementary material for: Light regulates xylem cell differentiation via PIF in Arabidopsis
Source: Cell Rep. 2022 Jul 19;40(3):111075. doi: 10.1016/j.celrep.2022.111075 (PMC9638722; doi:10.1016/j.celrep.2022.111075)
Supplement: Data S3. List of transcription factors (predicted by TF2Network) with significant association with the genes of each transcriptional cluster identified during deetiolation, related to Figures 1J and 3E [file mmc4.xlsx]

## Sheet: TABLE_3_COMPLETE
List of TF associated to the regulation of each cluster as predicted by TF2Network. Related to Figure 1J and 3E
maSigPro_cluster	Regulator	Symbol	CO	PD	PWM_num	PWM_source	PWM_name	rank	p-value	q-value	#hits	hits	PDtargets
1	AT1G45249	ABF2	1	0	PWM1178	CisBP	M0252_1.01	2	1.32e-06	0.00118311	21	AT1G01060,AT1G02205,AT1G22190,AT1G66760,AT1G72770,AT1G77450,AT2G02950,AT2G39250,AT2G46830,AT3G04070,AT3G12320,AT3G15270,AT3G56275,AT4G01680,AT4G28840,AT5G06980,AT5G14640,AT5G15948,AT5G54470,AT5G54940,AT5G55730
1	AT1G45249	ABF2	1	0	PWM2540	JASPAR	MA0941.1	3	1.32e-06	0.00118311	21	AT1G01060,AT1G02205,AT1G22190,AT1G66760,AT1G72770,AT1G77450,AT2G02950,AT2G39250,AT2G46830,AT3G04070,AT3G12320,AT3G15270,AT3G56275,AT4G01680,AT4G28840,AT5G06980,AT5G14640,AT5G15948,AT5G54470,AT5G54940,AT5G55730
1	AT3G02990	ATHSFA1E	2	0	PWM3174	DAP-seq	HSFA1E_col	10	5.67e-06	0.00203439	20	AT1G07350,AT1G18330,AT1G22190,AT1G74310,AT1G79820,AT2G20560,AT2G26150,AT3G12320,AT3G14200,AT3G24500,AT3G55530,AT3G56275,AT4G14270,AT5G12010,AT5G12110,AT5G15948,AT5G48570,AT5G54940,AT5G55730,AT5G61240
1	AT5G11260	HY5	2	0	PWM2151	JASPAR	MA0551.1	13	2.26e-05	0.00337906	19	AT1G01060,AT1G22190,AT1G66760,AT1G72770,AT1G74310,AT1G77450,AT2G39250,AT2G46830,AT3G04070,AT3G12320,AT3G15270,AT3G56275,AT4G01680,AT4G14270,AT5G06980,AT5G14640,AT5G15948,AT5G54940,AT5G55730
1	AT5G11260	HY5	2	0	PWM223	AthaMAP	T10638	34	0.000285105	0.0189331	17	AT1G01060,AT1G22190,AT1G72770,AT1G77450,AT2G02950,AT2G39250,AT3G04070,AT3G12320,AT3G15270,AT3G56275,AT4G28840,AT5G14000,AT5G14640,AT5G15948,AT5G54470,AT5G54940,AT5G55730
1	AT5G11260	HY5	2	0	PWM623	AthaMAP	T10638	43	0.000285105	0.0189331	17	AT1G01060,AT1G22190,AT1G63460,AT1G72770,AT1G77450,AT2G39250,AT2G46830,AT3G12320,AT3G15270,AT3G56275,AT4G14270,AT4G28840,AT5G06980,AT5G14640,AT5G15948,AT5G54940,AT5G55730
1	AT3G23210	bHLH34	1	0	PWM2887	DAP-seq	BHLH34_col	15	2.26e-05	0.00337906	19	AT1G02205,AT1G18330,AT1G22190,AT1G72770,AT1G74310,AT1G77450,AT2G26150,AT2G39250,AT2G46830,AT3G12320,AT3G15270,AT3G56275,AT4G01680,AT5G06980,AT5G14640,AT5G15948,AT5G54470,AT5G54940,AT5G55730
1	AT3G23210	bHLH34	1	0	PWM1481	CisBP	M0156_1.01	19	8.35e-05	0.00831706	18	AT1G02205,AT1G18330,AT1G22190,AT1G63460,AT1G66760,AT1G72770,AT1G77450,AT2G26150,AT2G39250,AT2G46830,AT3G04070,AT3G12320,AT3G56275,AT4G01680,AT5G06980,AT5G54470,AT5G54940,AT5G55730
1	AT3G23210	bHLH34	1	0	PWM2561	JASPAR	MA0962.1	35	0.000285105	0.0189331	17	AT1G02205,AT1G18330,AT1G22190,AT1G63460,AT1G66760,AT1G77450,AT2G26150,AT2G39250,AT2G46830,AT3G04070,AT3G12320,AT3G56275,AT4G01680,AT5G06980,AT5G54470,AT5G54940,AT5G55730
1	AT3G24520	AT-HSFC1	5	0	PWM3183	DAP-seq	HSFC1_col	22	8.35e-05	0.00831706	18	AT1G01060,AT1G07350,AT1G72770,AT1G74310,AT1G79820,AT2G26150,AT2G46830,AT3G04070,AT3G14200,AT3G24500,AT4G14270,AT5G11110,AT5G12110,AT5G14640,AT5G48570,AT5G54940,AT5G55730,AT5G61240
1	AT1G03970	GBF4	0	0	PWM994	CisBP	M0319_1.01	25	8.35e-05	0.00831706	18	AT1G01060,AT1G22190,AT1G66760,AT1G72770,AT1G77450,AT2G46830,AT3G04070,AT3G12320,AT3G15270,AT3G56275,AT4G01680,AT4G14270,AT4G28840,AT5G06980,AT5G14640,AT5G15948,AT5G54940,AT5G55730
1	AT5G44080	AT5G44080	0	0	PWM995	CisBP	M0319_1.01	26	8.35e-05	0.00831706	18	AT1G01060,AT1G22190,AT1G66760,AT1G72770,AT1G77450,AT2G46830,AT3G04070,AT3G12320,AT3G15270,AT3G56275,AT4G01680,AT4G14270,AT4G28840,AT5G06980,AT5G14640,AT5G15948,AT5G54940,AT5G55730
1	AT4G00050	UNE10	8	0	PWM1001	CisBP	M0157_1.01	27	0.000285105	0.0189331	17	AT1G02205,AT1G22190,AT1G66760,AT1G72770,AT1G74310,AT1G77450,AT2G26150,AT2G39250,AT3G04070,AT3G12320,AT3G15270,AT3G56275,AT5G06980,AT5G15948,AT5G54470,AT5G54940,AT5G55730
1	AT4G00050	UNE10	8	0	PWM2669	JASPAR	MA1074.1	36	0.000285105	0.0189331	17	AT1G02205,AT1G22190,AT1G66760,AT1G72770,AT1G74310,AT1G77450,AT2G26150,AT2G39250,AT3G04070,AT3G12320,AT3G15270,AT3G56275,AT5G06980,AT5G15948,AT5G54470,AT5G54940,AT5G55730
1	AT1G32640	ATMYC2	1	0	PWM1290	CisBP	M0151_1.01	29	0.000285105	0.0189331	17	AT1G02205,AT1G22190,AT1G66760,AT1G77450,AT2G26150,AT2G39250,AT2G46830,AT3G04070,AT3G12320,AT3G56275,AT4G28840,AT5G06980,AT5G15948,AT5G44190,AT5G54470,AT5G54940,AT5G55730
1	AT1G32640	ATMYC2	1	0	PWM1426	CisBP	M2229_1.01	31	0.000285105	0.0189331	17	AT1G02205,AT1G22190,AT1G66760,AT1G77450,AT2G26150,AT2G39250,AT2G46830,AT3G04070,AT3G12320,AT3G56275,AT4G28840,AT5G06980,AT5G15948,AT5G44190,AT5G54470,AT5G54940,AT5G55730
1	AT1G32640	ATMYC2	1	0	PWM2166	JASPAR	MA0566.1	33	0.000285105	0.0189331	17	AT1G02205,AT1G22190,AT1G66760,AT1G77450,AT2G26150,AT2G39250,AT2G46830,AT3G04070,AT3G12320,AT3G56275,AT4G28840,AT5G06980,AT5G15948,AT5G44190,AT5G54470,AT5G54940,AT5G55730
1	AT1G32640	ATMYC2	1	0	PWM622	AthaMAP	T05620	42	0.000285105	0.0189331	17	AT1G01060,AT1G22190,AT1G63460,AT1G72770,AT1G77450,AT2G39250,AT2G46830,AT3G12320,AT3G15270,AT3G56275,AT4G14270,AT4G28840,AT5G06980,AT5G14640,AT5G15948,AT5G54940,AT5G55730
1	AT4G14410	bHLH104	0	0	PWM2877	DAP-seq	BHLH104_col	37	0.000285105	0.0189331	17	AT1G01060,AT1G02205,AT1G22190,AT1G66760,AT1G72770,AT1G74310,AT1G77450,AT2G26150,AT2G39250,AT2G46830,AT3G04070,AT3G12320,AT3G56275,AT5G06980,AT5G14640,AT5G54940,AT5G55730
1	AT5G62020	AT-HSFB2A	9	0	PWM3171	DAP-seq	HSF6_col	39	0.000285105	0.0189331	17	AT1G01060,AT1G07350,AT1G74310,AT1G79820,AT2G20560,AT2G26150,AT3G14200,AT3G24500,AT3G55530,AT3G56275,AT4G14270,AT5G12010,AT5G15948,AT5G48570,AT5G54470,AT5G55730,AT5G61240
1	AT5G46760	MYC3	1	0	PWM1132	CisBP	M2231_1.01	47	0.000898928	0.0342931	16	AT1G02205,AT1G22190,AT1G66760,AT1G72770,AT1G77450,AT2G26150,AT2G39250,AT3G04070,AT3G12320,AT3G56275,AT5G06980,AT5G15948,AT5G44190,AT5G54470,AT5G54940,AT5G55730
1	AT5G46760	MYC3	1	0	PWM2168	JASPAR	MA0568.1	66	0.000898928	0.0342931	16	AT1G02205,AT1G22190,AT1G66760,AT1G72770,AT1G77450,AT2G26150,AT2G39250,AT3G04070,AT3G12320,AT3G56275,AT5G06980,AT5G15948,AT5G44190,AT5G54470,AT5G54940,AT5G55730
1	AT5G46760	MYC3	1	0	PWM879	CisBP	M0164_1.01	78	0.000898928	0.0342931	16	AT1G66760,AT1G72770,AT1G77450,AT2G26150,AT2G39250,AT2G46830,AT3G04070,AT3G12320,AT3G56275,AT4G28840,AT5G06980,AT5G14000,AT5G15948,AT5G44190,AT5G54470,AT5G54940
1	AT5G65070	AGL69	0	0	PWM1184	CisBP	M2221_1.01	51	0.000898928	0.0342931	16	AT1G12500,AT1G18330,AT1G72770,AT1G77450,AT1G79820,AT2G02950,AT2G26150,AT3G04070,AT3G15270,AT3G56275,AT4G20860,AT5G12010,AT5G14640,AT5G54940,AT5G55730,AT5G59870
1	AT1G32150	AtbZIP68	0	0	PWM1236	CisBP	M0251_1.01	53	0.000898928	0.0342931	16	AT1G22190,AT1G66760,AT1G72770,AT1G74310,AT1G77450,AT2G39250,AT3G04070,AT3G12320,AT3G56275,AT4G28840,AT5G06980,AT5G11110,AT5G14000,AT5G15948,AT5G44190,AT5G54470
1	AT1G32150	AtbZIP68	0	0	PWM2567	JASPAR	MA0968.1	69	0.000898928	0.0342931	16	AT1G22190,AT1G66760,AT1G72770,AT1G74310,AT1G77450,AT2G39250,AT3G04070,AT3G12320,AT3G56275,AT4G28840,AT5G06980,AT5G11110,AT5G14000,AT5G15948,AT5G44190,AT5G54470
1	AT2G35530	AtbZIP16	0	0	PWM1237	CisBP	M0251_1.01	54	0.000898928	0.0342931	16	AT1G22190,AT1G66760,AT1G72770,AT1G74310,AT1G77450,AT2G39250,AT3G04070,AT3G12320,AT3G56275,AT4G28840,AT5G06980,AT5G11110,AT5G14000,AT5G15948,AT5G44190,AT5G54470
1	AT2G35530	AtbZIP16	0	0	PWM2908	DAP-seq	BZIP16_col	73	0.000898928	0.0342931	16	AT1G18330,AT1G22190,AT1G66760,AT1G72770,AT1G74310,AT1G77450,AT2G39250,AT3G04070,AT3G12320,AT3G15270,AT3G24500,AT3G56275,AT5G06980,AT5G14640,AT5G54470,AT5G55730
1	AT1G10120	AT1G10120	0	0	PWM1338	CisBP	M0249_1.01	56	0.000898928	0.0342931	16	AT1G02205,AT1G22190,AT1G66760,AT1G72770,AT1G77450,AT2G26150,AT2G39250,AT3G04070,AT3G12320,AT3G15270,AT3G56275,AT5G06980,AT5G15948,AT5G54470,AT5G54940,AT5G55730
1	AT1G68920	AT1G68920	0	0	PWM1341	CisBP	M0249_1.01	59	0.000898928	0.0342931	16	AT1G02205,AT1G22190,AT1G66760,AT1G72770,AT1G77450,AT2G26150,AT2G39250,AT3G04070,AT3G12320,AT3G15270,AT3G56275,AT5G06980,AT5G15948,AT5G54470,AT5G54940,AT5G55730
1	AT3G23690	AT3G23690	2	0	PWM1342	CisBP	M0249_1.01	60	0.000898928	0.0342931	16	AT1G02205,AT1G22190,AT1G66760,AT1G72770,AT1G77450,AT2G26150,AT2G39250,AT3G04070,AT3G12320,AT3G15270,AT3G56275,AT5G06980,AT5G15948,AT5G54470,AT5G54940,AT5G55730
1	AT5G54680	bHLH105	0	0	PWM1375	CisBP	M0166_1.01	62	0.000898928	0.0342931	16	AT1G02205,AT1G22190,AT1G72770,AT1G77450,AT2G39250,AT2G46830,AT3G04070,AT3G12320,AT3G56275,AT4G28840,AT5G06980,AT5G15948,AT5G44190,AT5G54470,AT5G54940,AT5G55730
1	AT2G20180	PIF1	0	0	PWM2152	JASPAR	MA0552.1	63	0.000898928	0.0342931	16	AT1G01060,AT1G02205,AT1G18330,AT1G22190,AT1G72770,AT1G74310,AT1G77450,AT3G12320,AT3G15270,AT3G56275,AT5G06980,AT5G14640,AT5G15948,AT5G54470,AT5G54940,AT5G55730
1	AT5G10140	AGL25	1	0	PWM2158	JASPAR	MA0558.1	64	0.000898928	0.0342931	16	AT1G12500,AT1G18330,AT1G72770,AT1G77450,AT1G79820,AT2G02950,AT2G26150,AT3G04070,AT3G15270,AT3G56275,AT4G20860,AT5G12010,AT5G14640,AT5G54940,AT5G55730,AT5G59870
1	AT3G56850	AREB3	0	0	PWM2906	DAP-seq	AREB3_col	72	0.000898928	0.0342931	16	AT1G18330,AT1G22190,AT1G66760,AT1G74310,AT1G77450,AT2G39250,AT2G46830,AT3G04070,AT3G12320,AT3G15270,AT3G24500,AT3G56275,AT5G06980,AT5G14640,AT5G54470,AT5G55730
2	AT5G46760	MYC3	7	0	PWM1132	CisBP	M2231_1.01	4	3.42e-10	1.53e-07	114	AT1G01240,AT1G01260,AT1G03870,AT1G06850,AT1G11120,AT1G11592,AT1G12920,AT1G13260,AT1G15670,AT1G19530,AT1G19835,AT1G20620,AT1G21400,AT1G32450,AT1G50430,AT1G52190,AT1G53830,AT1G53840,AT1G62770,AT1G64660,AT1G65970,AT1G66280,AT1G70710,AT1G74660,AT1G75500,AT1G78700,AT1G80240,AT2G07180,AT2G14878,AT2G14890,AT2G14900,AT2G19570,AT2G19800,AT2G20750,AT2G21050,AT2G25964,AT2G26355,AT2G33150,AT2G33340,AT2G36900…
2	AT5G46760	MYC3	7	0	PWM2168	JASPAR	MA0568.1	5	3.42e-10	1.53e-07	114	AT1G01240,AT1G01260,AT1G03870,AT1G06850,AT1G11120,AT1G11592,AT1G12920,AT1G13260,AT1G15670,AT1G19530,AT1G19835,AT1G20620,AT1G21400,AT1G32450,AT1G50430,AT1G52190,AT1G53830,AT1G53840,AT1G62770,AT1G64660,AT1G65970,AT1G66280,AT1G70710,AT1G74660,AT1G75500,AT1G78700,AT1G80240,AT2G07180,AT2G14878,AT2G14890,AT2G14900,AT2G19570,AT2G19800,AT2G20750,AT2G21050,AT2G25964,AT2G26355,AT2G33150,AT2G33340,AT2G36900…
2	AT5G46760	MYC3	7	0	PWM879	CisBP	M0164_1.01	7	7.06e-10	2.11e-07	113	AT1G01240,AT1G01260,AT1G02840,AT1G03870,AT1G04820,AT1G05890,AT1G06570,AT1G12920,AT1G15670,AT1G15800,AT1G19530,AT1G20620,AT1G21400,AT1G21980,AT1G30820,AT1G32450,AT1G50010,AT1G50430,AT1G53830,AT1G53840,AT1G60610,AT1G62770,AT1G64660,AT1G66280,AT1G70210,AT1G70710,AT1G75500,AT1G76090,AT1G78080,AT1G78150,AT1G78700,AT1G78970,AT2G07180,AT2G14878,AT2G14890,AT2G14900,AT2G19800,AT2G21050,AT2G38400,AT2G38530…
2	AT1G69010	BIM2	0	0	PWM2564	JASPAR	MA0965.1	6	7.06e-10	2.11e-07	113	AT1G01240,AT1G01260,AT1G02840,AT1G03870,AT1G04680,AT1G05890,AT1G06850,AT1G10130,AT1G11545,AT1G12920,AT1G13260,AT1G15670,AT1G15800,AT1G19835,AT1G19870,AT1G20620,AT1G21400,AT1G32450,AT1G50010,AT1G50430,AT1G52190,AT1G53830,AT1G53840,AT1G54080,AT1G60610,AT1G64660,AT1G68560,AT1G70210,AT1G74660,AT1G75500,AT1G76090,AT1G78150,AT1G78210,AT1G78700,AT1G80240,AT1G80280,AT2G14878,AT2G14890,AT2G14900,AT2G19800…
2	AT1G69010	BIM2	0	0	PWM1439	CisBP	M0153_1.01	10	1.44e-09	2.87e-07	112	AT1G01240,AT1G01260,AT1G02840,AT1G03870,AT1G04680,AT1G05890,AT1G06850,AT1G10130,AT1G11545,AT1G12920,AT1G13260,AT1G15670,AT1G15800,AT1G19835,AT1G19870,AT1G20620,AT1G21400,AT1G32450,AT1G50010,AT1G50430,AT1G52190,AT1G53830,AT1G53840,AT1G54080,AT1G56140,AT1G60610,AT1G64660,AT1G68560,AT1G70210,AT1G74660,AT1G75500,AT1G76090,AT1G78150,AT1G78210,AT1G78700,AT1G80240,AT1G80280,AT2G14878,AT2G14890,AT2G14900…
2	AT1G69010	BIM2	0	0	PWM2898	DAP-seq	BIM2_col	216	8.98e-06	8.17e-05	98	AT1G01240,AT1G01260,AT1G02840,AT1G03870,AT1G05890,AT1G06570,AT1G06850,AT1G10130,AT1G12920,AT1G15210,AT1G15800,AT1G19530,AT1G19540,AT1G20620,AT1G21400,AT1G50010,AT1G50430,AT1G52190,AT1G53830,AT1G54100,AT1G56140,AT1G60610,AT1G62480,AT1G64660,AT1G70210,AT1G70710,AT1G78150,AT1G78700,AT1G80240,AT2G01450,AT2G14890,AT2G14900,AT2G19800,AT2G21660,AT2G34020,AT2G36900,AT2G38400,AT2G40420,AT2G42380,AT2G42780…
2	AT1G22190	RAP2.4	6	0	PWM1007	CisBP	M0016_1.01	12	2.9e-09	4.33e-07	111	AT1G01180,AT1G01960,AT1G09570,AT1G10210,AT1G11260,AT1G11545,AT1G12080,AT1G12440,AT1G15670,AT1G20160,AT1G20620,AT1G21680,AT1G25175,AT1G25320,AT1G26580,AT1G27210,AT1G27600,AT1G42470,AT1G53885,AT1G53903,AT1G56140,AT1G60140,AT1G60610,AT1G62480,AT1G65310,AT1G66350,AT1G70710,AT1G74660,AT1G78130,AT1G78240,AT2G01070,AT2G14170,AT2G14890,AT2G16586,AT2G17450,AT2G19800,AT2G20120,AT2G21050,AT2G23320,AT2G36900…
2	AT1G78080	AtWIND1	0	0	PWM1010	CisBP	M0016_1.01	14	2.9e-09	4.33e-07	111	AT1G01180,AT1G01960,AT1G09570,AT1G10210,AT1G11260,AT1G11545,AT1G12080,AT1G12440,AT1G15670,AT1G20160,AT1G20620,AT1G21680,AT1G25175,AT1G25320,AT1G26580,AT1G27210,AT1G27600,AT1G42470,AT1G53885,AT1G53903,AT1G56140,AT1G60140,AT1G60610,AT1G62480,AT1G65310,AT1G66350,AT1G70710,AT1G74660,AT1G78130,AT1G78240,AT2G01070,AT2G14170,AT2G14890,AT2G16586,AT2G17450,AT2G19800,AT2G20120,AT2G21050,AT2G23320,AT2G36900…
2	AT2G20880	AtERF53	27	0	PWM1011	CisBP	M0016_1.01	15	2.9e-09	4.33e-07	111	AT1G01180,AT1G01960,AT1G09570,AT1G10210,AT1G11260,AT1G11545,AT1G12080,AT1G12440,AT1G15670,AT1G20160,AT1G20620,AT1G21680,AT1G25175,AT1G25320,AT1G26580,AT1G27210,AT1G27600,AT1G42470,AT1G53885,AT1G53903,AT1G56140,AT1G60140,AT1G60610,AT1G62480,AT1G65310,AT1G66350,AT1G70710,AT1G74660,AT1G78130,AT1G78240,AT2G01070,AT2G14170,AT2G14890,AT2G16586,AT2G17450,AT2G19800,AT2G20120,AT2G21050,AT2G23320,AT2G36900…
2	AT2G22200	AT2G22200	4	0	PWM1012	CisBP	M0016_1.01	16	2.9e-09	4.33e-07	111	AT1G01180,AT1G01960,AT1G09570,AT1G10210,AT1G11260,AT1G11545,AT1G12080,AT1G12440,AT1G15670,AT1G20160,AT1G20620,AT1G21680,AT1G25175,AT1G25320,AT1G26580,AT1G27210,AT1G27600,AT1G42470,AT1G53885,AT1G53903,AT1G56140,AT1G60140,AT1G60610,AT1G62480,AT1G65310,AT1G66350,AT1G70710,AT1G74660,AT1G78130,AT1G78240,AT2G01070,AT2G14170,AT2G14890,AT2G16586,AT2G17450,AT2G19800,AT2G20120,AT2G21050,AT2G23320,AT2G36900…
2	AT4G39780	AT4G39780	1	0	PWM1015	CisBP	M0016_1.01	18	2.9e-09	4.33e-07	111	AT1G01180,AT1G01960,AT1G09570,AT1G10210,AT1G11260,AT1G11545,AT1G12080,AT1G12440,AT1G15670,AT1G20160,AT1G20620,AT1G21680,AT1G25175,AT1G25320,AT1G26580,AT1G27210,AT1G27600,AT1G42470,AT1G53885,AT1G53903,AT1G56140,AT1G60140,AT1G60610,AT1G62480,AT1G65310,AT1G66350,AT1G70710,AT1G74660,AT1G78130,AT1G78240,AT2G01070,AT2G14170,AT2G14890,AT2G16586,AT2G17450,AT2G19800,AT2G20120,AT2G21050,AT2G23320,AT2G36900…
2	AT4G36930	SPT	13	0	PWM1293	CisBP	M0161_1.01	20	2.9e-09	4.33e-07	111	AT1G01240,AT1G01260,AT1G01710,AT1G02840,AT1G03870,AT1G05890,AT1G06850,AT1G12920,AT1G13260,AT1G15670,AT1G20620,AT1G28260,AT1G50430,AT1G52190,AT1G53830,AT1G53840,AT1G54080,AT1G60610,AT1G62480,AT1G64660,AT1G65970,AT1G66280,AT1G68690,AT1G70210,AT1G74660,AT1G75500,AT1G78700,AT1G80240,AT1G80280,AT2G14878,AT2G14890,AT2G14900,AT2G17880,AT2G20750,AT2G26355,AT2G33150,AT2G33340,AT2G36900,AT2G38530,AT2G39350…
2	AT4G36930	SPT	13	0	PWM2657	JASPAR	MA1061.1	31	5.77e-09	3.83e-07	110	AT1G01240,AT1G01260,AT1G01710,AT1G02840,AT1G03870,AT1G05890,AT1G06850,AT1G12920,AT1G13260,AT1G15670,AT1G20620,AT1G28260,AT1G50430,AT1G52190,AT1G53830,AT1G53840,AT1G54080,AT1G60610,AT1G62480,AT1G64660,AT1G65970,AT1G66280,AT1G68690,AT1G70210,AT1G74660,AT1G75500,AT1G78700,AT1G80240,AT1G80280,AT2G14878,AT2G14890,AT2G14900,AT2G17880,AT2G20750,AT2G33150,AT2G33340,AT2G36900,AT2G38530,AT2G39350,AT2G42570…
2	AT2G40350	AT2G40350	0	0	PWM1364	CisBP	M0015_1.01	22	2.9e-09	4.33e-07	111	AT1G01260,AT1G01710,AT1G07310,AT1G07650,AT1G11260,AT1G11545,AT1G12080,AT1G12440,AT1G15800,AT1G19530,AT1G19540,AT1G20620,AT1G27210,AT1G30820,AT1G32450,AT1G42470,AT1G45015,AT1G54630,AT1G58030,AT1G59870,AT1G60010,AT1G60140,AT1G62480,AT1G64660,AT1G66350,AT1G70710,AT1G74660,AT1G78240,AT2G02570,AT2G07180,AT2G14170,AT2G16586,AT2G17450,AT2G17880,AT2G19800,AT2G20750,AT2G21050,AT2G26355,AT2G30930,AT2G34690…
2	AT5G18450	At5g18450	18	0	PWM1365	CisBP	M0015_1.01	23	2.9e-09	4.33e-07	111	AT1G01260,AT1G01710,AT1G07310,AT1G07650,AT1G11260,AT1G11545,AT1G12080,AT1G12440,AT1G15800,AT1G19530,AT1G19540,AT1G20620,AT1G27210,AT1G30820,AT1G32450,AT1G42470,AT1G45015,AT1G54630,AT1G58030,AT1G59870,AT1G60010,AT1G60140,AT1G62480,AT1G64660,AT1G66350,AT1G70710,AT1G74660,AT1G78240,AT2G02570,AT2G07180,AT2G14170,AT2G16586,AT2G17450,AT2G17880,AT2G19800,AT2G20750,AT2G21050,AT2G26355,AT2G30930,AT2G34690…
2	AT5G18450	At5g18450	18	0	PWM2773	DAP-seq	AT5G18450_col	753	0.00717502	0.0175031	83	AT1G06850,AT1G07040,AT1G07310,AT1G07650,AT1G12780,AT1G12920,AT1G15840,AT1G16930,AT1G27130,AT1G27290,AT1G32450,AT1G32460,AT1G42470,AT1G45015,AT1G54080,AT1G55810,AT1G58030,AT1G60610,AT1G62480,AT1G64640,AT1G66350,AT1G70710,AT1G70990,AT1G80280,AT2G01450,AT2G11240,AT2G14170,AT2G19800,AT2G20750,AT2G23320,AT2G28570,AT2G30440,AT2G30740,AT2G34690,AT2G36220,AT2G38120,AT2G40010,AT2G42890,AT2G43070,AT2G43680…
2	AT4G36540	BEE2	18	0	PWM2555	JASPAR	MA0956.1	24	2.9e-09	4.33e-07	111	AT1G01240,AT1G01260,AT1G03870,AT1G05890,AT1G06570,AT1G06850,AT1G11545,AT1G12920,AT1G13260,AT1G15670,AT1G15800,AT1G19530,AT1G19870,AT1G20620,AT1G21400,AT1G21980,AT1G30820,AT1G32450,AT1G50010,AT1G52190,AT1G53830,AT1G53840,AT1G54080,AT1G60610,AT1G62480,AT1G62770,AT1G64660,AT1G65970,AT1G66280,AT1G70210,AT1G74660,AT1G75500,AT1G76090,AT1G78700,AT2G14878,AT2G14890,AT2G14900,AT2G19800,AT2G21050,AT2G33150…
2	AT4G36540	BEE2	18	0	PWM964	CisBP	M0160_1.01	46	2.21e-08	8.81e-07	108	AT1G01240,AT1G01260,AT1G03870,AT1G05890,AT1G06570,AT1G06850,AT1G11545,AT1G12920,AT1G13260,AT1G15670,AT1G15800,AT1G19530,AT1G19870,AT1G20620,AT1G21400,AT1G21980,AT1G30820,AT1G32450,AT1G50010,AT1G52190,AT1G53830,AT1G53840,AT1G54080,AT1G60610,AT1G64660,AT1G65970,AT1G66280,AT1G70210,AT1G75500,AT1G76090,AT1G78700,AT2G14878,AT2G14890,AT2G14900,AT2G19800,AT2G21050,AT2G33150,AT2G33340,AT2G36900,AT2G38530…
2	AT5G08330	At5g08330	2	0	PWM3474	DAP-seq	AT5G08330_col	25	2.9e-09	4.33e-07	111	AT1G01090,AT1G01240,AT1G01710,AT1G02850,AT1G03870,AT1G06390,AT1G07530,AT1G07650,AT1G10130,AT1G11120,AT1G11545,AT1G12080,AT1G13260,AT1G15800,AT1G21400,AT1G27210,AT1G27290,AT1G30820,AT1G32450,AT1G32460,AT1G50430,AT1G54100,AT1G58030,AT1G60010,AT1G62480,AT1G65310,AT1G66180,AT1G66280,AT1G70210,AT1G71970,AT1G74660,AT1G75500,AT1G78130,AT1G78700,AT1G78970,AT1G80280,AT2G01190,AT2G07180,AT2G11240,AT2G20750…
2	AT5G08330	At5g08330	2	0	PWM992	CisBP	M1527_1.01	676	0.00348003	0.0099835	85	AT1G01090,AT1G01240,AT1G01710,AT1G02850,AT1G03870,AT1G05890,AT1G06850,AT1G10130,AT1G11120,AT1G13260,AT1G15800,AT1G15840,AT1G21400,AT1G26580,AT1G27210,AT1G32450,AT1G58030,AT1G60010,AT1G60610,AT1G63690,AT1G65310,AT1G68560,AT1G70710,AT1G70990,AT1G75500,AT2G01100,AT2G21050,AT2G21880,AT2G28630,AT2G34690,AT2G42890,AT3G01516,AT3G11600,AT3G16240,AT3G18200,AT3G28910,AT3G43270,AT3G45040,AT3G50260,AT3G58850…
2	AT3G02150	PTF1	23	0	PWM3476	DAP-seq	PTF1_col	26	2.9e-09	4.33e-07	111	AT1G01180,AT1G01240,AT1G01710,AT1G03870,AT1G09570,AT1G10130,AT1G10210,AT1G11260,AT1G12080,AT1G13260,AT1G14740,AT1G17500,AT1G18200,AT1G21400,AT1G26580,AT1G27210,AT1G28260,AT1G32050,AT1G32450,AT1G42470,AT1G53280,AT1G58030,AT1G63690,AT1G65310,AT1G70710,AT1G75500,AT1G75540,AT1G76090,AT1G78130,AT1G78700,AT1G78970,AT1G79750,AT1G80280,AT2G07180,AT2G14170,AT2G17450,AT2G21050,AT2G21880,AT2G28630,AT2G30440…
2	AT3G02150	PTF1	23	0	PWM1210	CisBP	M1533_1.01	638	0.00348003	0.0099835	85	AT1G01240,AT1G01710,AT1G03870,AT1G09570,AT1G10130,AT1G10210,AT1G11260,AT1G13260,AT1G18200,AT1G20620,AT1G21400,AT1G28260,AT1G30820,AT1G42470,AT1G58030,AT1G63690,AT1G65310,AT1G68560,AT1G70710,AT1G70990,AT1G72180,AT1G75500,AT1G76410,AT1G80280,AT2G07180,AT2G14170,AT2G20750,AT2G21050,AT2G24580,AT2G28570,AT2G36900,AT2G38400,AT2G39350,AT2G42380,AT2G42890,AT2G44500,AT3G12610,AT3G14050,AT3G21330,AT3G28910…
2	AT1G36060	At1g36060	3	0	PWM1008	CisBP	M0016_1.01	27	5.77e-09	3.83e-07	110	AT1G01180,AT1G01960,AT1G09570,AT1G10210,AT1G11260,AT1G11545,AT1G12080,AT1G12440,AT1G15670,AT1G20160,AT1G20620,AT1G21680,AT1G25175,AT1G25320,AT1G26580,AT1G27210,AT1G27600,AT1G42470,AT1G53885,AT1G53903,AT1G56140,AT1G60140,AT1G60610,AT1G62480,AT1G65310,AT1G66350,AT1G70710,AT1G74660,AT1G78130,AT1G78240,AT2G01070,AT2G14170,AT2G14890,AT2G16586,AT2G17450,AT2G19800,AT2G20120,AT2G21050,AT2G23320,AT2G36900…
2	AT1G36060	At1g36060	3	0	PWM2745	DAP-seq	AT1G36060_col	137	1.68e-06	2.28e-05	101	AT1G01240,AT1G03790,AT1G04680,AT1G06850,AT1G07040,AT1G07650,AT1G11260,AT1G12440,AT1G13260,AT1G15800,AT1G19835,AT1G20620,AT1G21680,AT1G21980,AT1G25320,AT1G27130,AT1G27210,AT1G27600,AT1G42470,AT1G45015,AT1G50430,AT1G55810,AT1G56140,AT1G58030,AT1G60140,AT1G60610,AT1G63690,AT1G66350,AT1G70710,AT1G71410,AT1G75780,AT1G78130,AT1G78240,AT1G80240,AT2G14170,AT2G14890,AT2G16586,AT2G17450,AT2G19800,AT2G20750…
2	AT4G28140	AT4G28140	26	0	PWM1014	CisBP	M0016_1.01	28	5.77e-09	3.83e-07	110	AT1G01180,AT1G01960,AT1G09570,AT1G10210,AT1G11260,AT1G11545,AT1G12080,AT1G12440,AT1G15670,AT1G20160,AT1G20620,AT1G21680,AT1G25175,AT1G25320,AT1G26580,AT1G27210,AT1G27600,AT1G42470,AT1G53885,AT1G53903,AT1G56140,AT1G60140,AT1G60610,AT1G62480,AT1G65310,AT1G66350,AT1G70710,AT1G74660,AT1G78130,AT1G78240,AT2G01070,AT2G14170,AT2G14890,AT2G16586,AT2G17450,AT2G19800,AT2G20120,AT2G21050,AT2G23320,AT2G36900…
2	AT4G28140	AT4G28140	26	0	PWM2767	DAP-seq	AT4G28140_col	276	4.3e-05	0.000284213	95	AT1G01240,AT1G03790,AT1G03870,AT1G07040,AT1G07310,AT1G07650,AT1G11260,AT1G11545,AT1G12440,AT1G15670,AT1G15840,AT1G19400,AT1G19835,AT1G25175,AT1G27130,AT1G27600,AT1G42470,AT1G45015,AT1G50430,AT1G56140,AT1G58030,AT1G60010,AT1G60140,AT1G60610,AT1G62480,AT1G64660,AT1G66350,AT1G70710,AT1G70990,AT1G78130,AT1G78240,AT2G01190,AT2G14170,AT2G14878,AT2G14890,AT2G17450,AT2G17880,AT2G19800,AT2G20770,AT2G24300…
2	AT2G01930	ATBPC1	9	0	PWM2870	DAP-seq	BPC1_col	32	5.77e-09	3.83e-07	110	AT1G01240,AT1G02850,AT1G03790,AT1G05620,AT1G06390,AT1G06850,AT1G09570,AT1G10210,AT1G11545,AT1G11592,AT1G14740,AT1G15800,AT1G16930,AT1G25175,AT1G30820,AT1G31040,AT1G32050,AT1G42470,AT1G53885,AT1G53903,AT1G54080,AT1G54100,AT1G64230,AT1G72180,AT1G78240,AT1G80280,AT1G80380,AT2G01450,AT2G02570,AT2G07180,AT2G21880,AT2G28630,AT2G30460,AT2G30740,AT2G31980,AT2G34690,AT2G36320,AT2G38120,AT2G38400,AT2G39700…
2	AT3G23690	AT3G23690	35	0	PWM2893	DAP-seq	BHLH77_col	33	5.77e-09	3.83e-07	110	AT1G01260,AT1G02840,AT1G05890,AT1G06390,AT1G06850,AT1G10070,AT1G11120,AT1G11545,AT1G12920,AT1G13260,AT1G15210,AT1G15670,AT1G19540,AT1G21400,AT1G27290,AT1G32450,AT1G53830,AT1G53840,AT1G53885,AT1G53903,AT1G54080,AT1G56140,AT1G60610,AT1G62770,AT1G64660,AT1G68560,AT1G68690,AT1G70210,AT1G75500,AT1G75780,AT1G76090,AT1G78130,AT1G78150,AT1G78700,AT1G78895,AT1G80240,AT1G80280,AT2G14878,AT2G14890,AT2G14900…
2	AT3G23690	AT3G23690	35	0	PWM1342	CisBP	M0249_1.01	101	5.18e-07	1.01e-05	103	AT1G01240,AT1G01260,AT1G02840,AT1G03870,AT1G05890,AT1G06570,AT1G06850,AT1G11545,AT1G12920,AT1G13260,AT1G15210,AT1G20620,AT1G21400,AT1G50430,AT1G52190,AT1G54080,AT1G60610,AT1G64660,AT1G68690,AT1G70210,AT1G75500,AT1G78700,AT1G80240,AT1G80280,AT2G14878,AT2G14890,AT2G14900,AT2G19800,AT2G20750,AT2G33150,AT2G33340,AT2G34020,AT2G36900,AT2G38400,AT2G38530,AT2G42570,AT2G44500,AT2G45050,AT2G47000,AT3G03470…
2	AT1G43700	SUE3	30	0	PWM2952	DAP-seq	VIP1_col	34	5.77e-09	3.83e-07	110	AT1G01710,AT1G01960,AT1G03870,AT1G04680,AT1G05620,AT1G06390,AT1G06850,AT1G07310,AT1G07530,AT1G10130,AT1G11000,AT1G13260,AT1G14910,AT1G15210,AT1G15670,AT1G17500,AT1G19530,AT1G19540,AT1G19870,AT1G27210,AT1G31040,AT1G32460,AT1G42470,AT1G45015,AT1G50430,AT1G52190,AT1G53830,AT1G54080,AT1G62480,AT1G64230,AT1G70710,AT1G74660,AT1G75500,AT1G76090,AT1G79750,AT1G80380,AT2G01190,AT2G11240,AT2G14170,AT2G21050…
2	AT1G42990	ATBZIP60	15	0	PWM1447	PBM		48	4.25e-08	1.62e-06	107	AT1G03870,AT1G07040,AT1G07650,AT1G10070,AT1G10130,AT1G12080,AT1G13260,AT1G14910,AT1G15840,AT1G19835,AT1G20620,AT1G27290,AT1G32050,AT1G32090,AT1G32170,AT1G32450,AT1G53280,AT1G54630,AT1G55510,AT1G55810,AT1G62480,AT1G64660,AT1G78150,AT1G78210,AT1G80570,AT2G01070,AT2G01450,AT2G17880,AT2G19800,AT2G28630,AT2G30740,AT2G33340,AT2G36220,AT2G38530,AT2G40420,AT2G41190,AT2G42580,AT2G43400,AT2G44500,AT2G45050…
2	AT1G42990	ATBZIP60	15	0	PWM2566	JASPAR	MA0967.1	275	4.3e-05	0.000284213	95	AT1G06850,AT1G08590,AT1G10130,AT1G11260,AT1G12080,AT1G12440,AT1G13260,AT1G15800,AT1G19540,AT1G21680,AT1G25320,AT1G26580,AT1G31040,AT1G32050,AT1G32170,AT1G42470,AT1G50430,AT1G52190,AT1G63690,AT1G64660,AT1G65310,AT1G66350,AT1G68560,AT1G68690,AT1G71410,AT1G80570,AT2G14170,AT2G17450,AT2G20750,AT2G25490,AT2G28630,AT2G30460,AT2G37130,AT2G38400,AT2G40000,AT2G40420,AT2G42380,AT2G42580,AT2G42810,AT2G43400…
2	AT1G42990	ATBZIP60	15	0	PWM1600	PBM		364	0.000183594	0.00094322	92	AT1G06850,AT1G11260,AT1G12080,AT1G12440,AT1G13260,AT1G15800,AT1G19540,AT1G21680,AT1G22110,AT1G25320,AT1G32170,AT1G42470,AT1G53280,AT1G60610,AT1G63690,AT1G65310,AT1G66350,AT1G68690,AT1G71970,AT1G75500,AT1G78150,AT1G78700,AT1G80570,AT2G01190,AT2G14170,AT2G16586,AT2G17450,AT2G20750,AT2G21880,AT2G23320,AT2G25490,AT2G30460,AT2G36320,AT2G37130,AT2G38400,AT2G42380,AT2G42580,AT2G42780,AT2G42810,AT2G45050…
2	AT3G23210	bHLH34	1	0	PWM1481	CisBP	M0156_1.01	50	4.25e-08	1.62e-06	107	AT1G01240,AT1G01260,AT1G02840,AT1G03870,AT1G04820,AT1G05890,AT1G06850,AT1G11120,AT1G11592,AT1G12920,AT1G15210,AT1G18200,AT1G20620,AT1G21400,AT1G50430,AT1G52190,AT1G53830,AT1G54080,AT1G60610,AT1G64660,AT1G66280,AT1G70210,AT1G75500,AT1G78080,AT1G78700,AT1G80240,AT2G14878,AT2G14890,AT2G14900,AT2G19570,AT2G19800,AT2G20750,AT2G26355,AT2G33150,AT2G33340,AT2G36900,AT2G38400,AT2G38530,AT2G42380,AT2G42570…
2	AT3G23210	bHLH34	1	0	PWM2561	JASPAR	MA0962.1	51	4.25e-08	1.62e-06	107	AT1G01240,AT1G01260,AT1G02840,AT1G03870,AT1G04820,AT1G05890,AT1G06570,AT1G06850,AT1G11120,AT1G11592,AT1G12920,AT1G13260,AT1G15210,AT1G18200,AT1G20620,AT1G21400,AT1G50430,AT1G52190,AT1G53830,AT1G54080,AT1G60610,AT1G64660,AT1G66280,AT1G70210,AT1G75500,AT1G78080,AT1G78700,AT1G80240,AT2G14878,AT2G14890,AT2G14900,AT2G19570,AT2G19800,AT2G20750,AT2G26355,AT2G33150,AT2G33340,AT2G36900,AT2G38400,AT2G38530…
2	AT3G23210	bHLH34	1	0	PWM2887	DAP-seq	BHLH34_col	655	0.00348003	0.0099835	85	AT1G01240,AT1G03790,AT1G03870,AT1G06570,AT1G06850,AT1G12920,AT1G19530,AT1G20620,AT1G21400,AT1G21680,AT1G27290,AT1G30820,AT1G50430,AT1G52190,AT1G64660,AT1G70710,AT1G78080,AT1G78150,AT1G78210,AT1G78700,AT1G80240,AT2G01450,AT2G07180,AT2G14878,AT2G14890,AT2G14900,AT2G19800,AT2G36320,AT2G36900,AT2G38400,AT2G39350,AT2G44500,AT2G45050,AT2G47780,AT3G01516,AT3G08580,AT3G14050,AT3G15630,AT3G17100,AT3G21330…
2	AT5G42520	ATBPC6	0	0	PWM2874	DAP-seq	BPC6_col	53	4.25e-08	1.62e-06	107	AT1G01240,AT1G03790,AT1G04680,AT1G05620,AT1G06390,AT1G06850,AT1G07650,AT1G09570,AT1G10210,AT1G11545,AT1G14740,AT1G15800,AT1G16930,AT1G25175,AT1G31040,AT1G32170,AT1G42470,AT1G52190,AT1G53885,AT1G53903,AT1G54080,AT1G54100,AT1G63690,AT1G64230,AT1G72180,AT1G76410,AT1G78240,AT1G80280,AT2G01450,AT2G02570,AT2G21050,AT2G21880,AT2G28630,AT2G30460,AT2G30740,AT2G30990,AT2G31980,AT2G33150,AT2G34690,AT2G36320…
2	AT2G21230	AT2G21230	1	0	PWM1544	CisBP	M0256_1.01	55	8.09e-08	2.64e-06	106	AT1G01240,AT1G01710,AT1G01960,AT1G03870,AT1G04680,AT1G05620,AT1G06390,AT1G06850,AT1G07310,AT1G07530,AT1G10130,AT1G11000,AT1G14910,AT1G15210,AT1G15670,AT1G20620,AT1G27210,AT1G30820,AT1G31040,AT1G32460,AT1G50430,AT1G54080,AT1G56140,AT1G62480,AT1G64230,AT1G74660,AT1G75500,AT1G75780,AT1G76090,AT1G78240,AT1G80380,AT2G01190,AT2G11240,AT2G20750,AT2G21050,AT2G25490,AT2G28630,AT2G30460,AT2G38530,AT2G40000…
2	AT1G32150	AtbZIP68	0	0	PWM2567	JASPAR	MA0968.1	57	8.09e-08	2.64e-06	106	AT1G01240,AT1G01260,AT1G01710,AT1G02840,AT1G03870,AT1G06850,AT1G07650,AT1G10070,AT1G12080,AT1G13260,AT1G15670,AT1G15800,AT1G17810,AT1G19530,AT1G20620,AT1G21400,AT1G21680,AT1G27290,AT1G32450,AT1G32460,AT1G55510,AT1G62480,AT1G63690,AT1G64660,AT1G66280,AT1G70710,AT1G78700,AT2G07180,AT2G14878,AT2G17450,AT2G17880,AT2G19800,AT2G25964,AT2G30460,AT2G33150,AT2G33340,AT2G36220,AT2G38400,AT2G38530,AT2G39350…
2	AT1G32150	AtbZIP68	0	0	PWM1236	CisBP	M0251_1.01	63	1.52e-07	4.47e-06	105	AT1G01240,AT1G01260,AT1G01710,AT1G02840,AT1G03870,AT1G06850,AT1G10070,AT1G12080,AT1G13260,AT1G15670,AT1G15800,AT1G17810,AT1G19530,AT1G20620,AT1G21400,AT1G21680,AT1G27290,AT1G32450,AT1G32460,AT1G55510,AT1G62480,AT1G63690,AT1G64660,AT1G66280,AT1G70710,AT1G78700,AT2G07180,AT2G14878,AT2G17450,AT2G17880,AT2G19800,AT2G25964,AT2G33150,AT2G33340,AT2G36220,AT2G38400,AT2G38530,AT2G39350,AT2G42570,AT2G44500…
2	AT1G32150	AtbZIP68	0	0	PWM2927	DAP-seq	BZIP68_col	192	5.2e-06	5.21e-05	99	AT1G01240,AT1G06570,AT1G07040,AT1G10070,AT1G11260,AT1G12080,AT1G12920,AT1G13260,AT1G15800,AT1G20620,AT1G21680,AT1G27600,AT1G30820,AT1G32450,AT1G50430,AT1G55510,AT1G55810,AT1G62480,AT1G75500,AT1G76410,AT1G78150,AT1G78700,AT1G78895,AT1G79750,AT1G80570,AT2G01070,AT2G17880,AT2G19800,AT2G26355,AT2G36220,AT2G36320,AT2G37130,AT2G38530,AT2G39350,AT2G40420,AT2G41190,AT2G42580,AT2G43400,AT2G44500,AT2G45050…
2	AT5G62610	AT5G62610	0	0	PWM827	CisBP	M0152_1.01	60	8.09e-08	2.64e-06	106	AT1G01240,AT1G01260,AT1G02840,AT1G03870,AT1G05890,AT1G11545,AT1G12920,AT1G13260,AT1G15670,AT1G15800,AT1G19530,AT1G20620,AT1G21400,AT1G21980,AT1G27290,AT1G28260,AT1G32450,AT1G50010,AT1G52190,AT1G53830,AT1G53840,AT1G54080,AT1G60610,AT1G62480,AT1G64660,AT1G66280,AT1G70210,AT1G70710,AT1G75500,AT1G76090,AT1G78700,AT2G07180,AT2G14878,AT2G14890,AT2G14900,AT2G19800,AT2G21050,AT2G33150,AT2G33340,AT2G36900…
2	AT4G32890	GATA9	18	0	PWM1091	CisBP	M0689_1.01	61	1.52e-07	4.47e-06	105	AT1G01260,AT1G01960,AT1G02840,AT1G02850,AT1G04820,AT1G06390,AT1G07530,AT1G10070,AT1G10130,AT1G11000,AT1G14920,AT1G15670,AT1G17500,AT1G18200,AT1G19870,AT1G20190,AT1G20620,AT1G21400,AT1G25175,AT1G26580,AT1G27130,AT1G27600,AT1G30820,AT1G32450,AT1G50010,AT1G50430,AT1G54630,AT1G58030,AT1G64230,AT1G64660,AT1G66280,AT1G68690,AT1G75540,AT1G76090,AT1G78210,AT1G78240,AT1G78700,AT1G80280,AT2G01100,AT2G01190…
2	AT4G32890	GATA9	18	0	PWM2615	JASPAR	MA1018.1	81	2.82e-07	6.93e-06	104	AT1G01260,AT1G01960,AT1G02840,AT1G02850,AT1G04820,AT1G06390,AT1G07530,AT1G10070,AT1G10130,AT1G11000,AT1G14920,AT1G15670,AT1G17500,AT1G18200,AT1G19870,AT1G20190,AT1G20620,AT1G25175,AT1G26580,AT1G27130,AT1G27600,AT1G30820,AT1G32450,AT1G50010,AT1G50430,AT1G54630,AT1G58030,AT1G64230,AT1G64660,AT1G66280,AT1G68690,AT1G76090,AT1G78210,AT1G78240,AT1G78700,AT1G80280,AT2G01100,AT2G01190,AT2G01450,AT2G11240…
2	AT2G35530	AtbZIP16	0	0	PWM1237	CisBP	M0251_1.01	64	1.52e-07	4.47e-06	105	AT1G01240,AT1G01260,AT1G01710,AT1G02840,AT1G03870,AT1G06850,AT1G10070,AT1G12080,AT1G13260,AT1G15670,AT1G15800,AT1G17810,AT1G19530,AT1G20620,AT1G21400,AT1G21680,AT1G27290,AT1G32450,AT1G32460,AT1G55510,AT1G62480,AT1G63690,AT1G64660,AT1G66280,AT1G70710,AT1G78700,AT2G07180,AT2G14878,AT2G17450,AT2G17880,AT2G19800,AT2G25964,AT2G33150,AT2G33340,AT2G36220,AT2G38400,AT2G38530,AT2G39350,AT2G42570,AT2G44500…
2	AT2G35530	AtbZIP16	0	0	PWM2908	DAP-seq	BZIP16_col	139	1.68e-06	2.28e-05	101	AT1G01240,AT1G06570,AT1G07040,AT1G07650,AT1G12080,AT1G12920,AT1G13260,AT1G15800,AT1G20620,AT1G21400,AT1G21680,AT1G27290,AT1G27600,AT1G30820,AT1G32450,AT1G50430,AT1G55510,AT1G62480,AT1G75500,AT1G78150,AT1G78700,AT1G78895,AT1G80570,AT2G01070,AT2G17880,AT2G19800,AT2G20120,AT2G26355,AT2G28630,AT2G33150,AT2G36220,AT2G36320,AT2G38530,AT2G39350,AT2G40420,AT2G41190,AT2G42580,AT2G43400,AT2G44500,AT2G45050…
2	AT1G32640	ATMYC2	12	0	PWM1290	CisBP	M0151_1.01	66	1.52e-07	4.47e-06	105	AT1G01240,AT1G01260,AT1G06850,AT1G08590,AT1G10130,AT1G11120,AT1G11545,AT1G15210,AT1G19530,AT1G20620,AT1G21400,AT1G32450,AT1G50430,AT1G52190,AT1G53830,AT1G53840,AT1G54100,AT1G62770,AT1G64660,AT1G66280,AT1G75500,AT1G78700,AT1G80240,AT2G07180,AT2G14878,AT2G14900,AT2G16586,AT2G19800,AT2G21050,AT2G26355,AT2G33150,AT2G33340,AT2G36900,AT2G38400,AT2G38530,AT2G42380,AT2G42570,AT3G07010,AT3G12610,AT3G14050…
2	AT1G32640	ATMYC2	12	0	PWM1426	CisBP	M2229_1.01	68	1.52e-07	4.47e-06	105	AT1G01240,AT1G01260,AT1G06850,AT1G08590,AT1G10130,AT1G11120,AT1G11545,AT1G15210,AT1G19530,AT1G20620,AT1G21400,AT1G32450,AT1G50430,AT1G52190,AT1G53830,AT1G53840,AT1G54100,AT1G62770,AT1G64660,AT1G66280,AT1G75500,AT1G78700,AT1G80240,AT2G07180,AT2G14878,AT2G14900,AT2G16586,AT2G19800,AT2G21050,AT2G26355,AT2G33150,AT2G33340,AT2G36900,AT2G38400,AT2G38530,AT2G42380,AT2G42570,AT3G07010,AT3G12610,AT3G14050…
2	AT1G32640	ATMYC2	12	0	PWM2166	JASPAR	MA0566.1	69	1.52e-07	4.47e-06	105	AT1G01240,AT1G01260,AT1G06850,AT1G08590,AT1G10130,AT1G11120,AT1G11545,AT1G15210,AT1G19530,AT1G20620,AT1G21400,AT1G32450,AT1G50430,AT1G52190,AT1G53830,AT1G53840,AT1G54100,AT1G62770,AT1G64660,AT1G66280,AT1G75500,AT1G78700,AT1G80240,AT2G07180,AT2G14878,AT2G14900,AT2G16586,AT2G19800,AT2G21050,AT2G26355,AT2G33150,AT2G33340,AT2G36900,AT2G38400,AT2G38530,AT2G42380,AT2G42570,AT3G07010,AT3G12610,AT3G14050…
2	AT1G32640	ATMYC2	12	0	PWM507	AGRIS		171	2.97e-06	3.65e-05	100	AT1G02850,AT1G04680,AT1G05890,AT1G07240,AT1G10130,AT1G10210,AT1G11000,AT1G11120,AT1G15670,AT1G17810,AT1G19870,AT1G20190,AT1G20620,AT1G23060,AT1G27210,AT1G27290,AT1G31040,AT1G32450,AT1G42470,AT1G52830,AT1G53830,AT1G53840,AT1G54100,AT1G62770,AT1G64640,AT1G64660,AT1G66280,AT1G68690,AT1G70210,AT1G70710,AT1G74660,AT1G76090,AT2G01190,AT2G14170,AT2G14890,AT2G17450,AT2G24300,AT2G33340,AT2G36900,AT2G38400…
2	AT1G32640	ATMYC2	12	0	PWM571	AthaMAP	T05620	477	0.000699937	0.00283293	89	AT1G01180,AT1G03790,AT1G04820,AT1G06570,AT1G10070,AT1G10130,AT1G11120,AT1G11260,AT1G13260,AT1G18200,AT1G19530,AT1G19540,AT1G19870,AT1G20620,AT1G21400,AT1G21980,AT1G30820,AT1G32450,AT1G32460,AT1G52830,AT1G64660,AT1G71970,AT1G80280,AT2G01190,AT2G07180,AT2G16586,AT2G19800,AT2G28100,AT2G30460,AT2G38530,AT2G42570,AT2G45050,AT2G45620,AT2G46970,AT3G15630,AT3G20340,AT3G20410,AT3G21330,AT3G21700,AT3G21720…
2	AT2G18300	HBI1	6	0	PWM1350	CisBP	M0154_1.01	67	1.52e-07	4.47e-06	105	AT1G01260,AT1G05890,AT1G06850,AT1G11120,AT1G11545,AT1G12920,AT1G13260,AT1G20620,AT1G21400,AT1G21980,AT1G32450,AT1G50430,AT1G52190,AT1G54080,AT1G54100,AT1G55810,AT1G56140,AT1G64660,AT1G65970,AT1G70210,AT1G76090,AT1G78700,AT1G80240,AT1G80280,AT2G14878,AT2G14890,AT2G14900,AT2G19570,AT2G20750,AT2G33150,AT2G33340,AT2G36900,AT2G38400,AT2G38530,AT2G42570,AT2G44500,AT2G45050,AT2G47000,AT3G03470,AT3G07010…
2	AT2G18300	HBI1	6	0	PWM2622	JASPAR	MA1025.1	82	2.82e-07	6.93e-06	104	AT1G01260,AT1G02840,AT1G05890,AT1G06850,AT1G10130,AT1G11120,AT1G11545,AT1G12920,AT1G13260,AT1G20620,AT1G21400,AT1G32450,AT1G50430,AT1G52190,AT1G54080,AT1G54100,AT1G55810,AT1G56140,AT1G64660,AT1G65970,AT1G70210,AT1G76090,AT1G78700,AT1G80240,AT1G80280,AT2G14878,AT2G14890,AT2G14900,AT2G19570,AT2G20750,AT2G33150,AT2G33340,AT2G36900,AT2G38400,AT2G38530,AT2G42380,AT2G42570,AT2G44500,AT2G45050,AT2G47000…
2	AT2G18300	HBI1	6	0	PWM2889	DAP-seq	BHLH64_col	883	0.014034	0.0302804	81	AT1G03790,AT1G10130,AT1G11545,AT1G13260,AT1G15670,AT1G17500,AT1G19870,AT1G20620,AT1G27600,AT1G28260,AT1G50010,AT1G52190,AT1G52830,AT1G54630,AT1G56140,AT1G62480,AT1G66180,AT1G66350,AT1G70710,AT1G78150,AT1G78240,AT2G14890,AT2G21880,AT2G24300,AT2G25490,AT2G28630,AT2G30990,AT2G39350,AT2G41190,AT2G42320,AT2G42890,AT2G43750,AT3G13460,AT3G17580,AT3G18530,AT3G26180,AT3G28910,AT3G45300,AT3G51430,AT3G54510…
2	AT4G00050	UNE10	2	0	PWM1001	CisBP	M0157_1.01	73	2.82e-07	6.93e-06	104	AT1G01240,AT1G01260,AT1G02840,AT1G03790,AT1G03870,AT1G05890,AT1G06570,AT1G06850,AT1G11545,AT1G12920,AT1G13260,AT1G15210,AT1G19540,AT1G20620,AT1G21400,AT1G32170,AT1G52190,AT1G54080,AT1G60610,AT1G64660,AT1G68690,AT1G70210,AT1G70710,AT1G75500,AT1G78700,AT1G80240,AT2G14878,AT2G14890,AT2G14900,AT2G19800,AT2G20750,AT2G33150,AT2G33340,AT2G34020,AT2G36900,AT2G38400,AT2G42570,AT2G44500,AT2G45050,AT2G47000…
2	AT4G00050	UNE10	2	0	PWM2669	JASPAR	MA1074.1	83	2.82e-07	6.93e-06	104	AT1G01240,AT1G01260,AT1G02840,AT1G03790,AT1G03870,AT1G05890,AT1G06570,AT1G06850,AT1G11545,AT1G12920,AT1G13260,AT1G15210,AT1G19540,AT1G20620,AT1G21400,AT1G32170,AT1G52190,AT1G54080,AT1G55810,AT1G60610,AT1G64660,AT1G68690,AT1G70210,AT1G70710,AT1G75500,AT1G78700,AT1G78895,AT1G80240,AT2G14878,AT2G14890,AT2G14900,AT2G19800,AT2G20750,AT2G33150,AT2G33340,AT2G34020,AT2G36900,AT2G38400,AT2G42570,AT2G44500…
2	AT5G08130	BIM1	28	0	PWM2563	JASPAR	MA0964.1	79	2.82e-07	6.93e-06	104	AT1G01240,AT1G01260,AT1G02840,AT1G03870,AT1G04820,AT1G06570,AT1G06850,AT1G12920,AT1G13260,AT1G15670,AT1G15800,AT1G18200,AT1G19530,AT1G20620,AT1G21400,AT1G27290,AT1G30820,AT1G31040,AT1G32450,AT1G50010,AT1G53830,AT1G53840,AT1G53885,AT1G53903,AT1G60610,AT1G64660,AT1G66280,AT1G70210,AT1G70710,AT1G76090,AT1G78150,AT1G78700,AT1G80240,AT1G80280,AT2G07180,AT2G14878,AT2G14890,AT2G14900,AT2G19800,AT2G20750…
2	AT5G08130	BIM1	28	0	PWM2896	DAP-seq	BIM1_col	110	5.18e-07	1.01e-05	103	AT1G01240,AT1G01260,AT1G02840,AT1G03790,AT1G03870,AT1G06570,AT1G06850,AT1G10130,AT1G11545,AT1G12920,AT1G13260,AT1G15210,AT1G19530,AT1G19540,AT1G19835,AT1G20620,AT1G21400,AT1G27290,AT1G50430,AT1G53830,AT1G54100,AT1G55810,AT1G56140,AT1G60610,AT1G62480,AT1G68560,AT1G70210,AT1G70710,AT1G76090,AT1G78150,AT1G78700,AT1G78895,AT1G80240,AT1G80280,AT2G01450,AT2G14170,AT2G14890,AT2G14900,AT2G19800,AT2G21660…
2	AT5G08130	BIM1	28	0	PWM918	CisBP	M0162_1.01	173	2.97e-06	3.65e-05	100	AT1G01240,AT1G01260,AT1G02840,AT1G03870,AT1G04820,AT1G06570,AT1G06850,AT1G12920,AT1G13260,AT1G15670,AT1G15800,AT1G18200,AT1G19530,AT1G20620,AT1G21400,AT1G27290,AT1G30820,AT1G31040,AT1G50010,AT1G53830,AT1G53840,AT1G60610,AT1G64660,AT1G70210,AT1G70710,AT1G76090,AT1G78150,AT1G78700,AT1G80240,AT1G80280,AT2G07180,AT2G14878,AT2G14890,AT2G14900,AT2G19800,AT2G20750,AT2G21050,AT2G33340,AT2G36900,AT2G38400…
2	AT4G16750	At4g16750	7	0	PWM2593	JASPAR	MA0995.1	80	2.82e-07	6.93e-06	104	AT1G01240,AT1G04680,AT1G06850,AT1G07040,AT1G07650,AT1G11260,AT1G11545,AT1G12080,AT1G12440,AT1G13260,AT1G19835,AT1G20620,AT1G22110,AT1G23060,AT1G27210,AT1G30820,AT1G45015,AT1G50430,AT1G54080,AT1G58030,AT1G59870,AT1G60010,AT1G60140,AT1G62770,AT1G66350,AT1G70710,AT1G78240,AT1G78970,AT2G14170,AT2G16586,AT2G17450,AT2G17880,AT2G19800,AT2G20120,AT2G20750,AT2G21050,AT2G23320,AT2G34690,AT2G36320,AT2G41190…
2	AT4G16750	At4g16750	7	0	PWM1444	CisBP	M0026_1.01	105	5.18e-07	1.01e-05	103	AT1G01240,AT1G04680,AT1G06850,AT1G07040,AT1G07650,AT1G11260,AT1G11545,AT1G12080,AT1G12440,AT1G13260,AT1G18200,AT1G19835,AT1G20620,AT1G22110,AT1G23060,AT1G27210,AT1G30820,AT1G45015,AT1G50430,AT1G54080,AT1G58030,AT1G59870,AT1G60010,AT1G60140,AT1G62770,AT1G66350,AT1G70710,AT1G78240,AT1G78970,AT2G14170,AT2G16586,AT2G17450,AT2G17880,AT2G19800,AT2G20120,AT2G20750,AT2G21050,AT2G23320,AT2G34690,AT2G36320…
2	AT4G16750	At4g16750	7	0	PWM2764	DAP-seq	AT4G16750_col	306	7.06e-05	0.000424756	94	AT1G01240,AT1G03870,AT1G04680,AT1G06850,AT1G07040,AT1G07650,AT1G10130,AT1G12440,AT1G13260,AT1G15840,AT1G18200,AT1G19400,AT1G19835,AT1G20620,AT1G27130,AT1G27210,AT1G27600,AT1G32050,AT1G32090,AT1G42470,AT1G45015,AT1G50430,AT1G55810,AT1G56140,AT1G58030,AT1G60610,AT1G63690,AT1G64660,AT1G66350,AT1G70710,AT1G71410,AT1G78130,AT2G14170,AT2G17450,AT2G17880,AT2G19800,AT2G20750,AT2G34690,AT2G38120,AT2G38530…
2	AT1G10120	AT1G10120	0	0	PWM2891	DAP-seq	BHLH74_col	85	2.82e-07	6.93e-06	104	AT1G01240,AT1G01260,AT1G02840,AT1G03870,AT1G05890,AT1G06850,AT1G10130,AT1G12920,AT1G13260,AT1G15210,AT1G20620,AT1G21680,AT1G31040,AT1G32170,AT1G33610,AT1G50430,AT1G52190,AT1G53830,AT1G55810,AT1G56140,AT1G60610,AT1G62480,AT1G64660,AT1G70210,AT1G70710,AT1G75780,AT1G78150,AT1G78700,AT1G78895,AT2G14170,AT2G14878,AT2G14890,AT2G14900,AT2G19800,AT2G20750,AT2G21660,AT2G34020,AT2G36900,AT2G38400,AT2G43680…
2	AT1G10120	AT1G10120	0	0	PWM1338	CisBP	M0249_1.01	97	5.18e-07	1.01e-05	103	AT1G01240,AT1G01260,AT1G02840,AT1G03870,AT1G05890,AT1G06570,AT1G06850,AT1G11545,AT1G12920,AT1G13260,AT1G15210,AT1G20620,AT1G21400,AT1G50430,AT1G52190,AT1G54080,AT1G60610,AT1G64660,AT1G68690,AT1G70210,AT1G75500,AT1G78700,AT1G80240,AT1G80280,AT2G14878,AT2G14890,AT2G14900,AT2G19800,AT2G20750,AT2G33150,AT2G33340,AT2G34020,AT2G36900,AT2G38400,AT2G38530,AT2G42570,AT2G44500,AT2G45050,AT2G47000,AT3G03470…
2	AT1G53230	TCP3	0	0	PWM3488	DAP-seq	TCP3_col	87	2.82e-07	6.93e-06	104	AT1G01240,AT1G01710,AT1G02850,AT1G03870,AT1G04680,AT1G09570,AT1G10130,AT1G10210,AT1G11260,AT1G12080,AT1G14740,AT1G17500,AT1G18200,AT1G21400,AT1G27210,AT1G28260,AT1G32450,AT1G33610,AT1G42470,AT1G58030,AT1G60010,AT1G62480,AT1G63690,AT1G65310,AT1G68560,AT1G72180,AT1G75500,AT1G76410,AT1G78130,AT1G80280,AT2G07180,AT2G14170,AT2G20750,AT2G21050,AT2G21880,AT2G28570,AT2G30440,AT2G36320,AT2G36900,AT2G39350…
2	AT1G53230	TCP3	0	0	PWM1520	CisBP	M1515_1.01	492	0.00106571	0.00398919	88	AT1G01240,AT1G01710,AT1G03870,AT1G09570,AT1G10130,AT1G10210,AT1G11260,AT1G13260,AT1G14740,AT1G14910,AT1G15840,AT1G20620,AT1G21400,AT1G28260,AT1G30820,AT1G32450,AT1G42470,AT1G53830,AT1G58030,AT1G59870,AT1G60010,AT1G60610,AT1G63690,AT1G65310,AT1G68560,AT1G70710,AT1G70990,AT1G76090,AT1G78130,AT1G80280,AT2G14170,AT2G21050,AT2G34690,AT2G36320,AT2G36900,AT2G41840,AT2G42380,AT2G42890,AT3G11600,AT3G11800…
2	AT4G25470	ATCBF2	6	0	PWM543	AGRIS		88	2.82e-07	6.93e-06	104	AT1G01240,AT1G02840,AT1G02850,AT1G03870,AT1G04680,AT1G05890,AT1G11260,AT1G11592,AT1G12920,AT1G15670,AT1G17810,AT1G20620,AT1G21400,AT1G21980,AT1G27290,AT1G50430,AT1G52190,AT1G53830,AT1G54080,AT1G64660,AT1G68690,AT1G70710,AT1G75500,AT1G78700,AT2G01950,AT2G14878,AT2G14890,AT2G17880,AT2G20120,AT2G21050,AT2G30990,AT2G33150,AT2G33340,AT2G34020,AT2G36220,AT2G38120,AT2G39700,AT2G44500,AT2G47000,AT2G47780…
2	AT4G25470	ATCBF2	6	0	PWM2779	DAP-seq	CBF2_col	229	1.53e-05	0.000122091	97	AT1G04680,AT1G07650,AT1G11260,AT1G11545,AT1G12080,AT1G12440,AT1G13260,AT1G15670,AT1G17500,AT1G19530,AT1G19835,AT1G20620,AT1G22110,AT1G25320,AT1G50430,AT1G52830,AT1G54080,AT1G54100,AT1G56140,AT1G62770,AT1G63690,AT1G66180,AT1G70710,AT1G71410,AT1G78130,AT2G01950,AT2G14890,AT2G17880,AT2G20750,AT2G23320,AT2G24300,AT2G25490,AT2G36320,AT2G36900,AT2G37130,AT2G38530,AT2G41190,AT2G42320,AT2G42890,AT2G45050…
2	AT4G25470	ATCBF2	6	0	PWM35	AthaMAP	T04824	292	4.3e-05	0.000284213	95	AT1G04680,AT1G06390,AT1G06850,AT1G10130,AT1G11000,AT1G11260,AT1G11545,AT1G11592,AT1G13260,AT1G17500,AT1G19530,AT1G20620,AT1G22110,AT1G23060,AT1G25175,AT1G27210,AT1G32450,AT1G32460,AT1G52190,AT1G52830,AT1G58030,AT1G62770,AT1G66350,AT1G70710,AT1G78130,AT1G78210,AT1G79750,AT2G01950,AT2G17880,AT2G20750,AT2G21050,AT2G24580,AT2G25000,AT2G36320,AT2G36900,AT2G39350,AT2G40010,AT2G42320,AT2G42430,AT3G06455…
2	AT4G25470	ATCBF2	6	0	PWM2584	JASPAR	MA0985.1	453	0.000699937	0.00283293	89	AT1G03870,AT1G04680,AT1G06850,AT1G11545,AT1G12440,AT1G13260,AT1G17500,AT1G19400,AT1G19530,AT1G20620,AT1G21980,AT1G22110,AT1G25320,AT1G27210,AT1G32460,AT1G50430,AT1G54100,AT1G58030,AT1G66350,AT1G70710,AT1G72180,AT1G80570,AT2G01190,AT2G01950,AT2G14890,AT2G17880,AT2G23320,AT2G26355,AT2G33150,AT2G34690,AT2G36320,AT2G36900,AT2G37130,AT2G38530,AT2G43070,AT3G07010,AT3G07020,AT3G15540,AT3G21330,AT3G28910…
2	AT4G25470	ATCBF2	6	0	PWM1228	CisBP	M0030_1.01	482	0.00106571	0.00398919	88	AT1G03870,AT1G04680,AT1G06850,AT1G11545,AT1G12440,AT1G13260,AT1G17500,AT1G19400,AT1G19530,AT1G20620,AT1G21980,AT1G22110,AT1G25320,AT1G27210,AT1G50430,AT1G54100,AT1G58030,AT1G66350,AT1G70710,AT1G72180,AT1G80570,AT2G01190,AT2G01950,AT2G14890,AT2G17880,AT2G23320,AT2G25490,AT2G36320,AT2G36900,AT2G37130,AT2G38530,AT2G43070,AT2G43400,AT3G07010,AT3G07020,AT3G15540,AT3G21330,AT3G28910,AT3G44300,AT3G45040…
2	AT2G45680	At2g45680	10	0	PWM862	CisBP	M1526_1.01	89	2.82e-07	6.93e-06	104	AT1G01090,AT1G01710,AT1G02850,AT1G03870,AT1G06390,AT1G07650,AT1G10130,AT1G11120,AT1G12080,AT1G13260,AT1G15800,AT1G21400,AT1G21980,AT1G26580,AT1G27210,AT1G28260,AT1G30820,AT1G32050,AT1G32450,AT1G32460,AT1G54100,AT1G58030,AT1G59870,AT1G60010,AT1G60140,AT1G62480,AT1G63690,AT1G65310,AT1G70990,AT1G74660,AT1G75500,AT1G75540,AT1G78130,AT2G11240,AT2G21050,AT2G21880,AT2G28630,AT2G30440,AT2G34690,AT2G42890…
2	AT2G45680	At2g45680	10	0	PWM3472	DAP-seq	AT2G45680_col	222	8.98e-06	8.17e-05	98	AT1G03870,AT1G06390,AT1G07650,AT1G10130,AT1G11545,AT1G12080,AT1G13260,AT1G15800,AT1G21400,AT1G27290,AT1G30820,AT1G31040,AT1G32050,AT1G32460,AT1G55510,AT1G55810,AT1G58030,AT1G62480,AT1G65310,AT1G71970,AT1G72180,AT1G74660,AT1G75500,AT1G78700,AT2G01100,AT2G07180,AT2G11240,AT2G20750,AT2G21050,AT2G21880,AT2G24580,AT2G28630,AT2G30460,AT2G36900,AT2G39700,AT2G42430,AT2G42570,AT2G44500,AT2G45430,AT2G47000…
2	AT3G60530	GATA4	1	0	PWM1070	CisBP	M0687_1.01	94	5.18e-07	1.01e-05	103	AT1G01260,AT1G02840,AT1G02850,AT1G04820,AT1G05620,AT1G06390,AT1G06850,AT1G07530,AT1G11000,AT1G11260,AT1G12080,AT1G13210,AT1G14740,AT1G15210,AT1G17810,AT1G18200,AT1G19835,AT1G19870,AT1G20620,AT1G21980,AT1G25175,AT1G26580,AT1G27130,AT1G27600,AT1G30820,AT1G32050,AT1G50010,AT1G54630,AT1G64230,AT1G66280,AT1G68690,AT1G71410,AT1G71970,AT1G75540,AT1G75780,AT1G78080,AT1G78700,AT1G78895,AT2G01070,AT2G01100…
2	AT3G60530	GATA4	1	0	PWM3015	DAP-seq	GATA4_col	757	0.00717502	0.0175031	83	AT1G01960,AT1G04680,AT1G04820,AT1G05890,AT1G07530,AT1G11260,AT1G12080,AT1G14920,AT1G16930,AT1G18200,AT1G19835,AT1G20190,AT1G25175,AT1G26580,AT1G27130,AT1G27600,AT1G32450,AT1G50010,AT1G54630,AT1G59870,AT1G64660,AT1G66280,AT1G71410,AT1G76090,AT1G78080,AT1G78240,AT2G01190,AT2G11240,AT2G14878,AT2G14890,AT2G14900,AT2G21660,AT2G21880,AT2G24300,AT2G25490,AT2G37130,AT2G42380,AT2G43070,AT3G06455,AT3G08580…
2	AT3G60530	GATA4	1	0	PWM646	AthaMAP	T05708	986	0.0192419	0.0373789	80	AT1G02850,AT1G05620,AT1G05890,AT1G06390,AT1G07240,AT1G07650,AT1G09570,AT1G10070,AT1G10130,AT1G12780,AT1G13210,AT1G15670,AT1G17500,AT1G25175,AT1G30820,AT1G32050,AT1G32450,AT1G50010,AT1G60730,AT1G65970,AT1G66280,AT1G74660,AT1G75500,AT1G75540,AT1G78240,AT1G80280,AT2G01100,AT2G11240,AT2G14170,AT2G14900,AT2G16586,AT2G38120,AT2G41840,AT2G42570,AT2G43400,AT2G47780,AT3G02170,AT3G19820,AT3G20810,AT3G21330…
2	AT3G60530	GATA4	1	0	PWM597	AthaMAP	T05708	1045	0.026035	0.0466342	79	AT1G03790,AT1G04680,AT1G06390,AT1G06850,AT1G07650,AT1G10070,AT1G10130,AT1G10210,AT1G13260,AT1G15800,AT1G17500,AT1G19400,AT1G20620,AT1G23060,AT1G26580,AT1G27210,AT1G59870,AT1G60140,AT1G62480,AT1G64660,AT1G66280,AT1G70710,AT1G78080,AT1G78130,AT1G80380,AT2G01190,AT2G01450,AT2G11240,AT2G25000,AT2G28100,AT2G34020,AT2G39700,AT2G42430,AT2G43400,AT2G43680,AT2G44500,AT2G45050,AT2G46970,AT2G47000,AT3G01516…
2	AT5G51910	AT5G51910	0	0	PWM1310	CisBP	M1519_1.01	96	5.18e-07	1.01e-05	103	AT1G01090,AT1G01710,AT1G02850,AT1G03870,AT1G06850,AT1G10130,AT1G11120,AT1G12080,AT1G13260,AT1G15800,AT1G19530,AT1G19540,AT1G20620,AT1G21400,AT1G21980,AT1G27210,AT1G27290,AT1G28260,AT1G30820,AT1G32450,AT1G32460,AT1G58030,AT1G59870,AT1G62480,AT1G63690,AT1G65310,AT1G75500,AT1G80380,AT2G11240,AT2G17450,AT2G21880,AT2G28630,AT2G34690,AT2G36220,AT2G36320,AT2G36900,AT2G41840,AT2G42570,AT2G42890,AT2G45430…
2	AT5G51910	AT5G51910	0	0	PWM2659	JASPAR	MA1063.1	135	1.68e-06	2.28e-05	101	AT1G01090,AT1G01710,AT1G02850,AT1G03870,AT1G06850,AT1G10130,AT1G11120,AT1G12080,AT1G13260,AT1G15800,AT1G19530,AT1G19540,AT1G20620,AT1G21400,AT1G21980,AT1G27210,AT1G28260,AT1G30820,AT1G32450,AT1G32460,AT1G58030,AT1G59870,AT1G62480,AT1G63690,AT1G65310,AT1G75500,AT2G11240,AT2G17450,AT2G21880,AT2G28630,AT2G34690,AT2G36220,AT2G36320,AT2G36900,AT2G41840,AT2G42570,AT2G42890,AT2G45430,AT3G12100,AT3G14050…
2	AT1G68920	AT1G68920	2	0	PWM1341	CisBP	M0249_1.01	100	5.18e-07	1.01e-05	103	AT1G01240,AT1G01260,AT1G02840,AT1G03870,AT1G05890,AT1G06570,AT1G06850,AT1G11545,AT1G12920,AT1G13260,AT1G15210,AT1G20620,AT1G21400,AT1G50430,AT1G52190,AT1G54080,AT1G60610,AT1G64660,AT1G68690,AT1G70210,AT1G75500,AT1G78700,AT1G80240,AT1G80280,AT2G14878,AT2G14890,AT2G14900,AT2G19800,AT2G20750,AT2G33150,AT2G33340,AT2G34020,AT2G36900,AT2G38400,AT2G38530,AT2G42570,AT2G44500,AT2G45050,AT2G47000,AT3G03470…
2	AT2G35700	ATERF38	1	0	PWM1443	CisBP	M0026_1.01	104	5.18e-07	1.01e-05	103	AT1G01240,AT1G04680,AT1G06850,AT1G07040,AT1G07650,AT1G11260,AT1G11545,AT1G12080,AT1G12440,AT1G13260,AT1G18200,AT1G19835,AT1G20620,AT1G22110,AT1G23060,AT1G27210,AT1G30820,AT1G45015,AT1G50430,AT1G54080,AT1G58030,AT1G59870,AT1G60010,AT1G60140,AT1G62770,AT1G66350,AT1G70710,AT1G78240,AT1G78970,AT2G14170,AT2G16586,AT2G17450,AT2G17880,AT2G19800,AT2G20120,AT2G20750,AT2G21050,AT2G23320,AT2G34690,AT2G36320…
2	AT2G35700	ATERF38	1	0	PWM2822	DAP-seq	ERF38_col	508	0.00106571	0.00398919	88	AT1G01240,AT1G04680,AT1G07040,AT1G07650,AT1G10130,AT1G12080,AT1G12440,AT1G15840,AT1G19400,AT1G19835,AT1G20620,AT1G27600,AT1G32090,AT1G42470,AT1G45015,AT1G50430,AT1G56140,AT1G58030,AT1G60140,AT1G60610,AT1G62770,AT1G64660,AT1G66350,AT1G70710,AT1G70990,AT1G71410,AT1G78130,AT1G78240,AT2G14170,AT2G17450,AT2G17880,AT2G19800,AT2G20750,AT2G24300,AT2G36900,AT2G38530,AT2G40010,AT2G41190,AT2G42320,AT2G46970…
2	AT5G52020	AT5G52020	11	0	PWM1445	CisBP	M0026_1.01	106	5.18e-07	1.01e-05	103	AT1G01240,AT1G04680,AT1G06850,AT1G07040,AT1G07650,AT1G11260,AT1G11545,AT1G12080,AT1G12440,AT1G13260,AT1G18200,AT1G19835,AT1G20620,AT1G22110,AT1G23060,AT1G27210,AT1G30820,AT1G45015,AT1G50430,AT1G54080,AT1G58030,AT1G59870,AT1G60010,AT1G60140,AT1G62770,AT1G66350,AT1G70710,AT1G78240,AT1G78970,AT2G14170,AT2G16586,AT2G17450,AT2G17880,AT2G19800,AT2G20120,AT2G20750,AT2G21050,AT2G23320,AT2G34690,AT2G36320…
2	AT4G25480	ATCBF3	9	0	PWM2781	DAP-seq	CBF3_col	109	5.18e-07	1.01e-05	103	AT1G01240,AT1G04680,AT1G07040,AT1G07650,AT1G11260,AT1G11545,AT1G12080,AT1G12440,AT1G13260,AT1G15670,AT1G17500,AT1G19530,AT1G19835,AT1G20620,AT1G22110,AT1G23060,AT1G25320,AT1G50430,AT1G52830,AT1G54080,AT1G54100,AT1G56140,AT1G62770,AT1G63690,AT1G66350,AT1G70710,AT1G71410,AT1G78130,AT2G01950,AT2G14890,AT2G17880,AT2G20750,AT2G23320,AT2G24300,AT2G25490,AT2G36320,AT2G36900,AT2G37130,AT2G38530,AT2G41190…
2	AT4G25480	ATCBF3	9	0	PWM1540	CisBP	M0031_1.01	157	2.97e-06	3.65e-05	100	AT1G01240,AT1G04680,AT1G11260,AT1G11545,AT1G12080,AT1G12440,AT1G13260,AT1G15670,AT1G17500,AT1G19530,AT1G19835,AT1G20620,AT1G22110,AT1G23060,AT1G25320,AT1G27210,AT1G50430,AT1G52830,AT1G54080,AT1G54100,AT1G56140,AT1G62770,AT1G66350,AT1G70710,AT1G71410,AT1G76410,AT1G78130,AT1G78970,AT1G80570,AT2G01950,AT2G17880,AT2G20750,AT2G23320,AT2G25490,AT2G36320,AT2G36900,AT2G37130,AT2G41190,AT2G42320,AT2G42580…
2	AT4G25480	ATCBF3	9	0	PWM2570	JASPAR	MA0971.1	163	2.97e-06	3.65e-05	100	AT1G01240,AT1G04680,AT1G11260,AT1G11545,AT1G12080,AT1G12440,AT1G13260,AT1G15670,AT1G17500,AT1G19530,AT1G19835,AT1G20620,AT1G22110,AT1G23060,AT1G25320,AT1G27210,AT1G50430,AT1G52830,AT1G54080,AT1G54100,AT1G56140,AT1G62770,AT1G66350,AT1G70710,AT1G71410,AT1G76410,AT1G78130,AT1G78970,AT2G01950,AT2G17880,AT2G20750,AT2G23320,AT2G25490,AT2G36320,AT2G36900,AT2G37130,AT2G41190,AT2G42320,AT2G42580,AT2G42890…
2	AT4G25480	ATCBF3	9	0	PWM899	CisBP	M0032_1.01	172	2.97e-06	3.65e-05	100	AT1G01240,AT1G04680,AT1G11260,AT1G11545,AT1G12080,AT1G12440,AT1G13260,AT1G15670,AT1G17500,AT1G19530,AT1G19835,AT1G20620,AT1G22110,AT1G23060,AT1G25320,AT1G27210,AT1G50430,AT1G52830,AT1G54080,AT1G54100,AT1G56140,AT1G62770,AT1G66350,AT1G70710,AT1G71410,AT1G76410,AT1G78130,AT1G78970,AT1G80570,AT2G01950,AT2G17880,AT2G20750,AT2G23320,AT2G25490,AT2G36320,AT2G36900,AT2G37130,AT2G41190,AT2G42320,AT2G42580…
2	AT4G25480	ATCBF3	9	0	PWM117	AthaMAP	T02643	244	2.58e-05	0.000192854	96	AT1G01260,AT1G04680,AT1G04820,AT1G07650,AT1G11000,AT1G11545,AT1G12440,AT1G13260,AT1G15670,AT1G19530,AT1G20620,AT1G21400,AT1G21980,AT1G30820,AT1G32050,AT1G32460,AT1G45015,AT1G50010,AT1G53885,AT1G53903,AT1G66350,AT1G68560,AT1G70710,AT1G71970,AT1G72180,AT1G75500,AT1G78970,AT1G80280,AT1G80380,AT1G80570,AT2G01070,AT2G01190,AT2G01450,AT2G14170,AT2G17450,AT2G25964,AT2G33340,AT2G34690,AT2G36320,AT2G36900…
2	AT4G25480	ATCBF3	9	0	PWM33	AthaMAP	T02643	290	4.3e-05	0.000284213	95	AT1G04680,AT1G06390,AT1G06850,AT1G10130,AT1G11000,AT1G11260,AT1G11545,AT1G11592,AT1G13260,AT1G17500,AT1G19530,AT1G20620,AT1G22110,AT1G23060,AT1G25175,AT1G27210,AT1G32450,AT1G32460,AT1G52190,AT1G52830,AT1G58030,AT1G62770,AT1G66350,AT1G70710,AT1G78130,AT1G78210,AT1G79750,AT2G01950,AT2G17880,AT2G20750,AT2G21050,AT2G24580,AT2G25000,AT2G36320,AT2G36900,AT2G39350,AT2G40010,AT2G42320,AT2G42430,AT3G06455…
2	AT4G25480	ATCBF3	9	0	PWM160	AthaMAP	T02643	387	0.000290497	0.00138159	91	AT1G04820,AT1G07040,AT1G07650,AT1G08590,AT1G09570,AT1G11000,AT1G11545,AT1G13260,AT1G14910,AT1G15670,AT1G19540,AT1G21400,AT1G25320,AT1G42470,AT1G50430,AT1G53885,AT1G53903,AT1G54100,AT1G55810,AT1G66350,AT1G75540,AT1G80280,AT1G80380,AT2G01070,AT2G01190,AT2G17880,AT2G21050,AT2G25964,AT2G30460,AT2G33340,AT2G36320,AT2G36900,AT2G39350,AT2G39700,AT2G40000,AT2G42580,AT2G43070,AT2G43080,AT2G46970,AT3G07010…
2	AT4G25480	ATCBF3	9	0	PWM706	AthaMAP	T02643	617	0.00237643	0.00737187	86	AT1G04820,AT1G07650,AT1G10130,AT1G11545,AT1G13260,AT1G15670,AT1G17500,AT1G19530,AT1G22110,AT1G32450,AT1G32460,AT1G52190,AT1G53885,AT1G53903,AT1G56140,AT1G58030,AT1G63690,AT1G66350,AT1G75500,AT1G80280,AT1G80380,AT2G01190,AT2G01950,AT2G14900,AT2G21660,AT2G23320,AT2G30930,AT2G33150,AT2G36320,AT2G36900,AT2G37130,AT2G40000,AT2G42010,AT2G42380,AT2G42570,AT2G45050,AT3G06455,AT3G13310,AT3G15540,AT3G16640…
2	AT1G69780	ATHB13	4	0	PWM3148	DAP-seq	ATHB13_col	111	5.18e-07	1.01e-05	103	AT1G01180,AT1G01240,AT1G01260,AT1G03870,AT1G04680,AT1G07530,AT1G07650,AT1G08590,AT1G10210,AT1G11260,AT1G11545,AT1G12440,AT1G12920,AT1G15670,AT1G19530,AT1G20620,AT1G23052,AT1G23060,AT1G25320,AT1G27130,AT1G28260,AT1G32050,AT1G32450,AT1G52830,AT1G53830,AT1G54100,AT1G58030,AT1G60610,AT1G60730,AT1G64230,AT1G70990,AT1G71410,AT1G75295,AT1G75780,AT1G78700,AT1G78970,AT2G20120,AT2G21880,AT2G33340,AT2G34690…
2	AT1G69780	ATHB13	4	0	PWM969	CisBP	M1802_1.01	322	7.06e-05	0.000424756	94	AT1G01180,AT1G01240,AT1G06850,AT1G07650,AT1G08590,AT1G09570,AT1G10210,AT1G11120,AT1G11260,AT1G15670,AT1G19530,AT1G21680,AT1G21980,AT1G27130,AT1G27290,AT1G29025,AT1G31040,AT1G32170,AT1G42470,AT1G52190,AT1G53830,AT1G53885,AT1G53903,AT1G54100,AT1G63690,AT1G64640,AT1G70990,AT1G75780,AT1G76090,AT1G78970,AT2G07180,AT2G11240,AT2G14170,AT2G20750,AT2G21050,AT2G30990,AT2G36900,AT2G37130,AT2G38120,AT2G38530…
2	AT1G72010	At1g72010	12	0	PWM3470	DAP-seq	AT1G72010_col	112	5.18e-07	1.01e-05	103	AT1G01090,AT1G02850,AT1G03870,AT1G06390,AT1G07530,AT1G07650,AT1G10130,AT1G11120,AT1G12080,AT1G13260,AT1G15800,AT1G21400,AT1G27210,AT1G27290,AT1G30820,AT1G31040,AT1G32450,AT1G50430,AT1G54100,AT1G55810,AT1G60010,AT1G62480,AT1G63690,AT1G65310,AT1G66280,AT1G71970,AT1G74660,AT1G75500,AT1G75540,AT1G78130,AT1G78700,AT1G78970,AT1G80280,AT2G07180,AT2G11240,AT2G20750,AT2G21050,AT2G21880,AT2G28630,AT2G30440…
2	AT5G01380	GT3a	17	0	PWM3509	DAP-seq	GT3A_col	113	5.18e-07	1.01e-05	103	AT1G01240,AT1G01710,AT1G02840,AT1G05890,AT1G07240,AT1G11000,AT1G13260,AT1G15210,AT1G19530,AT1G19540,AT1G20620,AT1G21400,AT1G30820,AT1G32050,AT1G50010,AT1G50430,AT1G53885,AT1G53903,AT1G54080,AT1G54100,AT1G66280,AT1G70710,AT1G78150,AT1G78210,AT2G01190,AT2G01450,AT2G11240,AT2G14170,AT2G14878,AT2G14890,AT2G14900,AT2G19800,AT2G21660,AT2G21880,AT2G25964,AT2G30930,AT2G33340,AT2G36320,AT2G38400,AT2G38530…
2	AT3G45150	TCP16	0	0	PWM1180	AthaMAP		119	9.38e-07	1.46e-05	102	AT1G01240,AT1G01710,AT1G02850,AT1G03790,AT1G03870,AT1G06390,AT1G06850,AT1G09570,AT1G10130,AT1G11120,AT1G11260,AT1G12080,AT1G13260,AT1G15840,AT1G19400,AT1G21400,AT1G21980,AT1G27210,AT1G28260,AT1G30820,AT1G42470,AT1G55510,AT1G58030,AT1G60140,AT1G62480,AT1G63690,AT1G65310,AT1G66280,AT1G66350,AT1G70710,AT1G74660,AT1G78130,AT1G79750,AT2G01190,AT2G07180,AT2G14900,AT2G17450,AT2G21050,AT2G21880,AT2G25000…
2	AT3G45150	TCP16	0	0	PWM2186	JASPAR	MA0587.1	122	9.38e-07	1.46e-05	102	AT1G01240,AT1G01710,AT1G02850,AT1G03790,AT1G03870,AT1G06390,AT1G06850,AT1G09570,AT1G10130,AT1G11120,AT1G11260,AT1G12080,AT1G13260,AT1G15840,AT1G19400,AT1G21400,AT1G21980,AT1G27210,AT1G28260,AT1G30820,AT1G42470,AT1G55510,AT1G58030,AT1G60140,AT1G62480,AT1G63690,AT1G65310,AT1G66280,AT1G66350,AT1G70710,AT1G74660,AT1G78130,AT1G79750,AT2G01190,AT2G07180,AT2G14900,AT2G17450,AT2G21050,AT2G21880,AT2G25000…
2	AT3G45150	TCP16	0	0	PWM979	CisBP	M2250_1.01	131	9.38e-07	1.46e-05	102	AT1G01240,AT1G01710,AT1G02850,AT1G03790,AT1G03870,AT1G06390,AT1G06850,AT1G09570,AT1G10130,AT1G11120,AT1G11260,AT1G12080,AT1G13260,AT1G15840,AT1G19400,AT1G21400,AT1G21980,AT1G27210,AT1G28260,AT1G30820,AT1G42470,AT1G58030,AT1G59870,AT1G60140,AT1G62480,AT1G63690,AT1G65310,AT1G66280,AT1G66350,AT1G74660,AT1G78130,AT1G79750,AT1G80280,AT2G01190,AT2G07180,AT2G14900,AT2G17450,AT2G21050,AT2G21880,AT2G25000…
2	AT3G45150	TCP16	0	0	PWM3479	DAP-seq	TCP16_col	232	1.53e-05	0.000122091	97	AT1G01240,AT1G01710,AT1G02850,AT1G03870,AT1G06850,AT1G07530,AT1G09570,AT1G10130,AT1G11260,AT1G12080,AT1G13260,AT1G15840,AT1G21400,AT1G28260,AT1G30820,AT1G32050,AT1G32450,AT1G32460,AT1G42470,AT1G53830,AT1G55510,AT1G58030,AT1G59870,AT1G60010,AT1G62480,AT1G63690,AT1G70710,AT1G74660,AT1G75500,AT1G78130,AT2G07180,AT2G14900,AT2G21050,AT2G21880,AT2G23320,AT2G30440,AT2G36900,AT2G40420,AT2G42380,AT2G42890…
2	AT3G45150	TCP16	0	0	PWM1596	PBM		422	0.00045382	0.00195601	90	AT1G02850,AT1G03870,AT1G05890,AT1G06390,AT1G09570,AT1G10130,AT1G11000,AT1G11120,AT1G11260,AT1G12080,AT1G13260,AT1G14910,AT1G14920,AT1G17810,AT1G20620,AT1G21980,AT1G28260,AT1G30820,AT1G32450,AT1G42470,AT1G53830,AT1G58030,AT1G60010,AT1G62480,AT1G63690,AT1G65310,AT1G68560,AT1G71970,AT1G78130,AT2G17450,AT2G17880,AT2G21050,AT2G30440,AT2G36220,AT2G36320,AT2G38120,AT2G38530,AT2G40010,AT2G42380,AT2G42570…
2	AT1G35560	AtTCP23	5	0	PWM2662	JASPAR	MA1066.1	124	9.38e-07	1.46e-05	102	AT1G01090,AT1G01710,AT1G02850,AT1G03870,AT1G06390,AT1G10130,AT1G11120,AT1G13260,AT1G14740,AT1G15800,AT1G15840,AT1G20620,AT1G21400,AT1G26580,AT1G27210,AT1G27290,AT1G28260,AT1G30820,AT1G31040,AT1G32460,AT1G54100,AT1G63690,AT1G75500,AT1G75540,AT1G78130,AT1G78895,AT2G11240,AT2G28630,AT2G34690,AT2G42890,AT2G45430,AT3G11800,AT3G14050,AT3G16240,AT3G18200,AT3G19390,AT3G25717,AT3G28910,AT3G43270,AT3G45040…
2	AT1G35560	AtTCP23	5	0	PWM1595	PBM		363	0.000183594	0.00094322	92	AT1G01090,AT1G01710,AT1G02850,AT1G03870,AT1G10130,AT1G11120,AT1G13260,AT1G14740,AT1G15800,AT1G15840,AT1G19530,AT1G19540,AT1G20620,AT1G21400,AT1G26580,AT1G27210,AT1G28260,AT1G30820,AT1G32450,AT1G58030,AT1G62480,AT1G63690,AT1G65310,AT1G70990,AT1G75500,AT2G11240,AT2G21880,AT2G28630,AT2G30440,AT2G34690,AT2G36900,AT2G42890,AT3G16240,AT3G18200,AT3G25717,AT3G43270,AT3G43690,AT3G45040,AT3G57550,AT3G58850…
2	AT4G32800	At4g32800	1	0	PWM2771	DAP-seq	AT4G32800_col	126	9.38e-07	1.46e-05	102	AT1G01240,AT1G01260,AT1G04680,AT1G07040,AT1G07650,AT1G11260,AT1G11545,AT1G12080,AT1G12440,AT1G13260,AT1G15800,AT1G19530,AT1G19540,AT1G19835,AT1G20620,AT1G25320,AT1G27210,AT1G32170,AT1G32450,AT1G32460,AT1G50430,AT1G52830,AT1G60610,AT1G62610,AT1G63690,AT1G64660,AT1G66350,AT1G70710,AT1G71410,AT1G75500,AT1G78080,AT1G78970,AT1G80280,AT2G01450,AT2G14170,AT2G14890,AT2G17450,AT2G17880,AT2G19800,AT2G21880…
2	AT4G32800	At4g32800	1	0	PWM1146	CisBP	M0034_1.01	148	2.97e-06	3.65e-05	100	AT1G01240,AT1G04680,AT1G07650,AT1G11545,AT1G12080,AT1G12440,AT1G13260,AT1G15670,AT1G17500,AT1G19530,AT1G19835,AT1G20620,AT1G22110,AT1G23060,AT1G32450,AT1G50430,AT1G52190,AT1G52830,AT1G53830,AT1G53840,AT1G54080,AT1G55810,AT1G66350,AT1G70710,AT1G71410,AT1G72180,AT1G78130,AT1G78970,AT1G80280,AT1G80570,AT2G01950,AT2G14890,AT2G23320,AT2G36320,AT2G37130,AT2G38530,AT2G41190,AT2G42320,AT2G46970,AT3G07010…
2	AT4G32800	At4g32800	1	0	PWM2594	JASPAR	MA0996.1	210	8.98e-06	8.17e-05	98	AT1G01240,AT1G04680,AT1G07650,AT1G11545,AT1G12080,AT1G12440,AT1G13260,AT1G15670,AT1G17500,AT1G19530,AT1G19835,AT1G20620,AT1G22110,AT1G23060,AT1G32450,AT1G50430,AT1G52190,AT1G52830,AT1G54080,AT1G55810,AT1G66350,AT1G70710,AT1G71410,AT1G72180,AT1G78130,AT1G78970,AT1G80280,AT1G80570,AT2G01950,AT2G14890,AT2G23320,AT2G36320,AT2G37130,AT2G38530,AT2G41190,AT2G42320,AT2G46970,AT3G07010,AT3G07020,AT3G12710…
2	AT1G77920	bZIP50	7	0	PWM2666	JASPAR	MA1070.1	136	1.68e-06	2.28e-05	101	AT1G01260,AT1G02840,AT1G06850,AT1G11260,AT1G12080,AT1G12440,AT1G15800,AT1G15840,AT1G21400,AT1G21680,AT1G25320,AT1G28260,AT1G30820,AT1G32170,AT1G42470,AT1G50430,AT1G52190,AT1G53280,AT1G53830,AT1G53840,AT1G55810,AT1G59870,AT1G60610,AT1G60730,AT1G66280,AT1G70210,AT1G71970,AT1G78700,AT1G80570,AT2G01190,AT2G01450,AT2G14170,AT2G20750,AT2G23320,AT2G25490,AT2G36220,AT2G36320,AT2G37130,AT2G38400,AT2G38530…
2	AT1G77920	bZIP50	7	0	PWM1420	CisBP	M0255_1.01	188	5.2e-06	5.21e-05	99	AT1G01260,AT1G02840,AT1G06850,AT1G11260,AT1G12080,AT1G12440,AT1G15800,AT1G15840,AT1G21400,AT1G21680,AT1G25320,AT1G28260,AT1G30820,AT1G32170,AT1G42470,AT1G50430,AT1G52190,AT1G53280,AT1G53830,AT1G53840,AT1G55810,AT1G59870,AT1G60610,AT1G60730,AT1G66280,AT1G70210,AT1G71970,AT1G78700,AT1G80570,AT2G01190,AT2G01450,AT2G14170,AT2G20750,AT2G25490,AT2G36220,AT2G36320,AT2G37130,AT2G38400,AT2G38530,AT2G39350…
2	AT1G77920	bZIP50	7	0	PWM2921	DAP-seq	BZIP50_col	602	0.00237643	0.00737187	86	AT1G06850,AT1G07040,AT1G07530,AT1G10130,AT1G12080,AT1G12440,AT1G13260,AT1G21400,AT1G21680,AT1G22110,AT1G25320,AT1G32170,AT1G55810,AT1G59870,AT1G62770,AT1G63690,AT1G64660,AT1G66350,AT1G68560,AT1G68690,AT1G71970,AT1G78700,AT1G80570,AT2G01190,AT2G01450,AT2G07180,AT2G11240,AT2G16586,AT2G20750,AT2G23320,AT2G25490,AT2G36220,AT2G36320,AT2G37130,AT2G42380,AT2G42580,AT2G42780,AT2G42810,AT3G06850,AT3G13300…
2	AT3G60580	At3g60580	14	0	PWM3030	DAP-seq	AT3G60580_col	140	1.68e-06	2.28e-05	101	AT1G03870,AT1G04680,AT1G05620,AT1G06390,AT1G10070,AT1G10130,AT1G19530,AT1G19540,AT1G20620,AT1G21980,AT1G25320,AT1G30820,AT1G52190,AT1G59870,AT1G66280,AT1G68690,AT1G70210,AT1G70710,AT1G71970,AT1G72180,AT2G01190,AT2G14170,AT2G14900,AT2G17450,AT2G21050,AT2G21660,AT2G24300,AT2G24580,AT2G30460,AT2G30740,AT2G34690,AT2G36320,AT2G38120,AT2G39700,AT2G41840,AT2G42570,AT2G43080,AT2G43680,AT2G43750,AT3G03470…
2	AT3G60580	At3g60580	14	0	PWM1038	CisBP	M0352_1.01	927	0.0192419	0.0373789	80	AT1G01090,AT1G01180,AT1G01240,AT1G01260,AT1G01710,AT1G01960,AT1G02840,AT1G02850,AT1G03790,AT1G03870,AT1G04680,AT1G04820,AT1G05620,AT1G05890,AT1G06390,AT1G06570,AT1G06850,AT1G07040,AT1G07240,AT1G07310,AT1G07530,AT1G07650,AT1G08590,AT1G09570,AT1G10070,AT1G10130,AT1G10210,AT1G11000,AT1G11120,AT1G11260,AT1G11545,AT1G11592,AT1G12080,AT1G12440,AT1G12780,AT1G12920,AT1G13210,AT1G13260,AT1G14740,AT1G14910…
2	AT5G49450	AtbZIP1	37	0	PWM311	AthaMAP		141	1.68e-06	2.28e-05	101	AT1G01090,AT1G01240,AT1G03870,AT1G06390,AT1G06850,AT1G07040,AT1G07650,AT1G10070,AT1G10130,AT1G12080,AT1G12920,AT1G13260,AT1G14910,AT1G15800,AT1G25320,AT1G28260,AT1G32450,AT1G54080,AT1G55510,AT1G55810,AT1G62480,AT1G64640,AT1G71410,AT1G74660,AT1G75540,AT1G76410,AT1G78150,AT1G78210,AT1G78700,AT1G80380,AT1G80570,AT2G14890,AT2G14900,AT2G21880,AT2G24300,AT2G24580,AT2G25490,AT2G28630,AT2G30740,AT2G33340…
2	AT5G49450	AtbZIP1	37	0	PWM672	AthaMAP		674	0.00348003	0.0099835	85	AT1G01180,AT1G02840,AT1G04820,AT1G07040,AT1G10070,AT1G11260,AT1G12440,AT1G15800,AT1G19835,AT1G21680,AT1G25320,AT1G32170,AT1G50010,AT1G54080,AT1G55810,AT1G62770,AT1G63690,AT1G65970,AT1G66180,AT1G72180,AT1G80570,AT2G01190,AT2G07180,AT2G14900,AT2G20750,AT2G21880,AT2G23320,AT2G25490,AT2G30740,AT2G36220,AT2G36900,AT2G37130,AT2G38400,AT2G38530,AT2G42380,AT2G42580,AT2G42810,AT2G43080,AT3G06850,AT3G06960…
2	AT5G49450	AtbZIP1	37	0	PWM437	AthaMAP		822	0.0101011	0.0233695	82	AT1G01240,AT1G01260,AT1G02840,AT1G02850,AT1G04680,AT1G11260,AT1G15210,AT1G21980,AT1G27600,AT1G32170,AT1G50430,AT1G53830,AT1G53840,AT1G55810,AT1G62770,AT1G66280,AT1G70710,AT1G78700,AT2G02570,AT2G17450,AT2G20120,AT2G20750,AT2G30440,AT2G33150,AT2G34020,AT2G34690,AT2G36900,AT2G38120,AT2G39350,AT2G42380,AT2G42570,AT2G43680,AT2G44500,AT2G47780,AT3G01516,AT3G03470,AT3G15630,AT3G20340,AT3G20770,AT3G25717…
2	AT2G25820	ESE2	2	0	PWM1144	CisBP	M0034_1.01	146	2.97e-06	3.65e-05	100	AT1G01240,AT1G04680,AT1G07650,AT1G11545,AT1G12080,AT1G12440,AT1G13260,AT1G15670,AT1G17500,AT1G19530,AT1G19835,AT1G20620,AT1G22110,AT1G23060,AT1G32450,AT1G50430,AT1G52190,AT1G52830,AT1G53830,AT1G53840,AT1G54080,AT1G55810,AT1G66350,AT1G70710,AT1G71410,AT1G72180,AT1G78130,AT1G78970,AT1G80280,AT1G80570,AT2G01950,AT2G14890,AT2G23320,AT2G36320,AT2G37130,AT2G38530,AT2G41190,AT2G42320,AT2G46970,AT3G07010…
2	AT5G25810	TINY	8	0	PWM1148	CisBP	M0034_1.01	150	2.97e-06	3.65e-05	100	AT1G01240,AT1G04680,AT1G07650,AT1G11545,AT1G12080,AT1G12440,AT1G13260,AT1G15670,AT1G17500,AT1G19530,AT1G19835,AT1G20620,AT1G22110,AT1G23060,AT1G32450,AT1G50430,AT1G52190,AT1G52830,AT1G53830,AT1G53840,AT1G54080,AT1G55810,AT1G66350,AT1G70710,AT1G71410,AT1G72180,AT1G78130,AT1G78970,AT1G80280,AT1G80570,AT2G01950,AT2G14890,AT2G23320,AT2G36320,AT2G37130,AT2G38530,AT2G41190,AT2G42320,AT2G46970,AT3G07010…
2	AT5G25810	TINY	8	0	PWM2860	DAP-seq	TINY_col	255	2.58e-05	0.000192854	96	AT1G01240,AT1G04680,AT1G06850,AT1G07040,AT1G07650,AT1G11545,AT1G12080,AT1G12440,AT1G13260,AT1G15840,AT1G19530,AT1G19835,AT1G20620,AT1G25320,AT1G27210,AT1G32170,AT1G32450,AT1G50430,AT1G52830,AT1G54080,AT1G55810,AT1G58030,AT1G60610,AT1G62610,AT1G62770,AT1G63690,AT1G64660,AT1G66350,AT1G70710,AT1G71410,AT1G78130,AT1G78970,AT1G80570,AT2G14170,AT2G17880,AT2G19800,AT2G23320,AT2G36900,AT2G38530,AT2G40010…
2	AT2G31370	AT2G31370	0	0	PWM1268	CisBP	M0258_1.01	152	2.97e-06	3.65e-05	100	AT1G01240,AT1G01710,AT1G01960,AT1G03870,AT1G04680,AT1G04820,AT1G05620,AT1G05890,AT1G06390,AT1G06850,AT1G07310,AT1G07530,AT1G10130,AT1G11000,AT1G15210,AT1G16930,AT1G19835,AT1G20620,AT1G25175,AT1G27210,AT1G27600,AT1G30820,AT1G32460,AT1G42470,AT1G50430,AT1G54080,AT1G58030,AT1G62480,AT1G64230,AT1G66180,AT1G74660,AT1G75500,AT1G75780,AT1G76090,AT1G78970,AT1G79750,AT1G80570,AT2G01190,AT2G19800,AT2G21050…
2	AT1G74930	ORA47	10	0	PWM1569	PBM		158	2.97e-06	3.65e-05	100	AT1G01710,AT1G01960,AT1G11260,AT1G11545,AT1G12080,AT1G12440,AT1G14910,AT1G15670,AT1G20160,AT1G21680,AT1G25320,AT1G26580,AT1G27600,AT1G32170,AT1G42470,AT1G52830,AT1G53885,AT1G53903,AT1G56140,AT1G58030,AT1G60610,AT1G62480,AT1G65310,AT1G75780,AT1G76410,AT1G78240,AT1G80240,AT2G02570,AT2G14900,AT2G16586,AT2G17450,AT2G21050,AT2G25964,AT2G28570,AT2G30440,AT2G36900,AT2G37130,AT2G38530,AT2G42320,AT2G42570…
2	AT1G74930	ORA47	10	0	PWM2644	JASPAR	MA1048.1	392	0.000290497	0.00138159	91	AT1G09570,AT1G11260,AT1G11545,AT1G12080,AT1G15670,AT1G20160,AT1G21680,AT1G22110,AT1G25320,AT1G26580,AT1G32170,AT1G52830,AT1G53885,AT1G53903,AT1G56140,AT1G58030,AT1G60610,AT1G62480,AT1G65310,AT1G74660,AT1G78240,AT1G80240,AT2G02570,AT2G14890,AT2G14900,AT2G16586,AT2G17450,AT2G25964,AT2G36900,AT2G37130,AT2G42320,AT2G42570,AT2G42890,AT2G43070,AT2G43080,AT3G03470,AT3G08580,AT3G14050,AT3G15540,AT3G16240…
2	AT1G74930	ORA47	10	0	PWM996	PBM		830	0.0101011	0.0233695	82	AT1G01180,AT1G01240,AT1G06850,AT1G07040,AT1G07650,AT1G11545,AT1G12440,AT1G15840,AT1G16930,AT1G19400,AT1G22110,AT1G25175,AT1G27130,AT1G27600,AT1G32090,AT1G42470,AT1G58030,AT1G60010,AT1G66350,AT1G70210,AT1G70710,AT1G71970,AT1G78240,AT2G01190,AT2G01450,AT2G14170,AT2G14878,AT2G16586,AT2G19800,AT2G21050,AT2G23320,AT2G34690,AT2G36900,AT2G40010,AT2G42320,AT2G42430,AT3G11600,AT3G12710,AT3G13772,AT3G14050…
2	AT1G19850	ARF5	1	0	PWM2542	JASPAR	MA0943.1	161	2.97e-06	3.65e-05	100	AT1G01240,AT1G04680,AT1G07650,AT1G11545,AT1G15670,AT1G17500,AT1G20160,AT1G20620,AT1G25320,AT1G32170,AT1G32450,AT1G52190,AT1G52830,AT1G53830,AT1G53840,AT1G53885,AT1G53903,AT1G54080,AT1G54100,AT1G58030,AT1G60010,AT1G66180,AT1G66350,AT1G70710,AT1G71410,AT1G75500,AT1G76410,AT1G78130,AT2G17450,AT2G17880,AT2G21880,AT2G23320,AT2G25964,AT2G34690,AT2G36320,AT2G37130,AT2G38530,AT2G39700,AT2G40000,AT2G42810…
2	AT1G19850	ARF5	1	0	PWM1250	CisBP	M0147_1.01	300	7.06e-05	0.000424756	94	AT1G01240,AT1G02850,AT1G04680,AT1G11545,AT1G15670,AT1G17500,AT1G20620,AT1G21400,AT1G32450,AT1G52830,AT1G53830,AT1G53840,AT1G53885,AT1G53903,AT1G54080,AT1G54100,AT1G66180,AT1G66350,AT1G75500,AT1G78130,AT1G78240,AT2G01190,AT2G17880,AT2G20750,AT2G23320,AT2G25490,AT2G25964,AT2G26355,AT2G34690,AT2G37130,AT2G38530,AT2G39700,AT2G40000,AT2G42810,AT2G42890,AT2G43070,AT2G45620,AT3G03470,AT3G07010,AT3G07020…
2	AT1G19850	ARF5	1	0	PWM2861	DAP-seq	MP_col	755	0.00717502	0.0175031	83	AT1G01240,AT1G02850,AT1G04680,AT1G07240,AT1G10070,AT1G11545,AT1G15670,AT1G20620,AT1G21400,AT1G28260,AT1G32450,AT1G52190,AT1G52830,AT1G53830,AT1G53840,AT1G53885,AT1G53903,AT1G54080,AT1G58030,AT1G66180,AT1G78240,AT1G80280,AT2G21880,AT2G23320,AT2G25964,AT2G37130,AT2G38530,AT2G40000,AT2G42810,AT2G42890,AT3G06850,AT3G08580,AT3G11600,AT3G13772,AT3G14050,AT3G19820,AT3G21330,AT3G28910,AT3G45300,AT3G45730…
2	AT4G14410	bHLH104	4	0	PWM2877	DAP-seq	BHLH104_col	169	2.97e-06	3.65e-05	100	AT1G01240,AT1G01260,AT1G03870,AT1G04820,AT1G06390,AT1G06850,AT1G12920,AT1G13260,AT1G15210,AT1G15800,AT1G19530,AT1G20620,AT1G21680,AT1G27290,AT1G32170,AT1G50430,AT1G52190,AT1G60610,AT1G62480,AT1G64660,AT1G70210,AT1G70710,AT1G74660,AT1G78210,AT1G78700,AT1G78895,AT2G01450,AT2G07180,AT2G14890,AT2G14900,AT2G19800,AT2G20750,AT2G25964,AT2G26355,AT2G38530,AT2G39350,AT2G42380,AT2G44500,AT2G45050,AT2G47780…
2	AT4G14410	bHLH104	4	0	PWM1300	CisBP	M0158_1.01	639	0.00348003	0.0099835	85	AT1G01240,AT1G05620,AT1G06850,AT1G11545,AT1G13260,AT1G19400,AT1G27130,AT1G27290,AT1G27600,AT1G33610,AT1G42470,AT1G50430,AT1G52190,AT1G54100,AT1G62480,AT1G64640,AT1G78210,AT1G78700,AT1G78895,AT1G80240,AT2G01450,AT2G14890,AT2G14900,AT2G19800,AT2G20750,AT2G21660,AT2G23170,AT2G30740,AT2G36320,AT2G36900,AT2G38400,AT2G39350,AT2G41190,AT2G42320,AT2G42570,AT2G44500,AT2G45050,AT2G47780,AT3G03470,AT3G08580…
2	AT4G14410	bHLH104	4	0	PWM2559	JASPAR	MA0960.1	646	0.00348003	0.0099835	85	AT1G01240,AT1G05620,AT1G06850,AT1G11545,AT1G13260,AT1G19400,AT1G19835,AT1G20620,AT1G21980,AT1G27290,AT1G27600,AT1G50430,AT1G52190,AT1G54100,AT1G62480,AT1G78210,AT1G78700,AT1G78895,AT1G80240,AT2G01450,AT2G14890,AT2G14900,AT2G19800,AT2G20750,AT2G21660,AT2G36320,AT2G36900,AT2G38400,AT2G39350,AT2G41190,AT2G42380,AT2G42570,AT2G44500,AT2G45050,AT2G47780,AT3G03470,AT3G07020,AT3G08580,AT3G14050,AT3G20770…
2	AT3G07340	AT3G07340	11	0	PWM931	CisBP	M0165_1.01	176	2.97e-06	3.65e-05	100	AT1G01260,AT1G06850,AT1G08590,AT1G10130,AT1G11120,AT1G13260,AT1G15210,AT1G15800,AT1G22110,AT1G30820,AT1G52190,AT1G54100,AT1G56140,AT1G70990,AT1G71410,AT1G78080,AT1G78700,AT1G78970,AT1G80240,AT2G01100,AT2G01450,AT2G11240,AT2G14900,AT2G20120,AT2G33340,AT2G34020,AT2G36900,AT2G38400,AT2G42320,AT2G42430,AT2G42570,AT2G42580,AT2G42810,AT2G46970,AT3G07010,AT3G07020,AT3G08580,AT3G12610,AT3G12710,AT3G14050…
2	AT4G31060	At4g31060	0	0	PWM1380	CisBP	M0014_1.01	186	5.2e-06	5.21e-05	99	AT1G01960,AT1G09570,AT1G11260,AT1G11545,AT1G12080,AT1G12440,AT1G15670,AT1G18200,AT1G19540,AT1G20620,AT1G21680,AT1G26580,AT1G27210,AT1G32170,AT1G32460,AT1G42470,AT1G45015,AT1G53885,AT1G53903,AT1G60010,AT1G60140,AT1G62480,AT1G65310,AT1G66350,AT1G70710,AT1G74660,AT1G76410,AT2G07180,AT2G14890,AT2G14900,AT2G16586,AT2G17450,AT2G20120,AT2G20750,AT2G21050,AT2G23320,AT2G36900,AT2G38120,AT2G38400,AT2G42320…
2	AT4G31060	At4g31060	0	0	PWM2769	DAP-seq	AT4G31060_col	254	2.58e-05	0.000192854	96	AT1G01240,AT1G03790,AT1G04680,AT1G06850,AT1G07310,AT1G07650,AT1G11260,AT1G12080,AT1G15800,AT1G16930,AT1G19835,AT1G21680,AT1G25320,AT1G27130,AT1G27210,AT1G27290,AT1G42470,AT1G45015,AT1G50430,AT1G53280,AT1G55810,AT1G56140,AT1G58030,AT1G60140,AT1G60610,AT1G63690,AT1G64660,AT1G66350,AT1G70710,AT1G70990,AT1G71410,AT1G78130,AT1G78240,AT1G78970,AT2G14170,AT2G19800,AT2G20750,AT2G23320,AT2G30460,AT2G34690…
2	AT1G77640	AT1G77640	4	0	PWM2754	DAP-seq	AT1G77640_col	191	5.2e-06	5.21e-05	99	AT1G01240,AT1G01260,AT1G03790,AT1G04680,AT1G06850,AT1G07310,AT1G11260,AT1G15800,AT1G15840,AT1G16930,AT1G19835,AT1G20190,AT1G21680,AT1G21980,AT1G25320,AT1G27130,AT1G27210,AT1G27290,AT1G32050,AT1G42470,AT1G45015,AT1G50430,AT1G53280,AT1G54080,AT1G55810,AT1G56140,AT1G58030,AT1G60140,AT1G60610,AT1G63690,AT1G66350,AT1G70710,AT1G70990,AT1G78130,AT1G78240,AT1G78970,AT2G14170,AT2G14890,AT2G17450,AT2G19800…
2	AT1G66420	AT1G66420	5	0	PWM3124	DAP-seq	AT1G66420_col	193	5.2e-06	5.21e-05	99	AT1G03870,AT1G05620,AT1G06390,AT1G06850,AT1G11260,AT1G14740,AT1G15670,AT1G15800,AT1G20160,AT1G20620,AT1G22110,AT1G25320,AT1G26580,AT1G30820,AT1G32090,AT1G32170,AT1G42470,AT1G54630,AT1G58030,AT1G62770,AT1G63690,AT1G64230,AT1G68560,AT1G72180,AT1G78080,AT2G11240,AT2G19800,AT2G23320,AT2G24580,AT2G30460,AT2G36320,AT2G36900,AT2G37130,AT2G40000,AT2G40420,AT2G42380,AT2G42780,AT2G42810,AT2G44500,AT2G45430…
2	AT3G18400	anac058	8	0	PWM861	CisBP	M1312_1.01	194	5.2e-06	5.21e-05	99	AT1G01240,AT1G01710,AT1G02850,AT1G03790,AT1G04680,AT1G08590,AT1G11260,AT1G15210,AT1G17500,AT1G20620,AT1G21400,AT1G21980,AT1G27290,AT1G28260,AT1G30820,AT1G31040,AT1G52190,AT1G53280,AT1G54080,AT1G62480,AT1G62770,AT1G64660,AT1G66180,AT1G70210,AT1G75780,AT1G78210,AT1G78700,AT1G80240,AT2G01100,AT2G28630,AT2G38120,AT2G42890,AT2G44500,AT2G45050,AT3G03470,AT3G06455,AT3G06850,AT3G08580,AT3G11080,AT3G14050…
2	AT3G18400	anac058	8	0	PWM1605	PBM		864	0.014034	0.0302804	81	AT1G01240,AT1G01260,AT1G02850,AT1G03790,AT1G07240,AT1G10070,AT1G11260,AT1G12780,AT1G13210,AT1G15210,AT1G16930,AT1G17500,AT1G20620,AT1G21400,AT1G27290,AT1G27600,AT1G30820,AT1G31040,AT1G32090,AT1G32450,AT1G42470,AT1G52190,AT1G54080,AT1G59870,AT1G62480,AT1G64660,AT1G65970,AT1G68690,AT1G78130,AT1G78210,AT2G01950,AT2G14170,AT2G20750,AT2G23320,AT2G24300,AT2G25000,AT2G28630,AT2G30740,AT2G38120,AT2G42890…
2	AT5G58010	LRL3	33	0	PWM1026	CisBP	M0247_1.01	201	8.98e-06	8.17e-05	98	AT1G01240,AT1G01260,AT1G03870,AT1G05890,AT1G06570,AT1G06850,AT1G11545,AT1G12920,AT1G13260,AT1G19835,AT1G20620,AT1G21400,AT1G21980,AT1G27600,AT1G32450,AT1G50010,AT1G52190,AT1G54080,AT1G60610,AT1G64660,AT1G66280,AT1G70210,AT1G75500,AT1G78150,AT1G78700,AT1G80240,AT2G14878,AT2G14890,AT2G14900,AT2G19800,AT2G21050,AT2G25964,AT2G33150,AT2G33340,AT2G36900,AT2G38530,AT2G42570,AT2G44500,AT2G45050,AT2G45430…
2	AT3G60490	AT3G60490	7	0	PWM2762	DAP-seq	AT3G60490_col	212	8.98e-06	8.17e-05	98	AT1G01240,AT1G04680,AT1G07650,AT1G11260,AT1G11545,AT1G12080,AT1G12440,AT1G13260,AT1G15800,AT1G19530,AT1G19835,AT1G19870,AT1G20620,AT1G23060,AT1G25320,AT1G27210,AT1G32170,AT1G32450,AT1G50430,AT1G52830,AT1G55810,AT1G60610,AT1G62610,AT1G63690,AT1G64660,AT1G66350,AT1G70710,AT1G71410,AT1G72180,AT1G78130,AT1G78970,AT1G80570,AT2G01450,AT2G01950,AT2G14170,AT2G14890,AT2G17880,AT2G19800,AT2G21880,AT2G23320…
2	AT1G75390	AtbZIP44	5	0	PWM2917	DAP-seq	BZIP44_col	217	8.98e-06	8.17e-05	98	AT1G03870,AT1G04680,AT1G06570,AT1G07040,AT1G10070,AT1G11260,AT1G12080,AT1G12780,AT1G12920,AT1G14910,AT1G15840,AT1G20620,AT1G23052,AT1G32050,AT1G32090,AT1G32170,AT1G32450,AT1G53280,AT1G55510,AT1G55810,AT1G62480,AT1G64640,AT1G66280,AT1G70710,AT1G75500,AT1G76410,AT1G78700,AT1G78970,AT1G79750,AT1G80380,AT1G80570,AT2G01070,AT2G17880,AT2G24300,AT2G28630,AT2G36220,AT2G36900,AT2G37130,AT2G38400,AT2G39700…
2	AT1G75390	AtbZIP44	5	0	PWM1204	CisBP	M1791_1.01	481	0.00106571	0.00398919	88	AT1G06390,AT1G07040,AT1G11260,AT1G12080,AT1G12780,AT1G14910,AT1G15800,AT1G15840,AT1G21680,AT1G27290,AT1G28260,AT1G32050,AT1G32170,AT1G32450,AT1G45015,AT1G53280,AT1G55810,AT1G60140,AT1G62480,AT1G64660,AT1G68690,AT1G70710,AT1G74660,AT1G75500,AT1G75540,AT1G78970,AT1G80570,AT2G17880,AT2G19800,AT2G23320,AT2G25490,AT2G28630,AT2G36220,AT2G36900,AT2G38530,AT2G43400,AT2G45050,AT3G01516,AT3G13310,AT3G15630…
2	AT1G19000	At1g19000	6	0	PWM3301	DAP-seq	AT1G19000_col	218	8.98e-06	8.17e-05	98	AT1G01240,AT1G05620,AT1G11260,AT1G12080,AT1G14920,AT1G15210,AT1G15670,AT1G15800,AT1G20620,AT1G22110,AT1G25320,AT1G26580,AT1G30820,AT1G32090,AT1G32460,AT1G42470,AT1G54080,AT1G58030,AT1G60140,AT1G62770,AT1G63690,AT1G64230,AT1G66280,AT1G70710,AT1G70990,AT1G72180,AT1G78895,AT2G01190,AT2G20120,AT2G24580,AT2G28630,AT2G33340,AT2G36320,AT2G36900,AT2G37130,AT2G40000,AT2G40420,AT2G42010,AT2G43680,AT2G44500…
2	AT1G19000	At1g19000	6	0	PWM927	CisBP	M1220_1.01	268	2.58e-05	0.000192854	96	AT1G01960,AT1G05890,AT1G07040,AT1G07310,AT1G11260,AT1G11545,AT1G12080,AT1G12440,AT1G12780,AT1G14920,AT1G15800,AT1G16930,AT1G19870,AT1G20620,AT1G22110,AT1G25175,AT1G27290,AT1G30820,AT1G32090,AT1G50010,AT1G52740,AT1G53840,AT1G58030,AT1G62770,AT1G63690,AT1G66280,AT1G70710,AT1G72180,AT1G79750,AT2G01100,AT2G07180,AT2G14878,AT2G14890,AT2G17880,AT2G19570,AT2G23320,AT2G30440,AT2G34690,AT2G36900,AT2G38400…
2	AT1G69690	At1g69690	6	0	PWM3468	DAP-seq	AT1G69690_col	221	8.98e-06	8.17e-05	98	AT1G01090,AT1G01710,AT1G02850,AT1G03870,AT1G06390,AT1G07530,AT1G07650,AT1G10130,AT1G11120,AT1G12080,AT1G12440,AT1G13260,AT1G15800,AT1G21400,AT1G27210,AT1G27290,AT1G30820,AT1G32050,AT1G50430,AT1G54100,AT1G60010,AT1G62480,AT1G63690,AT1G65310,AT1G66280,AT1G70990,AT1G71970,AT1G75500,AT1G75540,AT1G78130,AT1G78700,AT2G01190,AT2G11240,AT2G20750,AT2G21880,AT2G28630,AT2G42570,AT2G42890,AT2G45430,AT2G47000…
2	AT1G69690	At1g69690	6	0	PWM2658	JASPAR	MA1062.1	227	1.53e-05	0.000122091	97	AT1G01090,AT1G01710,AT1G02850,AT1G03870,AT1G06390,AT1G10130,AT1G11120,AT1G12080,AT1G13260,AT1G15800,AT1G15840,AT1G20620,AT1G21400,AT1G25175,AT1G26580,AT1G27210,AT1G27290,AT1G28260,AT1G30820,AT1G32050,AT1G32460,AT1G54100,AT1G62480,AT1G63690,AT1G75500,AT1G78130,AT1G78895,AT2G11240,AT2G34690,AT2G42570,AT2G42890,AT2G43070,AT2G45430,AT3G11800,AT3G14050,AT3G16240,AT3G18200,AT3G25717,AT3G28910,AT3G43270…
2	AT1G69690	At1g69690	6	0	PWM1594	PBM		249	2.58e-05	0.000192854	96	AT1G01090,AT1G01710,AT1G02850,AT1G03870,AT1G06850,AT1G11120,AT1G11260,AT1G13260,AT1G15800,AT1G20620,AT1G21400,AT1G21980,AT1G26580,AT1G27210,AT1G28260,AT1G30820,AT1G32450,AT1G58030,AT1G62480,AT1G63690,AT1G65310,AT1G75500,AT1G78895,AT2G21880,AT2G28630,AT2G30440,AT2G34690,AT3G11800,AT3G14050,AT3G16240,AT3G17580,AT3G18200,AT3G25717,AT3G26180,AT3G28910,AT3G43270,AT3G43690,AT3G45040,AT3G57550,AT3G58850…
2	AT5G06950	AHBP-1B	0	0	PWM1599	PBM		225	1.53e-05	0.000122091	97	AT1G05890,AT1G06850,AT1G07040,AT1G11260,AT1G12080,AT1G12440,AT1G13260,AT1G19540,AT1G21400,AT1G21680,AT1G22110,AT1G25320,AT1G27600,AT1G32170,AT1G42470,AT1G60610,AT1G63690,AT1G66350,AT1G68690,AT1G71970,AT1G78150,AT1G78700,AT1G80570,AT2G01070,AT2G01190,AT2G14170,AT2G16586,AT2G17450,AT2G20750,AT2G23320,AT2G25490,AT2G30460,AT2G36220,AT2G36320,AT2G37130,AT2G38400,AT2G42380,AT2G42570,AT2G42580,AT2G42780…
2	AT5G06950	AHBP-1B	0	0	PWM2941	DAP-seq	TGA2_col	280	4.3e-05	0.000284213	95	AT1G06850,AT1G07040,AT1G07530,AT1G11120,AT1G12080,AT1G12440,AT1G13260,AT1G19835,AT1G21400,AT1G21680,AT1G25320,AT1G32170,AT1G53280,AT1G59870,AT1G60730,AT1G62770,AT1G63690,AT1G64660,AT1G66350,AT1G68690,AT1G71970,AT1G78700,AT1G80570,AT2G01190,AT2G01450,AT2G07180,AT2G11240,AT2G16586,AT2G20750,AT2G21050,AT2G23320,AT2G25490,AT2G36220,AT2G36320,AT2G37130,AT2G38400,AT2G39350,AT2G42380,AT2G42580,AT2G42780…
2	AT5G06950	AHBP-1B	0	0	PWM973	CisBP	M0265_1.01	348	0.000114567	0.000632058	93	AT1G02840,AT1G06850,AT1G11545,AT1G12080,AT1G15800,AT1G18200,AT1G19540,AT1G21400,AT1G21680,AT1G23060,AT1G25320,AT1G32170,AT1G42470,AT1G50430,AT1G53280,AT1G54080,AT1G64660,AT1G66280,AT1G66350,AT1G70210,AT1G71970,AT1G75500,AT1G80570,AT2G01190,AT2G01450,AT2G14170,AT2G25490,AT2G36320,AT2G37130,AT2G42380,AT2G42580,AT2G42810,AT2G45050,AT3G06850,AT3G12710,AT3G16240,AT3G19820,AT3G20340,AT3G21700,AT3G21720…
2	AT3G46070	AT3G46070	22	0	PWM3028	DAP-seq	AT3G46070_col	230	1.53e-05	0.000122091	97	AT1G01240,AT1G06850,AT1G09570,AT1G10130,AT1G11545,AT1G20160,AT1G22110,AT1G23060,AT1G27130,AT1G29025,AT1G33610,AT1G59870,AT1G62480,AT1G63690,AT1G68560,AT1G70210,AT1G70990,AT1G72180,AT1G75295,AT1G75500,AT1G76090,AT1G78150,AT1G78240,AT1G79750,AT2G01070,AT2G01450,AT2G14170,AT2G14900,AT2G28630,AT2G30990,AT2G34020,AT2G34690,AT2G36320,AT2G38530,AT2G42380,AT2G42570,AT2G42890,AT2G43080,AT2G43400,AT2G43750…
2	AT3G46070	AT3G46070	22	0	PWM1507	CisBP	M0353_1.01	641	0.00348003	0.0099835	85	AT1G02840,AT1G02850,AT1G04680,AT1G05890,AT1G06850,AT1G07530,AT1G10070,AT1G10130,AT1G13260,AT1G15670,AT1G15800,AT1G19540,AT1G25175,AT1G27600,AT1G28260,AT1G31040,AT1G45015,AT1G53280,AT1G54080,AT1G58030,AT1G60010,AT1G60730,AT1G62770,AT1G66180,AT1G68560,AT1G79750,AT2G07180,AT2G14170,AT2G25490,AT2G28630,AT2G34020,AT2G36900,AT2G37130,AT2G42010,AT2G42320,AT2G42580,AT2G42890,AT2G43750,AT2G45430,AT3G06850…
2	AT4G17570	GATA26	8	0	PWM907	CisBP	M0688_1.01	234	1.53e-05	0.000122091	97	AT1G04680,AT1G05890,AT1G07240,AT1G08590,AT1G11260,AT1G12080,AT1G14740,AT1G14920,AT1G17810,AT1G19870,AT1G20620,AT1G21980,AT1G23060,AT1G25175,AT1G27130,AT1G27600,AT1G31040,AT1G32050,AT1G32170,AT1G50010,AT1G66180,AT1G66280,AT1G70210,AT1G71410,AT1G75540,AT1G78080,AT1G78130,AT1G78895,AT1G80380,AT2G01190,AT2G11240,AT2G17880,AT2G20120,AT2G21660,AT2G21880,AT2G25490,AT2G37130,AT2G42890,AT2G43080,AT2G44500…
2	AT3G57600	AT3G57600	1	0	PWM953	CisBP	M1813_1.01	237	1.53e-05	0.000122091	97	AT1G01710,AT1G06850,AT1G07530,AT1G07650,AT1G15210,AT1G15670,AT1G15800,AT1G19400,AT1G23052,AT1G25175,AT1G27130,AT1G27210,AT1G27290,AT1G30820,AT1G32050,AT1G32450,AT1G42470,AT1G56140,AT1G58030,AT1G60010,AT1G60140,AT1G60610,AT1G70710,AT1G76090,AT1G76410,AT1G78150,AT1G78240,AT2G01070,AT2G01450,AT2G02570,AT2G07180,AT2G11240,AT2G14878,AT2G16586,AT2G20750,AT2G24580,AT2G33340,AT2G34690,AT2G36220,AT2G38120…
2	AT3G57600	AT3G57600	1	0	PWM2761	DAP-seq	AT3G57600_col	703	0.00502985	0.0133213	84	AT1G01960,AT1G06850,AT1G07040,AT1G07650,AT1G12780,AT1G15800,AT1G15840,AT1G19835,AT1G21980,AT1G27130,AT1G27290,AT1G27600,AT1G28260,AT1G45015,AT1G54080,AT1G55810,AT1G56140,AT1G58030,AT1G60140,AT1G60610,AT1G62480,AT1G66350,AT1G70710,AT1G78130,AT1G78240,AT1G80280,AT2G01070,AT2G11240,AT2G14170,AT2G14878,AT2G17450,AT2G19800,AT2G28570,AT2G30440,AT2G36220,AT2G38120,AT2G40010,AT2G43680,AT2G46970,AT3G06960…
2	AT1G03970	GBF4	10	0	PWM994	CisBP	M0319_1.01	238	1.53e-05	0.000122091	97	AT1G01240,AT1G04820,AT1G06570,AT1G10070,AT1G11000,AT1G17810,AT1G19530,AT1G19835,AT1G19870,AT1G20620,AT1G21400,AT1G21680,AT1G27600,AT1G30820,AT1G50010,AT1G50430,AT1G55810,AT1G60610,AT1G64660,AT1G68690,AT1G70210,AT1G70710,AT1G78080,AT1G78150,AT1G78210,AT2G14170,AT2G14878,AT2G19800,AT2G25964,AT2G26355,AT2G33150,AT2G33340,AT2G34020,AT2G36320,AT2G38530,AT2G39350,AT2G43070,AT2G44500,AT2G47780,AT3G14050…
2	AT5G44080	AT5G44080	0	0	PWM995	CisBP	M0319_1.01	239	1.53e-05	0.000122091	97	AT1G01240,AT1G04820,AT1G06570,AT1G10070,AT1G11000,AT1G17810,AT1G19530,AT1G19835,AT1G19870,AT1G20620,AT1G21400,AT1G21680,AT1G27600,AT1G30820,AT1G50010,AT1G50430,AT1G55810,AT1G60610,AT1G64660,AT1G68690,AT1G70210,AT1G70710,AT1G78080,AT1G78150,AT1G78210,AT2G14170,AT2G14878,AT2G19800,AT2G25964,AT2G26355,AT2G33150,AT2G33340,AT2G34020,AT2G36320,AT2G38530,AT2G39350,AT2G43070,AT2G44500,AT2G47780,AT3G14050…
2	AT3G27010	ATTCP20	0	0	PWM1071	CisBP	M1517_1.01	240	2.58e-05	0.000192854	96	AT1G01090,AT1G01710,AT1G02850,AT1G03870,AT1G06390,AT1G07040,AT1G10130,AT1G11120,AT1G11260,AT1G12080,AT1G13260,AT1G14740,AT1G15800,AT1G15840,AT1G19530,AT1G19540,AT1G20620,AT1G21400,AT1G27210,AT1G28260,AT1G30820,AT1G32450,AT1G42470,AT1G54100,AT1G58030,AT1G63690,AT1G65310,AT1G70710,AT1G75500,AT1G78130,AT1G80380,AT2G14170,AT2G20750,AT2G21050,AT2G28630,AT2G34690,AT2G36220,AT2G36320,AT2G42320,AT2G42570…
2	AT3G27010	ATTCP20	0	0	PWM2661	JASPAR	MA1065.1	252	2.58e-05	0.000192854	96	AT1G01090,AT1G01710,AT1G02850,AT1G03870,AT1G06390,AT1G07040,AT1G10130,AT1G11120,AT1G11260,AT1G12080,AT1G13260,AT1G14740,AT1G15800,AT1G15840,AT1G19530,AT1G19540,AT1G20620,AT1G21400,AT1G27210,AT1G28260,AT1G30820,AT1G32450,AT1G42470,AT1G54100,AT1G58030,AT1G63690,AT1G65310,AT1G70710,AT1G75500,AT1G76090,AT1G78130,AT1G80380,AT2G14170,AT2G20750,AT2G21050,AT2G28630,AT2G34690,AT2G36320,AT2G42320,AT2G42570…
2	AT3G27010	ATTCP20	0	0	PWM3484	DAP-seq	TCP20_col	406	0.000290497	0.00138159	91	AT1G01090,AT1G01240,AT1G01710,AT1G03870,AT1G05890,AT1G06390,AT1G10130,AT1G11545,AT1G13260,AT1G15670,AT1G15800,AT1G21400,AT1G27210,AT1G27290,AT1G31040,AT1G32460,AT1G42470,AT1G50430,AT1G55810,AT1G62480,AT1G63690,AT1G65310,AT1G74660,AT1G75500,AT1G75540,AT1G78700,AT1G80280,AT2G01100,AT2G07180,AT2G11240,AT2G20750,AT2G21050,AT2G21880,AT2G24580,AT2G28630,AT2G36220,AT2G36900,AT2G42570,AT2G42890,AT2G45430…
2	AT1G67710	ARR11	7	0	PWM1126	PBM		242	2.58e-05	0.000192854	96	AT1G01710,AT1G03870,AT1G07530,AT1G07650,AT1G13210,AT1G13260,AT1G20620,AT1G25175,AT1G27130,AT1G27600,AT1G30820,AT1G50010,AT1G54100,AT1G55510,AT1G55810,AT1G62480,AT1G64230,AT1G65970,AT1G66280,AT1G68690,AT1G71410,AT1G74660,AT1G75540,AT1G76090,AT1G78080,AT1G78150,AT1G78240,AT1G80240,AT2G01450,AT2G14170,AT2G14890,AT2G16586,AT2G17880,AT2G20120,AT2G20770,AT2G30440,AT2G30990,AT2G33150,AT2G36900,AT2G37130…
2	AT1G67710	ARR11	7	0	PWM1423	PBM		448	0.000699937	0.00283293	89	AT1G05890,AT1G06850,AT1G07530,AT1G11260,AT1G14740,AT1G14910,AT1G15670,AT1G15800,AT1G16930,AT1G21400,AT1G22110,AT1G25320,AT1G26580,AT1G27210,AT1G27600,AT1G30820,AT1G31040,AT1G42470,AT1G58030,AT1G59870,AT1G62480,AT1G74660,AT1G78130,AT1G78210,AT1G78895,AT2G02570,AT2G19800,AT2G21050,AT2G23320,AT2G28630,AT2G34690,AT2G36220,AT2G38120,AT2G38400,AT2G42570,AT2G45430,AT3G03470,AT3G06455,AT3G07020,AT3G11600…
2	AT1G67710	ARR11	7	0	PWM1422	PBM		584	0.00237643	0.00737187	86	AT1G01260,AT1G01960,AT1G02840,AT1G02850,AT1G03790,AT1G04820,AT1G05890,AT1G07040,AT1G09570,AT1G10130,AT1G11000,AT1G11260,AT1G17500,AT1G19540,AT1G19870,AT1G20160,AT1G30820,AT1G50010,AT1G52190,AT1G54080,AT1G60610,AT1G64230,AT1G66280,AT1G75500,AT1G75780,AT2G01100,AT2G01450,AT2G11240,AT2G14170,AT2G14890,AT2G14900,AT2G21660,AT2G25490,AT2G30440,AT2G38120,AT2G40420,AT2G41190,AT2G42570,AT2G45620,AT2G47000…
2	AT1G67710	ARR11	7	0	PWM2545	JASPAR	MA0946.1	1017	0.026035	0.0466342	79	AT1G01710,AT1G04820,AT1G05890,AT1G06850,AT1G07530,AT1G11260,AT1G14740,AT1G14910,AT1G19835,AT1G21400,AT1G22110,AT1G30820,AT1G42470,AT1G50430,AT1G55810,AT1G59870,AT1G62480,AT1G74660,AT1G78210,AT1G78895,AT2G01190,AT2G19800,AT2G21050,AT2G23320,AT2G28630,AT2G34690,AT2G38120,AT2G38400,AT2G42570,AT2G45430,AT2G46970,AT3G01516,AT3G02170,AT3G03470,AT3G06455,AT3G11080,AT3G13460,AT3G16640,AT3G17580,AT3G20810…
2	AT1G09540	ATMYB61	7	0	PWM118	AthaMAP		245	2.58e-05	0.000192854	96	AT1G01710,AT1G01960,AT1G05890,AT1G06390,AT1G06850,AT1G07650,AT1G08590,AT1G10130,AT1G13210,AT1G14910,AT1G16930,AT1G19530,AT1G19540,AT1G19835,AT1G20620,AT1G21400,AT1G26580,AT1G30820,AT1G32170,AT1G32460,AT1G42470,AT1G54630,AT1G55810,AT1G60730,AT1G63690,AT1G64660,AT1G71970,AT1G74660,AT1G78210,AT1G78970,AT2G01190,AT2G01450,AT2G14890,AT2G16586,AT2G20750,AT2G21880,AT2G23320,AT2G24300,AT2G39350,AT2G39700…
2	AT1G09540	ATMYB61	7	0	PWM3270	DAP-seq	MYB61_col	287	4.3e-05	0.000284213	95	AT1G01710,AT1G01960,AT1G03870,AT1G06570,AT1G06850,AT1G11120,AT1G12780,AT1G20620,AT1G21400,AT1G21980,AT1G29025,AT1G30820,AT1G32050,AT1G42470,AT1G53840,AT1G54630,AT1G55510,AT1G55810,AT1G60010,AT1G60610,AT1G62480,AT1G66180,AT1G66280,AT1G66350,AT1G72180,AT1G74660,AT1G75540,AT1G76090,AT1G78080,AT2G01190,AT2G16586,AT2G24300,AT2G28630,AT2G36220,AT2G37130,AT2G38120,AT2G40000,AT2G42430,AT2G42570,AT2G43080…
2	AT3G25730	EDF3	21	0	PWM1197	CisBP	M0080_1.01	246	2.58e-05	0.000192854	96	AT1G01960,AT1G02840,AT1G02850,AT1G04820,AT1G05890,AT1G06390,AT1G09570,AT1G10130,AT1G13260,AT1G14910,AT1G15210,AT1G17500,AT1G19870,AT1G20160,AT1G30820,AT1G32090,AT1G42470,AT1G50010,AT1G53830,AT1G54080,AT1G56140,AT1G58030,AT1G59870,AT1G60010,AT1G60610,AT1G64660,AT1G68690,AT1G70710,AT1G71410,AT1G78240,AT2G01070,AT2G01100,AT2G01190,AT2G02570,AT2G14170,AT2G14890,AT2G17880,AT2G21050,AT2G30460,AT2G30740…
2	AT5G54680	bHLH105	26	0	PWM1375	CisBP	M0166_1.01	248	2.58e-05	0.000192854	96	AT1G01240,AT1G01260,AT1G03870,AT1G12920,AT1G13260,AT1G15670,AT1G15800,AT1G19530,AT1G20620,AT1G21400,AT1G27600,AT1G32450,AT1G50010,AT1G52190,AT1G53830,AT1G53840,AT1G60610,AT1G64660,AT1G66180,AT1G66280,AT1G70210,AT1G78080,AT1G78210,AT1G78700,AT2G07180,AT2G14878,AT2G14890,AT2G14900,AT2G19800,AT2G21050,AT2G26355,AT2G36900,AT2G38530,AT2G44500,AT2G45050,AT2G45430,AT2G47780,AT3G14050,AT3G15630,AT3G20770…
2	AT1G59750	ARF1	0	0	PWM2541	JASPAR	MA0942.1	250	2.58e-05	0.000192854	96	AT1G01240,AT1G04680,AT1G07650,AT1G11545,AT1G12080,AT1G12440,AT1G13260,AT1G15670,AT1G17500,AT1G19400,AT1G19530,AT1G19835,AT1G20620,AT1G23060,AT1G27210,AT1G32450,AT1G50430,AT1G52190,AT1G52830,AT1G54080,AT1G54100,AT1G55810,AT1G66350,AT1G70710,AT1G72180,AT1G78130,AT1G78700,AT1G78970,AT1G80570,AT2G01950,AT2G14890,AT2G17880,AT2G23320,AT2G34690,AT2G36320,AT2G37130,AT2G38530,AT2G41190,AT2G42320,AT2G46970…
2	AT5G37020	ARF8	21	0	PWM2543	JASPAR	MA0944.1	251	2.58e-05	0.000192854	96	AT1G01240,AT1G01710,AT1G02850,AT1G04680,AT1G11545,AT1G15670,AT1G17500,AT1G20160,AT1G20620,AT1G21400,AT1G32450,AT1G52830,AT1G53830,AT1G53840,AT1G53885,AT1G53903,AT1G54080,AT1G66180,AT1G66350,AT1G75500,AT1G76090,AT1G78130,AT1G78240,AT2G01190,AT2G17880,AT2G20750,AT2G23320,AT2G25490,AT2G25964,AT2G26355,AT2G34690,AT2G37130,AT2G39700,AT2G40000,AT2G42810,AT2G42890,AT2G43070,AT2G45620,AT3G03470,AT3G07010…
2	AT5G37020	ARF8	21	0	PWM1253	CisBP	M0147_1.01	327	0.000114567	0.000632058	93	AT1G01240,AT1G02850,AT1G04680,AT1G11545,AT1G15670,AT1G17500,AT1G20620,AT1G21400,AT1G32450,AT1G52830,AT1G53830,AT1G53840,AT1G53885,AT1G53903,AT1G54080,AT1G54100,AT1G66180,AT1G66350,AT1G75500,AT1G78130,AT1G78240,AT2G01190,AT2G17880,AT2G20750,AT2G23320,AT2G25490,AT2G25964,AT2G26355,AT2G34690,AT2G37130,AT2G38530,AT2G39700,AT2G40000,AT2G42810,AT2G42890,AT2G43070,AT2G45620,AT3G03470,AT3G07010,AT3G07020…
2	AT2G44940	AT2G44940	1	0	PWM2757	DAP-seq	AT2G44940_col	253	2.58e-05	0.000192854	96	AT1G01240,AT1G04680,AT1G07040,AT1G07650,AT1G11545,AT1G12080,AT1G12440,AT1G13260,AT1G19530,AT1G19835,AT1G20620,AT1G23060,AT1G25320,AT1G27210,AT1G32450,AT1G42470,AT1G50430,AT1G52830,AT1G54080,AT1G55810,AT1G60140,AT1G60610,AT1G62610,AT1G62770,AT1G63690,AT1G66350,AT1G70710,AT1G71410,AT1G78080,AT1G78130,AT1G78970,AT1G80570,AT2G14170,AT2G17880,AT2G19800,AT2G20750,AT2G23320,AT2G36900,AT2G38120,AT2G38530…
2	AT5G15830	AtbZIP3	12	0	PWM2913	DAP-seq	BZIP3_col	256	2.58e-05	0.000192854	96	AT1G01240,AT1G06570,AT1G07040,AT1G10070,AT1G11260,AT1G12080,AT1G12780,AT1G12920,AT1G13260,AT1G14910,AT1G15800,AT1G20620,AT1G32050,AT1G32090,AT1G32170,AT1G32450,AT1G53280,AT1G54080,AT1G55510,AT1G55810,AT1G62480,AT1G70710,AT1G75500,AT1G76410,AT1G78150,AT1G78700,AT1G78970,AT1G79750,AT1G80570,AT2G17880,AT2G26355,AT2G28630,AT2G33340,AT2G36220,AT2G36900,AT2G37130,AT2G38400,AT2G38530,AT2G40420,AT2G41190…
2	AT3G45610	At3g45610	2	0	PWM2974	DAP-seq	AT3G45610_col	257	2.58e-05	0.000192854	96	AT1G04680,AT1G05890,AT1G06390,AT1G06850,AT1G07650,AT1G10130,AT1G11000,AT1G15670,AT1G15840,AT1G19835,AT1G22110,AT1G27290,AT1G30820,AT1G32050,AT1G42470,AT1G60140,AT1G64640,AT1G66350,AT1G70990,AT1G72180,AT1G74660,AT1G75500,AT1G78080,AT1G78240,AT2G01450,AT2G01950,AT2G02570,AT2G14890,AT2G14900,AT2G21880,AT2G23320,AT2G30740,AT2G30990,AT2G31980,AT2G34690,AT2G37130,AT2G38120,AT2G42430,AT2G42570,AT2G42890…
2	AT3G45610	At3g45610	2	0	PWM916	CisBP	M0575_1.01	267	2.58e-05	0.000192854	96	AT1G03790,AT1G04680,AT1G11260,AT1G12080,AT1G13260,AT1G14740,AT1G19870,AT1G21980,AT1G23060,AT1G28260,AT1G31040,AT1G32450,AT1G32460,AT1G53830,AT1G54080,AT1G60010,AT1G60610,AT1G62480,AT1G63690,AT1G64660,AT1G66180,AT1G66280,AT1G70210,AT1G70710,AT1G74660,AT1G76090,AT2G01190,AT2G01450,AT2G07180,AT2G11240,AT2G14890,AT2G21050,AT2G23320,AT2G28630,AT2G30740,AT2G36220,AT2G36320,AT2G38120,AT2G42890,AT2G45050…
2	AT5G11260	HY5	7	0	PWM86	AthaMAP	T10638	263	2.58e-05	0.000192854	96	AT1G01180,AT1G01710,AT1G03790,AT1G04680,AT1G05620,AT1G07310,AT1G07650,AT1G11592,AT1G12080,AT1G12440,AT1G13210,AT1G13260,AT1G15670,AT1G20190,AT1G21400,AT1G21680,AT1G22110,AT1G27600,AT1G32090,AT1G32170,AT1G33610,AT1G52190,AT1G53280,AT1G53830,AT1G55510,AT1G60140,AT1G62480,AT1G63690,AT1G66280,AT1G70710,AT1G74660,AT1G79750,AT1G80570,AT2G01070,AT2G01190,AT2G02570,AT2G14890,AT2G17880,AT2G20750,AT2G20770…
2	AT5G11260	HY5	7	0	PWM419	AthaMAP	T10638	317	7.06e-05	0.000424756	94	AT1G01260,AT1G03870,AT1G06850,AT1G07530,AT1G07650,AT1G11260,AT1G12080,AT1G12440,AT1G13260,AT1G15670,AT1G15800,AT1G15840,AT1G19870,AT1G21400,AT1G21680,AT1G22110,AT1G25320,AT1G27290,AT1G27600,AT1G32170,AT1G32450,AT1G42470,AT1G58030,AT1G59870,AT1G60610,AT1G71970,AT1G74660,AT1G78700,AT1G80570,AT2G01190,AT2G01450,AT2G11240,AT2G14170,AT2G16586,AT2G17450,AT2G20750,AT2G21880,AT2G37130,AT2G38400,AT2G40010…
2	AT5G11260	HY5	7	0	PWM663	AthaMAP	T10638	343	0.000114567	0.000632058	93	AT1G03790,AT1G03870,AT1G07040,AT1G07650,AT1G10070,AT1G10130,AT1G12080,AT1G13260,AT1G14920,AT1G19530,AT1G20620,AT1G22110,AT1G27290,AT1G28260,AT1G32450,AT1G54630,AT1G55510,AT1G60140,AT1G76410,AT1G78210,AT1G78895,AT1G80570,AT2G01450,AT2G14890,AT2G20120,AT2G36220,AT2G38530,AT2G39350,AT2G41190,AT2G43400,AT2G44500,AT3G12710,AT3G13450,AT3G13460,AT3G15630,AT3G16740,AT3G20340,AT3G25717,AT3G43270,AT3G43690…
2	AT5G11260	HY5	7	0	PWM2151	JASPAR	MA0551.1	389	0.000290497	0.00138159	91	AT1G01240,AT1G04820,AT1G07040,AT1G13260,AT1G19530,AT1G19835,AT1G19870,AT1G20620,AT1G21400,AT1G21680,AT1G27290,AT1G27600,AT1G30820,AT1G31040,AT1G42470,AT1G50430,AT1G54100,AT1G55810,AT1G60140,AT1G60610,AT1G62480,AT1G64660,AT1G66280,AT1G70710,AT1G75500,AT1G78080,AT1G78150,AT1G78210,AT1G78895,AT2G01190,AT2G01450,AT2G14878,AT2G14890,AT2G14900,AT2G17880,AT2G19800,AT2G25964,AT2G26355,AT2G33150,AT2G36320…
2	AT5G11260	HY5	7	0	PWM147	AthaMAP	T10638	586	0.00237643	0.00737187	86	AT1G03790,AT1G06850,AT1G07040,AT1G08590,AT1G11260,AT1G12080,AT1G12440,AT1G13260,AT1G15840,AT1G17500,AT1G20190,AT1G21400,AT1G21680,AT1G22110,AT1G25320,AT1G32170,AT1G42470,AT1G52190,AT1G53280,AT1G55810,AT1G59870,AT1G60610,AT1G66280,AT1G74660,AT1G78150,AT1G80240,AT1G80570,AT2G01190,AT2G14900,AT2G17450,AT2G20750,AT2G21050,AT2G28630,AT2G30460,AT2G30740,AT2G37130,AT2G39350,AT2G42380,AT2G42570,AT2G42810…
2	AT5G11260	HY5	7	0	PWM336	AthaMAP	T10638	609	0.00237643	0.00737187	86	AT1G01710,AT1G02840,AT1G02850,AT1G07040,AT1G08590,AT1G10070,AT1G11000,AT1G11260,AT1G12780,AT1G13260,AT1G17810,AT1G19400,AT1G21400,AT1G21680,AT1G27600,AT1G55810,AT1G66280,AT1G75500,AT1G78150,AT1G78210,AT1G78895,AT2G01070,AT2G11240,AT2G14890,AT2G14900,AT2G17880,AT2G19800,AT2G20120,AT2G23170,AT2G33150,AT2G37130,AT2G38120,AT2G39350,AT2G41190,AT2G44500,AT2G47780,AT3G03470,AT3G11800,AT3G16740,AT3G20770…
2	AT5G11260	HY5	7	0	PWM698	AthaMAP	T10638	675	0.00348003	0.0099835	85	AT1G01240,AT1G01260,AT1G02840,AT1G02850,AT1G06850,AT1G10070,AT1G13260,AT1G17810,AT1G20620,AT1G21680,AT1G21980,AT1G27600,AT1G32450,AT1G50430,AT1G52190,AT1G54080,AT1G55810,AT1G70710,AT2G01950,AT2G17450,AT2G20770,AT2G21050,AT2G23170,AT2G33150,AT2G33340,AT2G38120,AT2G39350,AT2G39700,AT2G42380,AT2G44500,AT2G47780,AT3G11080,AT3G11600,AT3G11800,AT3G12710,AT3G14050,AT3G15540,AT3G20340,AT3G21330,AT3G24715…
2	AT5G11260	HY5	7	0	PWM377	AthaMAP	T10638	722	0.00502985	0.0133213	84	AT1G10130,AT1G11120,AT1G11260,AT1G12780,AT1G14910,AT1G14920,AT1G15670,AT1G15840,AT1G21980,AT1G27210,AT1G28260,AT1G32170,AT1G32450,AT1G52190,AT1G53280,AT1G60730,AT1G62480,AT1G70710,AT1G78080,AT1G78970,AT1G80570,AT2G01190,AT2G02570,AT2G19800,AT2G21880,AT2G25490,AT2G28570,AT2G30440,AT2G30460,AT2G38120,AT2G38400,AT2G38530,AT2G39350,AT2G40000,AT2G42570,AT2G43070,AT2G43680,AT2G45050,AT2G47780,AT3G02170…
2	AT5G11260	HY5	7	0	PWM800	AthaMAP	T10638	730	0.00502985	0.0133213	84	AT1G01240,AT1G01960,AT1G06850,AT1G07650,AT1G11260,AT1G15800,AT1G15840,AT1G19835,AT1G20620,AT1G21980,AT1G25175,AT1G25320,AT1G27290,AT1G28260,AT1G30820,AT1G32170,AT1G50430,AT1G54080,AT1G62480,AT1G66280,AT1G66350,AT1G71970,AT1G75780,AT1G76090,AT1G78970,AT1G80570,AT2G01450,AT2G17450,AT2G21050,AT2G42380,AT2G42430,AT2G42580,AT2G42810,AT2G43680,AT3G06455,AT3G08580,AT3G15540,AT3G18530,AT3G19390,AT3G19820…
2	AT5G11260	HY5	7	0	PWM223	AthaMAP	T10638	744	0.00717502	0.0175031	83	AT1G05620,AT1G05890,AT1G06850,AT1G07650,AT1G10070,AT1G13210,AT1G14740,AT1G15800,AT1G21400,AT1G21980,AT1G22110,AT1G27600,AT1G28260,AT1G32450,AT1G50430,AT1G52190,AT1G52830,AT1G53830,AT1G55810,AT1G60610,AT1G64660,AT1G66280,AT1G75500,AT1G78150,AT1G78210,AT2G14878,AT2G14890,AT2G19800,AT2G25964,AT2G26355,AT2G36900,AT2G37130,AT2G38120,AT2G38530,AT2G39350,AT2G42570,AT2G44500,AT2G45430,AT3G11600,AT3G11800…
2	AT2G40950	BZIP17	5	0	PWM882	CisBP	M0259_1.01	264	2.58e-05	0.000192854	96	AT1G01710,AT1G03870,AT1G10070,AT1G11260,AT1G11545,AT1G12080,AT1G12920,AT1G15670,AT1G18200,AT1G19530,AT1G19835,AT1G20620,AT1G21980,AT1G27290,AT1G32170,AT1G32450,AT1G33610,AT1G53280,AT1G53840,AT1G62480,AT1G64660,AT1G66180,AT1G70210,AT1G71970,AT1G78700,AT1G80240,AT2G01450,AT2G07180,AT2G14878,AT2G14890,AT2G14900,AT2G33340,AT2G36220,AT2G38530,AT2G42570,AT2G44500,AT2G45050,AT2G47000,AT3G01516,AT3G15630…
2	AT2G30590	WRKY21	1	0	PWM945	CisBP	M1556_1.01	269	2.58e-05	0.000192854	96	AT1G01180,AT1G01240,AT1G01260,AT1G04680,AT1G06850,AT1G07530,AT1G07650,AT1G10210,AT1G11260,AT1G12920,AT1G13260,AT1G19530,AT1G19870,AT1G20620,AT1G21980,AT1G23052,AT1G27210,AT1G28260,AT1G32050,AT1G32450,AT1G53830,AT1G53885,AT1G53903,AT1G54100,AT1G58030,AT1G62770,AT1G64640,AT1G70710,AT1G70990,AT1G71410,AT1G75295,AT1G75780,AT1G76090,AT1G78150,AT1G78970,AT2G11240,AT2G14890,AT2G14900,AT2G17450,AT2G20120…
2	AT2G30590	WRKY21	1	0	PWM3522	DAP-seq	WRKY21_col	817	0.0101011	0.0233695	82	AT1G04820,AT1G07240,AT1G07310,AT1G07650,AT1G11545,AT1G14740,AT1G15800,AT1G16930,AT1G19870,AT1G32460,AT1G33610,AT1G42470,AT1G45015,AT1G58030,AT1G68690,AT1G70710,AT1G78240,AT1G79750,AT1G80570,AT2G01450,AT2G14170,AT2G14878,AT2G17450,AT2G19800,AT2G23320,AT2G28570,AT2G30440,AT2G33150,AT2G39350,AT2G39700,AT2G42320,AT2G42430,AT2G42570,AT2G42580,AT2G42780,AT2G43080,AT2G47000,AT3G07020,AT3G11080,AT3G11600…
2	AT1G64620	At1g64620	0	0	PWM1125	CisBP	M0572_1.01	271	4.3e-05	0.000284213	95	AT1G02850,AT1G04680,AT1G05620,AT1G05890,AT1G07040,AT1G11120,AT1G11260,AT1G12440,AT1G14920,AT1G15800,AT1G20190,AT1G23060,AT1G25175,AT1G27210,AT1G28260,AT1G30820,AT1G42470,AT1G52190,AT1G59870,AT1G63690,AT1G64230,AT1G64660,AT1G66180,AT1G68690,AT1G70710,AT1G70990,AT1G80280,AT2G01950,AT2G02570,AT2G11240,AT2G14170,AT2G14890,AT2G14900,AT2G17450,AT2G23320,AT2G30740,AT2G36320,AT2G38120,AT2G40010,AT2G40420…
2	AT1G64620	At1g64620	0	0	PWM2580	JASPAR	MA0981.1	332	0.000114567	0.000632058	93	AT1G02850,AT1G04680,AT1G05890,AT1G07040,AT1G11120,AT1G11260,AT1G12440,AT1G14920,AT1G15800,AT1G20190,AT1G23060,AT1G25175,AT1G27210,AT1G28260,AT1G30820,AT1G42470,AT1G52190,AT1G59870,AT1G63690,AT1G64230,AT1G64660,AT1G66180,AT1G68690,AT1G70710,AT1G70990,AT1G80280,AT2G02570,AT2G11240,AT2G14170,AT2G14890,AT2G14900,AT2G17450,AT2G23320,AT2G30740,AT2G36320,AT2G38120,AT2G40010,AT2G40420,AT2G42810,AT2G43080…
2	AT1G64620	At1g64620	0	0	PWM2968	DAP-seq	AT1G64620_col	884	0.014034	0.0302804	81	AT1G04680,AT1G05890,AT1G06850,AT1G08590,AT1G11260,AT1G12080,AT1G25175,AT1G30820,AT1G31040,AT1G33610,AT1G63690,AT1G64640,AT1G70210,AT1G72180,AT1G74660,AT1G75500,AT1G78080,AT1G80280,AT2G14890,AT2G14900,AT2G23320,AT2G30740,AT2G30930,AT2G34020,AT2G38120,AT2G39700,AT2G40420,AT2G42430,AT2G42570,AT2G42890,AT2G43080,AT2G43680,AT2G47780,AT3G06850,AT3G14050,AT3G17100,AT3G17580,AT3G20410,AT3G21700,AT3G21720…
2	AT4G36900	DEAR4	19	0	PWM1570	PBM		273	4.3e-05	0.000284213	95	AT1G01240,AT1G04680,AT1G06390,AT1G07650,AT1G10130,AT1G11260,AT1G11545,AT1G12440,AT1G13260,AT1G14910,AT1G15800,AT1G19530,AT1G19540,AT1G19835,AT1G20620,AT1G21680,AT1G27210,AT1G32050,AT1G42470,AT1G50430,AT1G56140,AT1G58030,AT1G60610,AT1G62610,AT1G63690,AT1G66350,AT1G70710,AT1G71410,AT1G72180,AT1G78080,AT1G78240,AT1G78970,AT2G14170,AT2G17450,AT2G17880,AT2G20750,AT2G23320,AT2G38530,AT2G41190,AT2G42320…
2	AT4G36900	DEAR4	19	0	PWM911	CisBP	M0075_1.01	441	0.00045382	0.00195601	90	AT1G01240,AT1G04680,AT1G07040,AT1G07650,AT1G11260,AT1G11545,AT1G12440,AT1G17500,AT1G19400,AT1G19835,AT1G20620,AT1G22110,AT1G25320,AT1G42470,AT1G50430,AT1G54080,AT1G56140,AT1G58030,AT1G70710,AT1G71410,AT1G72180,AT1G78970,AT2G14890,AT2G17450,AT2G20750,AT2G23320,AT2G34690,AT2G36320,AT2G37130,AT2G38530,AT2G41190,AT2G42320,AT2G46970,AT3G07010,AT3G13310,AT3G14050,AT3G15540,AT3G15630,AT3G17580,AT3G21330…
2	AT4G36900	DEAR4	19	0	PWM2849	DAP-seq	RAP210_col	459	0.000699937	0.00283293	89	AT1G04680,AT1G07650,AT1G11545,AT1G12080,AT1G12440,AT1G13260,AT1G15670,AT1G17500,AT1G19530,AT1G19835,AT1G20620,AT1G25320,AT1G32450,AT1G50430,AT1G52830,AT1G53840,AT1G54080,AT1G54100,AT1G55810,AT1G63690,AT1G66180,AT1G66350,AT1G70710,AT1G71410,AT1G74660,AT1G78130,AT2G17880,AT2G21880,AT2G23320,AT2G30740,AT2G36320,AT2G36900,AT2G37130,AT2G38530,AT2G42320,AT3G07010,AT3G07020,AT3G11600,AT3G13310,AT3G13772…
2	AT4G36900	DEAR4	19	0	PWM2579	JASPAR	MA0980.1	544	0.00160178	0.00543939	87	AT1G01180,AT1G06850,AT1G11545,AT1G12440,AT1G19400,AT1G25175,AT1G27130,AT1G27290,AT1G27600,AT1G30820,AT1G32090,AT1G45015,AT1G58030,AT1G59870,AT1G60010,AT1G60140,AT1G60610,AT1G66350,AT1G70210,AT1G70710,AT1G71970,AT1G75780,AT1G78240,AT2G01070,AT2G01190,AT2G02570,AT2G11240,AT2G14170,AT2G14878,AT2G14890,AT2G16586,AT2G19800,AT2G21050,AT2G23320,AT2G34690,AT2G36900,AT2G37130,AT2G38120,AT2G38400,AT2G39700…
2	AT4G36900	DEAR4	19	0	PWM1195	PBM		781	0.0101011	0.0233695	82	AT1G01180,AT1G06850,AT1G11545,AT1G16930,AT1G19400,AT1G22110,AT1G25175,AT1G27130,AT1G27290,AT1G27600,AT1G30820,AT1G32090,AT1G42470,AT1G53840,AT1G55810,AT1G66350,AT1G70710,AT1G71970,AT1G78240,AT1G80280,AT2G01070,AT2G01190,AT2G02570,AT2G11240,AT2G14170,AT2G14878,AT2G16586,AT2G21050,AT2G23320,AT2G34690,AT2G36900,AT2G38400,AT2G39350,AT2G40000,AT2G40010,AT2G42430,AT3G06455,AT3G11600,AT3G12710,AT3G13772…
2	AT3G50410	OBP1	0	0	PWM2998	DAP-seq	OBP1_col	281	4.3e-05	0.000284213	95	AT1G02850,AT1G04680,AT1G05890,AT1G06850,AT1G08590,AT1G11120,AT1G11260,AT1G15670,AT1G19835,AT1G20620,AT1G32050,AT1G32450,AT1G42470,AT1G52190,AT1G53280,AT1G60140,AT1G66350,AT1G70990,AT1G75500,AT1G78080,AT1G78240,AT1G79750,AT1G80280,AT2G01450,AT2G14890,AT2G14900,AT2G17450,AT2G17880,AT2G28630,AT2G30740,AT2G30930,AT2G30990,AT2G31980,AT2G34020,AT2G36320,AT2G38120,AT2G39700,AT2G40010,AT2G42570,AT2G42890…
2	AT3G47600	ATMYB94	5	0	PWM3294	DAP-seq	MYB94_col	288	4.3e-05	0.000284213	95	AT1G01710,AT1G01960,AT1G06850,AT1G07040,AT1G11120,AT1G11260,AT1G14920,AT1G21980,AT1G23052,AT1G27600,AT1G32050,AT1G32460,AT1G42470,AT1G54630,AT1G55510,AT1G60010,AT1G62480,AT1G66280,AT1G66350,AT1G70710,AT1G70990,AT1G72180,AT1G75540,AT1G78970,AT1G80280,AT2G01190,AT2G14900,AT2G16586,AT2G17450,AT2G17880,AT2G20750,AT2G21660,AT2G21880,AT2G24300,AT2G28630,AT2G34690,AT2G36220,AT2G42320,AT2G42890,AT2G43400…
2	AT4G18770	AtMYB98	2	0	PWM3297	DAP-seq	MYB98_col	289	4.3e-05	0.000284213	95	AT1G01090,AT1G02850,AT1G04680,AT1G06390,AT1G11260,AT1G12080,AT1G13260,AT1G14740,AT1G15670,AT1G21980,AT1G30820,AT1G31040,AT1G52190,AT1G52830,AT1G55810,AT1G56140,AT1G60010,AT1G62480,AT1G62770,AT1G63690,AT1G64660,AT1G66180,AT1G70710,AT1G70990,AT1G75780,AT1G78130,AT1G78895,AT1G80280,AT2G01190,AT2G11240,AT2G20750,AT2G21880,AT2G24580,AT2G25000,AT2G30990,AT2G36900,AT2G38120,AT2G39700,AT2G40000,AT2G40420…
2	AT4G18770	AtMYB98	2	0	PWM1051	CisBP	M1235_1.01	443	0.000699937	0.00283293	89	AT1G01710,AT1G01960,AT1G02850,AT1G04680,AT1G06390,AT1G10130,AT1G11260,AT1G12080,AT1G12440,AT1G12780,AT1G14740,AT1G15210,AT1G15670,AT1G19400,AT1G50010,AT1G52190,AT1G52830,AT1G56140,AT1G60140,AT1G62480,AT1G63690,AT1G66180,AT1G70710,AT1G75780,AT1G78210,AT2G11240,AT2G17880,AT2G24580,AT2G30990,AT2G36900,AT2G38120,AT2G40000,AT2G45050,AT2G45430,AT3G01516,AT3G12100,AT3G13772,AT3G17580,AT3G21700,AT3G21720…
2	AT4G18770	AtMYB98	2	0	PWM330	AthaMAP	T04708	896	0.014034	0.0302804	81	AT1G01090,AT1G03790,AT1G04680,AT1G07650,AT1G10130,AT1G12080,AT1G12780,AT1G18200,AT1G19835,AT1G19870,AT1G22110,AT1G27130,AT1G32050,AT1G32170,AT1G32460,AT1G42470,AT1G52830,AT1G54630,AT1G64230,AT1G64660,AT1G65970,AT1G66180,AT1G74660,AT1G75500,AT1G80240,AT2G14890,AT2G14900,AT2G17450,AT2G21050,AT2G23320,AT2G37130,AT2G39350,AT2G41190,AT2G42810,AT2G45620,AT3G13310,AT3G17580,AT3G20810,AT3G21720,AT3G22960…
2	AT5G65210	TGA1	3	0	PWM498	AGRIS		294	4.3e-05	0.000284213	95	AT1G03790,AT1G03870,AT1G05890,AT1G06850,AT1G10070,AT1G12080,AT1G14910,AT1G15670,AT1G21400,AT1G28260,AT1G32090,AT1G32170,AT1G32450,AT1G33610,AT1G54080,AT1G55510,AT1G55810,AT1G62480,AT1G71970,AT1G75540,AT1G79750,AT1G80240,AT1G80570,AT2G17880,AT2G19800,AT2G25490,AT2G33150,AT2G33340,AT2G36220,AT2G38530,AT2G40420,AT2G41190,AT2G43400,AT2G44500,AT2G47000,AT3G13450,AT3G13460,AT3G15630,AT3G19390,AT3G20340…
2	AT5G65210	TGA1	3	0	PWM1248	CisBP	M0269_1.01	381	0.000290497	0.00138159	91	AT1G01960,AT1G07040,AT1G11545,AT1G12080,AT1G13260,AT1G15800,AT1G18200,AT1G19540,AT1G19835,AT1G21400,AT1G21680,AT1G23060,AT1G25320,AT1G31040,AT1G32170,AT1G32450,AT1G42470,AT1G53280,AT1G53830,AT1G54080,AT1G64660,AT1G66280,AT1G66350,AT1G75500,AT1G80570,AT2G01190,AT2G01450,AT2G14170,AT2G21050,AT2G25490,AT2G37130,AT2G42580,AT2G42810,AT2G45050,AT3G06455,AT3G06850,AT3G12710,AT3G13450,AT3G13460,AT3G15630…
2	AT5G65210	TGA1	3	0	PWM2939	DAP-seq	TGA1_col	460	0.000699937	0.00283293	89	AT1G06850,AT1G07040,AT1G07530,AT1G10130,AT1G12080,AT1G12440,AT1G13260,AT1G21680,AT1G22110,AT1G25320,AT1G32170,AT1G52190,AT1G55810,AT1G59870,AT1G62770,AT1G63690,AT1G66350,AT1G68690,AT1G71970,AT1G76090,AT1G78700,AT1G80570,AT2G01190,AT2G01450,AT2G07180,AT2G16586,AT2G17450,AT2G20750,AT2G23320,AT2G25490,AT2G36220,AT2G37130,AT2G42380,AT2G42580,AT2G42780,AT2G42810,AT3G03470,AT3G06850,AT3G14050,AT3G15540…
2	AT1G75240	AtHB33	1	0	PWM587	AGRIS		295	4.3e-05	0.000284213	95	AT1G03870,AT1G07240,AT1G11260,AT1G12080,AT1G15210,AT1G15670,AT1G15800,AT1G19530,AT1G20190,AT1G32460,AT1G54080,AT1G56140,AT1G68560,AT1G70210,AT1G70710,AT1G74660,AT1G75500,AT1G78080,AT1G78150,AT1G78210,AT1G78700,AT1G80240,AT1G80380,AT2G01190,AT2G17450,AT2G19800,AT2G21660,AT2G24300,AT2G28570,AT2G28630,AT2G30440,AT2G33340,AT2G36900,AT2G37130,AT2G40420,AT2G42580,AT2G42810,AT2G44500,AT3G03470,AT3G12710…
2	AT1G75240	AtHB33	1	0	PWM3580	DAP-seq	ATHB33_col	438	0.00045382	0.00195601	90	AT1G03790,AT1G07040,AT1G11120,AT1G11260,AT1G12080,AT1G15210,AT1G19530,AT1G19540,AT1G20620,AT1G21980,AT1G28260,AT1G32170,AT1G32450,AT1G33610,AT1G42470,AT1G52190,AT1G55510,AT1G55810,AT1G64230,AT1G65970,AT1G70710,AT1G72180,AT1G78240,AT1G80240,AT2G01190,AT2G11240,AT2G17880,AT2G19800,AT2G25964,AT2G28570,AT2G30930,AT2G33150,AT2G33340,AT2G39350,AT2G42580,AT2G42810,AT2G43070,AT2G43080,AT2G44500,AT2G45050…
2	AT1G19220	ARF11	2	0	PWM1249	CisBP	M0147_1.01	299	7.06e-05	0.000424756	94	AT1G01240,AT1G02850,AT1G04680,AT1G11545,AT1G15670,AT1G17500,AT1G20620,AT1G21400,AT1G32450,AT1G52830,AT1G53830,AT1G53840,AT1G53885,AT1G53903,AT1G54080,AT1G54100,AT1G66180,AT1G66350,AT1G75500,AT1G78130,AT1G78240,AT2G01190,AT2G17880,AT2G20750,AT2G23320,AT2G25490,AT2G25964,AT2G26355,AT2G34690,AT2G37130,AT2G38530,AT2G39700,AT2G40000,AT2G42810,AT2G42890,AT2G43070,AT2G45620,AT3G03470,AT3G07010,AT3G07020…
2	AT4G18390	TCP2	3	0	PWM2660	JASPAR	MA1064.1	305	7.06e-05	0.000424756	94	AT1G01240,AT1G01710,AT1G02850,AT1G03870,AT1G09570,AT1G10130,AT1G13260,AT1G15840,AT1G20620,AT1G21400,AT1G28260,AT1G30820,AT1G32450,AT1G42470,AT1G56140,AT1G58030,AT1G59870,AT1G60010,AT1G63690,AT1G65310,AT1G66180,AT1G68560,AT1G70710,AT1G70990,AT1G75540,AT1G76090,AT1G76410,AT1G80280,AT2G07180,AT2G17450,AT2G21050,AT2G34690,AT2G36900,AT2G38400,AT2G42890,AT3G01516,AT3G11600,AT3G11800,AT3G12610,AT3G15540…
2	AT4G18390	TCP2	3	0	PWM860	CisBP	M1518_1.01	344	0.000114567	0.000632058	93	AT1G01240,AT1G01710,AT1G02850,AT1G03870,AT1G09570,AT1G10130,AT1G13260,AT1G15840,AT1G20620,AT1G21400,AT1G28260,AT1G32450,AT1G42470,AT1G56140,AT1G58030,AT1G59870,AT1G60010,AT1G63690,AT1G65310,AT1G66180,AT1G68560,AT1G70710,AT1G70990,AT1G76090,AT1G76410,AT1G80280,AT2G07180,AT2G17450,AT2G21050,AT2G34690,AT2G36900,AT2G38400,AT2G42890,AT3G01516,AT3G11600,AT3G11800,AT3G12610,AT3G15540,AT3G18200,AT3G28910…
2	AT4G34590	ATB2	0	0	PWM2934	DAP-seq	GBF6_col	309	7.06e-05	0.000424756	94	AT1G03870,AT1G04680,AT1G06570,AT1G07040,AT1G10070,AT1G11260,AT1G12080,AT1G12780,AT1G12920,AT1G13260,AT1G14910,AT1G20620,AT1G32050,AT1G32090,AT1G32170,AT1G53280,AT1G55510,AT1G55810,AT1G62480,AT1G64640,AT1G70710,AT1G75500,AT1G76410,AT1G78700,AT1G78970,AT1G79750,AT1G80570,AT2G17880,AT2G24300,AT2G25490,AT2G28630,AT2G33340,AT2G36220,AT2G36900,AT2G38400,AT2G38530,AT2G39700,AT2G40420,AT2G41190,AT2G42570…
2	AT5G06960	OBF5	3	0	PWM2947	DAP-seq	TGA5_col	310	7.06e-05	0.000424756	94	AT1G02840,AT1G06850,AT1G07040,AT1G07530,AT1G11592,AT1G12080,AT1G12440,AT1G13260,AT1G15800,AT1G19835,AT1G21400,AT1G21680,AT1G22110,AT1G25320,AT1G32170,AT1G55810,AT1G59870,AT1G62770,AT1G63690,AT1G66350,AT1G68560,AT1G68690,AT1G71970,AT1G78700,AT1G80570,AT2G01190,AT2G01450,AT2G07180,AT2G11240,AT2G14170,AT2G16586,AT2G20750,AT2G21050,AT2G23320,AT2G25490,AT2G36220,AT2G37130,AT2G38400,AT2G39350,AT2G42380…
2	AT5G06960	OBF5	3	0	PWM192	AGRIS		946	0.0192419	0.0373789	80	AT1G01090,AT1G01180,AT1G01240,AT1G01260,AT1G01710,AT1G01960,AT1G02840,AT1G02850,AT1G03790,AT1G03870,AT1G04680,AT1G04820,AT1G05620,AT1G05890,AT1G06390,AT1G06570,AT1G06850,AT1G07040,AT1G07240,AT1G07310,AT1G07530,AT1G07650,AT1G08590,AT1G09570,AT1G10070,AT1G10130,AT1G10210,AT1G11000,AT1G11120,AT1G11260,AT1G11545,AT1G11592,AT1G12080,AT1G12440,AT1G12780,AT1G12920,AT1G13210,AT1G13260,AT1G14740,AT1G14910…
2	AT5G06960	OBF5	3	0	PWM986	CisBP	M0266_1.01	999	0.0192419	0.0373789	80	AT1G01090,AT1G01710,AT1G06850,AT1G07040,AT1G11260,AT1G12080,AT1G15800,AT1G15840,AT1G21400,AT1G21680,AT1G25320,AT1G32090,AT1G32170,AT1G32450,AT1G33610,AT1G52190,AT1G53280,AT1G54080,AT1G62770,AT1G70710,AT1G71970,AT1G72180,AT1G74660,AT1G75500,AT1G78700,AT1G80570,AT2G21880,AT2G25490,AT2G33340,AT2G37130,AT2G38530,AT2G42380,AT2G42580,AT2G42810,AT2G45050,AT3G06850,AT3G15630,AT3G19390,AT3G19820,AT3G20340…
2	AT1G27730	STZ	17	0	PWM3056	DAP-seq	STZ_col	311	7.06e-05	0.000424756	94	AT1G01710,AT1G05890,AT1G10130,AT1G13260,AT1G14920,AT1G15670,AT1G15800,AT1G19835,AT1G20620,AT1G21400,AT1G22110,AT1G25175,AT1G25320,AT1G27290,AT1G28260,AT1G30820,AT1G31040,AT1G42470,AT1G54080,AT1G60140,AT1G62480,AT1G74660,AT1G75540,AT1G78150,AT1G78240,AT1G79750,AT1G80280,AT2G02570,AT2G11240,AT2G14170,AT2G20750,AT2G21660,AT2G23320,AT2G24300,AT2G30440,AT2G33340,AT2G40010,AT2G42010,AT2G42380,AT2G42890…
2	AT1G27730	STZ	17	0	PWM1074	CisBP	M0350_1.01	627	0.00348003	0.0099835	85	AT1G01960,AT1G05890,AT1G10130,AT1G13260,AT1G15210,AT1G21980,AT1G25175,AT1G27210,AT1G29025,AT1G30820,AT1G32090,AT1G32450,AT1G33610,AT1G42470,AT1G50010,AT1G53280,AT1G54080,AT1G54100,AT1G58030,AT1G60010,AT1G65310,AT1G66180,AT1G74660,AT1G75500,AT1G78080,AT1G78240,AT1G80280,AT2G01190,AT2G01450,AT2G07180,AT2G14170,AT2G24300,AT2G28630,AT2G30440,AT2G33340,AT2G38120,AT2G39700,AT2G42570,AT2G42890,AT2G43750…
2	AT2G47190	ATMYB2	18	0	PWM473	AthaMAP	T02536	318	7.06e-05	0.000424756	94	AT1G01090,AT1G01710,AT1G01960,AT1G02840,AT1G03790,AT1G08590,AT1G10130,AT1G10210,AT1G11260,AT1G12080,AT1G14910,AT1G19835,AT1G20190,AT1G30820,AT1G32450,AT1G45015,AT1G52740,AT1G53280,AT1G54080,AT1G66280,AT1G66350,AT1G68560,AT1G71970,AT1G74660,AT1G75500,AT1G78150,AT1G78970,AT2G11240,AT2G21880,AT2G23170,AT2G23320,AT2G24580,AT2G25490,AT2G31980,AT2G34020,AT2G36220,AT2G42380,AT2G42580,AT2G43400,AT2G43750…
2	AT2G01760	ARR14	0	0	PWM816	CisBP	M1226_1.01	321	7.06e-05	0.000424756	94	AT1G01180,AT1G01260,AT1G01960,AT1G02840,AT1G02850,AT1G07040,AT1G07530,AT1G11592,AT1G13210,AT1G14910,AT1G15800,AT1G18200,AT1G19540,AT1G21980,AT1G22110,AT1G25175,AT1G27130,AT1G32050,AT1G32460,AT1G50010,AT1G60010,AT1G60610,AT1G64230,AT1G66280,AT1G68560,AT1G70210,AT1G78700,AT1G78895,AT2G11240,AT2G14878,AT2G14900,AT2G20120,AT2G20770,AT2G21660,AT2G23320,AT2G25490,AT2G30460,AT2G34690,AT2G36900,AT2G40420…
2	AT2G01760	ARR14	0	0	PWM2546	JASPAR	MA0947.1	695	0.00502985	0.0133213	84	AT1G03790,AT1G04680,AT1G11260,AT1G14740,AT1G15670,AT1G15800,AT1G16930,AT1G22110,AT1G25175,AT1G26580,AT1G27210,AT1G30820,AT1G31040,AT1G42470,AT1G74660,AT1G78700,AT1G80570,AT2G16586,AT2G19800,AT2G33340,AT2G34690,AT2G36220,AT2G38120,AT2G41190,AT2G42570,AT2G44500,AT2G45430,AT2G46970,AT3G03470,AT3G06850,AT3G07020,AT3G11600,AT3G13300,AT3G13310,AT3G13460,AT3G15540,AT3G16640,AT3G17580,AT3G21330,AT3G26520…
2	AT2G01760	ARR14	0	0	PWM1557	PBM		742	0.00717502	0.0175031	83	AT1G01090,AT1G07530,AT1G11260,AT1G14740,AT1G15670,AT1G15800,AT1G16930,AT1G18200,AT1G22110,AT1G26580,AT1G27130,AT1G27210,AT1G31040,AT1G42470,AT1G58030,AT1G66280,AT1G74660,AT1G78700,AT1G78895,AT1G78970,AT2G16586,AT2G19800,AT2G33340,AT2G34690,AT2G36220,AT2G38120,AT2G41190,AT2G42570,AT2G42810,AT2G44500,AT2G45430,AT3G03470,AT3G06850,AT3G07020,AT3G11600,AT3G13310,AT3G16640,AT3G17580,AT3G21720,AT3G25717…
2	AT2G01760	ARR14	0	0	PWM1312	PBM		786	0.0101011	0.0233695	82	AT1G01260,AT1G03870,AT1G04680,AT1G04820,AT1G06850,AT1G07530,AT1G13210,AT1G20620,AT1G25175,AT1G27130,AT1G27600,AT1G30820,AT1G32050,AT1G50430,AT1G55810,AT1G56140,AT1G64230,AT1G65970,AT1G66280,AT1G68690,AT1G71410,AT1G74660,AT1G75540,AT1G78150,AT1G80240,AT2G11240,AT2G14878,AT2G14890,AT2G14900,AT2G16586,AT2G20770,AT2G30440,AT2G33150,AT2G34020,AT2G34690,AT2G37130,AT2G42430,AT2G42810,AT2G45620,AT3G06850…
2	AT4G34410	RRTF1	17	0	PWM985	PBM		324	7.06e-05	0.000424756	94	AT1G01090,AT1G01180,AT1G01960,AT1G06850,AT1G07040,AT1G11545,AT1G12440,AT1G13260,AT1G15840,AT1G19400,AT1G23052,AT1G25175,AT1G27130,AT1G27210,AT1G27600,AT1G32090,AT1G42470,AT1G55510,AT1G56140,AT1G58030,AT1G59870,AT1G60140,AT1G63690,AT1G66350,AT1G70710,AT1G71410,AT1G71970,AT1G78240,AT2G11240,AT2G14170,AT2G14890,AT2G17880,AT2G19800,AT2G21050,AT2G23320,AT2G25000,AT2G30740,AT2G34690,AT2G36220,AT2G36320…
2	AT4G34410	RRTF1	17	0	PWM2857	DAP-seq	RRTF1_col	509	0.00106571	0.00398919	88	AT1G01090,AT1G01260,AT1G04680,AT1G06850,AT1G07240,AT1G07650,AT1G11545,AT1G15840,AT1G19400,AT1G19835,AT1G22110,AT1G25175,AT1G27130,AT1G27600,AT1G30820,AT1G42470,AT1G45015,AT1G52830,AT1G55810,AT1G56140,AT1G58030,AT1G60140,AT1G63690,AT1G70210,AT1G70710,AT1G71410,AT1G80280,AT2G01450,AT2G11240,AT2G14878,AT2G14890,AT2G19800,AT2G20750,AT2G20770,AT2G25000,AT2G28630,AT2G30740,AT2G34690,AT2G37130,AT2G38120…
2	AT4G34410	RRTF1	17	0	PWM963	PBM		576	0.00160178	0.00543939	87	AT1G01090,AT1G01180,AT1G01960,AT1G04820,AT1G06850,AT1G12440,AT1G13260,AT1G15840,AT1G21400,AT1G23052,AT1G23060,AT1G25175,AT1G27130,AT1G27210,AT1G27290,AT1G30820,AT1G32090,AT1G42470,AT1G55510,AT1G56140,AT1G58030,AT1G59870,AT1G60140,AT1G63690,AT1G66350,AT1G71410,AT1G71970,AT1G78240,AT2G11240,AT2G14170,AT2G19800,AT2G21050,AT2G23320,AT2G25000,AT2G30740,AT2G34690,AT2G36220,AT2G36320,AT2G37130,AT2G40010…
2	AT4G34410	RRTF1	17	0	PWM1562	PBM		592	0.00237643	0.00737187	86	AT1G01180,AT1G06850,AT1G07040,AT1G07650,AT1G11545,AT1G12440,AT1G13260,AT1G15840,AT1G19400,AT1G23052,AT1G25175,AT1G27130,AT1G27600,AT1G30820,AT1G32090,AT1G42470,AT1G45015,AT1G56140,AT1G59870,AT1G60010,AT1G66350,AT1G70210,AT1G70710,AT1G71410,AT1G71970,AT1G78240,AT1G80570,AT2G01100,AT2G11240,AT2G14170,AT2G14878,AT2G19800,AT2G21050,AT2G23320,AT2G30740,AT2G36900,AT2G37130,AT2G40010,AT2G42430,AT3G06960…
2	AT4G34410	RRTF1	17	0	PWM2649	JASPAR	MA1053.1	749	0.00717502	0.0175031	83	AT1G01180,AT1G06850,AT1G07040,AT1G11545,AT1G12440,AT1G16930,AT1G19400,AT1G25175,AT1G27130,AT1G27600,AT1G30820,AT1G32090,AT1G42470,AT1G59870,AT1G70210,AT1G70710,AT1G71970,AT1G78240,AT1G80570,AT2G01100,AT2G01190,AT2G02570,AT2G11240,AT2G14170,AT2G14878,AT2G16586,AT2G19800,AT2G21050,AT2G23320,AT2G36900,AT2G37130,AT2G40010,AT2G42430,AT2G44500,AT3G06960,AT3G11600,AT3G11800,AT3G13772,AT3G14050,AT3G15630…
2	AT3G16870	GATA17	0	0	PWM1212	CisBP	M0682_1.01	325	0.000114567	0.000632058	93	AT1G02840,AT1G02850,AT1G03870,AT1G07040,AT1G08590,AT1G11000,AT1G12080,AT1G14740,AT1G14920,AT1G15210,AT1G15800,AT1G17810,AT1G19835,AT1G21980,AT1G23060,AT1G25175,AT1G27290,AT1G32170,AT1G50430,AT1G53840,AT1G54100,AT1G60140,AT1G60610,AT1G68690,AT1G70210,AT1G71410,AT1G71970,AT1G75780,AT1G78240,AT1G78895,AT1G80380,AT2G01100,AT2G11240,AT2G14170,AT2G14878,AT2G21660,AT2G25490,AT2G41190,AT2G43070,AT2G43080…
2	AT1G46768	RAP21	20	0	PWM2854	DAP-seq	RAP21_col	334	0.000114567	0.000632058	93	AT1G01180,AT1G01240,AT1G03790,AT1G04680,AT1G06850,AT1G07040,AT1G07650,AT1G11260,AT1G12440,AT1G15840,AT1G18200,AT1G19835,AT1G20620,AT1G21980,AT1G22110,AT1G27130,AT1G27210,AT1G27600,AT1G32090,AT1G42470,AT1G45015,AT1G50430,AT1G55810,AT1G56140,AT1G58030,AT1G60610,AT1G63690,AT1G66350,AT1G70710,AT1G71410,AT1G75780,AT1G78130,AT1G78240,AT1G78970,AT2G14170,AT2G14890,AT2G17450,AT2G19800,AT2G20750,AT2G28570…
2	AT1G22070	TGA3	11	0	PWM2943	DAP-seq	TGA3_col	336	0.000114567	0.000632058	93	AT1G02840,AT1G06850,AT1G07040,AT1G07530,AT1G11592,AT1G12080,AT1G12440,AT1G13260,AT1G15800,AT1G19835,AT1G21680,AT1G22110,AT1G25320,AT1G32170,AT1G55810,AT1G59870,AT1G62770,AT1G63690,AT1G66350,AT1G68560,AT1G68690,AT1G71970,AT1G78150,AT1G78700,AT1G80570,AT2G01190,AT2G01450,AT2G07180,AT2G11240,AT2G16586,AT2G20750,AT2G23320,AT2G25490,AT2G36220,AT2G36320,AT2G37130,AT2G38400,AT2G39350,AT2G42380,AT2G42580…
2	AT4G24470	GATA25	0	0	PWM3017	DAP-seq	ZIM_col	337	0.000114567	0.000632058	93	AT1G01180,AT1G01240,AT1G01710,AT1G04680,AT1G11260,AT1G12080,AT1G12440,AT1G14740,AT1G14910,AT1G15840,AT1G19540,AT1G19835,AT1G19870,AT1G20620,AT1G23060,AT1G32450,AT1G54080,AT1G56140,AT1G59870,AT1G62480,AT1G68560,AT1G68690,AT1G70710,AT1G72180,AT1G75500,AT1G80280,AT2G01190,AT2G07180,AT2G21050,AT2G23170,AT2G23320,AT2G36320,AT2G36900,AT2G38120,AT2G38400,AT2G38530,AT2G40000,AT2G40010,AT2G42380,AT2G43070…
2	AT4G24470	GATA25	0	0	PWM1112	CisBP	M0683_1.01	930	0.0192419	0.0373789	80	AT1G01090,AT1G01180,AT1G01240,AT1G01260,AT1G01710,AT1G01960,AT1G02840,AT1G02850,AT1G03790,AT1G03870,AT1G04680,AT1G04820,AT1G05620,AT1G05890,AT1G06390,AT1G06570,AT1G06850,AT1G07040,AT1G07240,AT1G07310,AT1G07530,AT1G07650,AT1G08590,AT1G09570,AT1G10070,AT1G10130,AT1G10210,AT1G11000,AT1G11120,AT1G11260,AT1G11545,AT1G11592,AT1G12080,AT1G12440,AT1G12780,AT1G12920,AT1G13210,AT1G13260,AT1G14740,AT1G14910…
2	AT4G00250	AT4G00250	1	0	PWM3125	DAP-seq	AT4G00250_col	338	0.000114567	0.000632058	93	AT1G01240,AT1G10130,AT1G11260,AT1G14920,AT1G15670,AT1G15800,AT1G20620,AT1G22110,AT1G25320,AT1G26580,AT1G30820,AT1G32460,AT1G42470,AT1G54080,AT1G58030,AT1G60140,AT1G63690,AT1G64230,AT1G66280,AT1G68560,AT1G70710,AT1G70990,AT1G78240,AT1G78895,AT2G11240,AT2G17880,AT2G20120,AT2G24580,AT2G28630,AT2G30740,AT2G36320,AT2G36900,AT2G37130,AT2G40000,AT2G40420,AT2G42010,AT2G43680,AT2G44500,AT3G03470,AT3G07010…
2	AT2G38090	AT2G38090	26	0	PWM3309	DAP-seq	AT2G38090_col	340	0.000114567	0.000632058	93	AT1G05620,AT1G06390,AT1G14920,AT1G15210,AT1G15800,AT1G15840,AT1G17810,AT1G19530,AT1G20620,AT1G23060,AT1G26580,AT1G27290,AT1G30820,AT1G32450,AT1G32460,AT1G54080,AT1G62770,AT1G63690,AT1G65970,AT1G66180,AT1G68560,AT1G70710,AT1G78970,AT1G79750,AT2G01450,AT2G21880,AT2G24580,AT2G28570,AT2G30990,AT2G33150,AT2G34690,AT2G36320,AT2G39350,AT2G40000,AT2G42380,AT2G42570,AT2G42580,AT2G42890,AT2G43070,AT3G11800…
2	AT5G46880	HB-7	0	0	PWM1131	CisBP	M0768_1.01	349	0.000183594	0.00094322	92	AT1G01090,AT1G01710,AT1G02850,AT1G03870,AT1G10130,AT1G11120,AT1G13260,AT1G14740,AT1G15800,AT1G15840,AT1G19530,AT1G19540,AT1G20620,AT1G21400,AT1G26580,AT1G27210,AT1G28260,AT1G30820,AT1G32450,AT1G58030,AT1G62480,AT1G63690,AT1G65310,AT1G70990,AT1G75500,AT2G11240,AT2G21880,AT2G28630,AT2G30440,AT2G34690,AT2G36900,AT2G42890,AT3G16240,AT3G18200,AT3G25717,AT3G43270,AT3G43690,AT3G45040,AT3G57550,AT3G58850…
2	AT5G46880	HB-7	0	0	PWM1130	CisBP	M0768_1.01	636	0.00348003	0.0099835	85	AT1G01710,AT1G04680,AT1G05620,AT1G11260,AT1G12080,AT1G13260,AT1G15210,AT1G21980,AT1G27290,AT1G28260,AT1G30820,AT1G31040,AT1G32170,AT1G32450,AT1G42470,AT1G52190,AT1G53280,AT1G54080,AT1G62480,AT1G63690,AT1G66180,AT1G66280,AT1G70210,AT1G74660,AT1G75500,AT1G76090,AT1G78130,AT2G01190,AT2G01450,AT2G07180,AT2G11240,AT2G14170,AT2G17450,AT2G20750,AT2G23170,AT2G28630,AT2G30460,AT2G36320,AT2G40420,AT2G42890…
2	AT3G06740	GATA15	0	0	PWM1211	CisBP	M0682_1.01	351	0.000183594	0.00094322	92	AT1G02840,AT1G02850,AT1G03870,AT1G07040,AT1G08590,AT1G11000,AT1G12080,AT1G14740,AT1G14920,AT1G15210,AT1G15800,AT1G17810,AT1G19835,AT1G21980,AT1G23060,AT1G25175,AT1G27290,AT1G32170,AT1G50430,AT1G53840,AT1G60140,AT1G60610,AT1G68690,AT1G70210,AT1G71410,AT1G71970,AT1G75780,AT1G78240,AT1G78895,AT1G80380,AT2G01100,AT2G11240,AT2G14170,AT2G14878,AT2G21660,AT2G25490,AT2G41190,AT2G43070,AT2G43080,AT2G44500…
2	AT3G06740	GATA15	0	0	PWM2613	JASPAR	MA1016.1	368	0.000183594	0.00094322	92	AT1G02840,AT1G02850,AT1G03870,AT1G07040,AT1G08590,AT1G11000,AT1G12080,AT1G14740,AT1G14920,AT1G15210,AT1G15800,AT1G17810,AT1G19835,AT1G21980,AT1G23060,AT1G25175,AT1G27290,AT1G32170,AT1G50430,AT1G53840,AT1G60140,AT1G60610,AT1G68690,AT1G70210,AT1G71410,AT1G71970,AT1G75780,AT1G78240,AT1G78895,AT1G80380,AT2G01100,AT2G11240,AT2G14170,AT2G14878,AT2G21660,AT2G25490,AT2G41190,AT2G43070,AT2G43080,AT2G44500…
2	AT3G06740	GATA15	0	0	PWM3007	DAP-seq	GATA15_col	1029	0.026035	0.0466342	79	AT1G03790,AT1G05620,AT1G10130,AT1G11592,AT1G12780,AT1G13260,AT1G19835,AT1G20190,AT1G22110,AT1G27210,AT1G28260,AT1G30820,AT1G32090,AT1G50430,AT1G62480,AT1G70210,AT1G70710,AT1G75500,AT1G75780,AT1G78210,AT1G78240,AT1G78970,AT1G80380,AT2G11240,AT2G21050,AT2G23170,AT2G30990,AT2G33150,AT2G34690,AT2G36320,AT2G39350,AT2G42580,AT2G42780,AT2G43680,AT3G01516,AT3G16640,AT3G16740,AT3G17580,AT3G20770,AT3G21330…
2	AT5G26930	GATA23	24	0	PWM1215	CisBP	M0682_1.01	354	0.000183594	0.00094322	92	AT1G02840,AT1G02850,AT1G03870,AT1G07040,AT1G08590,AT1G11000,AT1G12080,AT1G14740,AT1G14920,AT1G15210,AT1G15800,AT1G17810,AT1G19835,AT1G21980,AT1G23060,AT1G25175,AT1G27290,AT1G32170,AT1G50430,AT1G53840,AT1G60140,AT1G60610,AT1G68690,AT1G70210,AT1G71410,AT1G71970,AT1G75780,AT1G78240,AT1G78895,AT1G80380,AT2G01100,AT2G11240,AT2G14170,AT2G14878,AT2G21660,AT2G25490,AT2G41190,AT2G43070,AT2G43080,AT2G44500…
2	AT5G49300	GATA16	7	0	PWM1216	CisBP	M0682_1.01	355	0.000183594	0.00094322	92	AT1G02840,AT1G02850,AT1G03870,AT1G07040,AT1G08590,AT1G11000,AT1G12080,AT1G14740,AT1G14920,AT1G15210,AT1G15800,AT1G17810,AT1G19835,AT1G21980,AT1G23060,AT1G25175,AT1G27290,AT1G32170,AT1G50430,AT1G53840,AT1G60140,AT1G60610,AT1G68690,AT1G70210,AT1G71410,AT1G71970,AT1G75780,AT1G78240,AT1G78895,AT1G80380,AT2G01100,AT2G11240,AT2G14170,AT2G14878,AT2G21660,AT2G25490,AT2G41190,AT2G43070,AT2G43080,AT2G44500…
2	AT5G49300	GATA16	7	0	PWM3008	DAP-seq	GATA16_col	967	0.0192419	0.0373789	80	AT1G01090,AT1G01180,AT1G01240,AT1G01260,AT1G01710,AT1G01960,AT1G02840,AT1G02850,AT1G03790,AT1G03870,AT1G04680,AT1G04820,AT1G05620,AT1G05890,AT1G06390,AT1G06570,AT1G06850,AT1G07040,AT1G07240,AT1G07310,AT1G07530,AT1G07650,AT1G08590,AT1G11592,AT1G12780,AT1G19835,AT1G20190,AT1G21980,AT1G22110,AT1G28260,AT1G30820,AT1G32460,AT1G54080,AT1G62480,AT1G75500,AT1G78240,AT2G17880,AT2G21880,AT2G24580,AT2G36320…
2	AT3G61910	ANAC066	12	0	PWM2707	UNIPROBE	UP00575	369	0.000183594	0.00094322	92	AT1G01240,AT1G02850,AT1G04680,AT1G06570,AT1G08590,AT1G10070,AT1G11260,AT1G12080,AT1G15210,AT1G17500,AT1G20620,AT1G21400,AT1G21980,AT1G27290,AT1G27600,AT1G30820,AT1G32170,AT1G32450,AT1G42470,AT1G53280,AT1G53830,AT1G54080,AT1G64640,AT1G64660,AT1G78240,AT1G80280,AT2G01190,AT2G17880,AT2G19800,AT2G20120,AT2G20770,AT2G24300,AT2G25000,AT2G28630,AT2G33150,AT2G42320,AT2G42890,AT3G03470,AT3G08580,AT3G11080…
2	AT2G23340	DEAR3	9	0	PWM2796	DAP-seq	DEAR3_col	370	0.000183594	0.00094322	92	AT1G01240,AT1G01260,AT1G04680,AT1G06850,AT1G07650,AT1G10130,AT1G11260,AT1G12440,AT1G13260,AT1G16930,AT1G19835,AT1G20620,AT1G21680,AT1G25320,AT1G27210,AT1G42470,AT1G50430,AT1G56140,AT1G58030,AT1G60610,AT1G62480,AT1G62610,AT1G63690,AT1G66350,AT1G70710,AT1G71410,AT1G75780,AT1G78130,AT1G78240,AT1G78970,AT2G14170,AT2G17450,AT2G19800,AT2G20750,AT2G23320,AT2G24300,AT2G28570,AT2G38120,AT2G38400,AT2G38530…
2	AT2G23340	DEAR3	9	0	PWM1571	PBM		449	0.000699937	0.00283293	89	AT1G01180,AT1G01240,AT1G01960,AT1G06850,AT1G07040,AT1G11260,AT1G11545,AT1G12080,AT1G19835,AT1G20620,AT1G21980,AT1G27130,AT1G27290,AT1G27600,AT1G30820,AT1G32090,AT1G42470,AT1G45015,AT1G54080,AT1G58030,AT1G59870,AT1G60140,AT1G60610,AT1G62480,AT1G66350,AT1G70210,AT1G70710,AT1G74660,AT1G78240,AT2G01070,AT2G07180,AT2G14170,AT2G14890,AT2G16586,AT2G17450,AT2G17880,AT2G19800,AT2G21050,AT2G34690,AT2G36900…
2	AT2G23340	DEAR3	9	0	PWM1335	PBM		536	0.00160178	0.00543939	87	AT1G01240,AT1G01710,AT1G02840,AT1G03870,AT1G04680,AT1G11260,AT1G11545,AT1G12080,AT1G13260,AT1G15670,AT1G19835,AT1G20620,AT1G21680,AT1G23060,AT1G25320,AT1G30820,AT1G58030,AT1G60010,AT1G60610,AT1G62770,AT1G66280,AT1G70710,AT1G74660,AT1G78240,AT1G78700,AT1G80240,AT2G14900,AT2G16586,AT2G17450,AT2G20750,AT2G40000,AT2G42320,AT2G42890,AT2G43070,AT2G43080,AT2G44500,AT3G03470,AT3G16240,AT3G16640,AT3G17580…
2	AT2G23340	DEAR3	9	0	PWM2578	JASPAR	MA0979.1	697	0.00502985	0.0133213	84	AT1G01180,AT1G01240,AT1G06850,AT1G07040,AT1G07650,AT1G11260,AT1G11545,AT1G12080,AT1G15840,AT1G19835,AT1G20620,AT1G21980,AT1G22110,AT1G27130,AT1G27290,AT1G27600,AT1G30820,AT1G32090,AT1G32170,AT1G42470,AT1G45015,AT1G54080,AT1G56140,AT1G58030,AT1G60140,AT1G60610,AT1G62480,AT1G66350,AT1G70210,AT1G70710,AT1G74660,AT1G78240,AT1G80280,AT2G01070,AT2G01450,AT2G07180,AT2G16586,AT2G17450,AT2G17880,AT2G21050…
2	AT5G10510	AIL6	15	0	PWM2846	DAP-seq	PLT3_col	371	0.000183594	0.00094322	92	AT1G04820,AT1G05890,AT1G09570,AT1G10130,AT1G11000,AT1G11260,AT1G12920,AT1G14920,AT1G19835,AT1G21980,AT1G27210,AT1G28260,AT1G31040,AT1G32460,AT1G50010,AT1G52740,AT1G55510,AT1G58030,AT1G60730,AT1G64230,AT1G66180,AT1G70710,AT1G71970,AT1G72180,AT1G78240,AT1G78700,AT2G01190,AT2G01450,AT2G11240,AT2G17450,AT2G23320,AT2G25000,AT2G33150,AT2G42570,AT2G42810,AT2G43070,AT2G43080,AT2G43680,AT2G43750,AT2G47780…
2	AT5G11510	AtMYB3R4	0	0	PWM3250	DAP-seq	MYB3R4_col	374	0.000183594	0.00094322	92	AT1G01710,AT1G03790,AT1G04680,AT1G06390,AT1G10210,AT1G11260,AT1G12080,AT1G20620,AT1G21680,AT1G23060,AT1G28260,AT1G52830,AT1G54080,AT1G54630,AT1G66350,AT1G68560,AT1G68690,AT1G70710,AT1G72180,AT1G80280,AT2G01190,AT2G01450,AT2G14890,AT2G21050,AT2G21880,AT2G23170,AT2G25490,AT2G30440,AT2G34690,AT2G38120,AT2G41190,AT2G42320,AT2G42780,AT2G42810,AT2G43400,AT2G45430,AT3G06960,AT3G08580,AT3G12610,AT3G13460…
2	AT1G52880	ANAC018	10	0	PWM3408	DAP-seq	NAM_col	375	0.000183594	0.00094322	92	AT1G01180,AT1G02850,AT1G03790,AT1G04680,AT1G05620,AT1G07040,AT1G10070,AT1G11260,AT1G15210,AT1G15670,AT1G17500,AT1G19530,AT1G20620,AT1G21400,AT1G21980,AT1G22110,AT1G23060,AT1G32450,AT1G55810,AT1G56140,AT1G60010,AT1G62770,AT1G64660,AT1G66350,AT1G71970,AT1G78130,AT1G78240,AT1G80570,AT2G14170,AT2G20750,AT2G21880,AT2G23320,AT2G24300,AT2G28100,AT2G30440,AT2G30740,AT2G36220,AT2G38120,AT2G40420,AT2G42430…
2	AT3G15170	ANAC054	3	0	PWM1095	CisBP	M1310_1.01	378	0.000290497	0.00138159	91	AT1G02850,AT1G03790,AT1G04680,AT1G11260,AT1G14740,AT1G15210,AT1G19835,AT1G20620,AT1G21980,AT1G27290,AT1G28260,AT1G30820,AT1G32450,AT1G52190,AT1G53280,AT1G54080,AT1G62480,AT1G62770,AT1G64660,AT1G66180,AT1G70210,AT1G75780,AT1G78210,AT1G80240,AT2G01100,AT2G01190,AT2G20770,AT2G28630,AT2G36320,AT2G38120,AT2G42580,AT2G42780,AT2G42890,AT2G43750,AT2G44500,AT2G45050,AT3G03470,AT3G06455,AT3G06850,AT3G11080…
2	AT4G00270	AT4G00270	0	0	PWM1489	CisBP	M1494_1.01	385	0.000290497	0.00138159	91	AT1G02850,AT1G04680,AT1G07240,AT1G08590,AT1G10130,AT1G11000,AT1G11260,AT1G11592,AT1G15210,AT1G15800,AT1G19835,AT1G20160,AT1G20190,AT1G21400,AT1G30820,AT1G32450,AT1G53830,AT1G54080,AT1G55510,AT1G58030,AT1G70710,AT1G75500,AT1G75540,AT1G78080,AT2G01100,AT2G17450,AT2G21050,AT2G25964,AT2G28100,AT2G33150,AT2G37130,AT2G38120,AT2G38400,AT2G40420,AT2G44500,AT2G45620,AT2G47000,AT3G12610,AT3G12710,AT3G17100…
2	AT5G67190	DEAR2	6	0	PWM2794	DAP-seq	DEAR2_col	393	0.000290497	0.00138159	91	AT1G01240,AT1G03790,AT1G04680,AT1G06850,AT1G07040,AT1G07310,AT1G07650,AT1G10130,AT1G11260,AT1G12440,AT1G12780,AT1G15840,AT1G19400,AT1G19835,AT1G22110,AT1G27130,AT1G27600,AT1G32090,AT1G42470,AT1G45015,AT1G50430,AT1G56140,AT1G58030,AT1G60140,AT1G60610,AT1G64660,AT1G66350,AT1G70710,AT1G71410,AT1G75780,AT1G78130,AT1G78240,AT2G14170,AT2G17450,AT2G19800,AT2G20750,AT2G24300,AT2G28570,AT2G38120,AT2G38530…
2	AT4G36740	ATHB40	0	0	PWM3134	DAP-seq	ATHB40_col	400	0.000290497	0.00138159	91	AT1G01180,AT1G01240,AT1G01260,AT1G04680,AT1G06850,AT1G07530,AT1G07650,AT1G08590,AT1G10210,AT1G11260,AT1G12920,AT1G14740,AT1G15670,AT1G19530,AT1G19540,AT1G20620,AT1G21980,AT1G23052,AT1G25320,AT1G53885,AT1G53903,AT1G60610,AT1G64640,AT1G68690,AT1G70990,AT1G71410,AT1G75780,AT1G76090,AT1G78970,AT1G80380,AT2G14170,AT2G14890,AT2G14900,AT2G20750,AT2G33340,AT2G36900,AT2G38120,AT2G38530,AT2G41190,AT2G42430…
2	AT1G74840	At1g74840	1	0	PWM3307	DAP-seq	AT1G74840_col	405	0.000290497	0.00138159	91	AT1G01240,AT1G10130,AT1G11260,AT1G12080,AT1G14920,AT1G15670,AT1G15800,AT1G19870,AT1G20620,AT1G22110,AT1G25320,AT1G26580,AT1G30820,AT1G32170,AT1G32460,AT1G42470,AT1G60140,AT1G62770,AT1G63690,AT1G66280,AT1G68560,AT1G70710,AT1G70990,AT1G78240,AT2G11240,AT2G17880,AT2G20120,AT2G24580,AT2G28630,AT2G34690,AT2G37130,AT2G40000,AT2G40420,AT2G42010,AT2G42890,AT2G44500,AT3G07010,AT3G07020,AT3G11800,AT3G13460…
2	AT1G33760	AT1G33760	5	0	PWM935	CisBP	M0073_1.01	410	0.000290497	0.00138159	91	AT1G01240,AT1G04680,AT1G07040,AT1G07650,AT1G11260,AT1G11545,AT1G12080,AT1G12440,AT1G13260,AT1G14910,AT1G15670,AT1G19400,AT1G19530,AT1G19835,AT1G20620,AT1G21680,AT1G23060,AT1G25320,AT1G27210,AT1G32050,AT1G42470,AT1G50430,AT1G52190,AT1G52830,AT1G56140,AT1G58030,AT1G66350,AT1G70710,AT1G78970,AT2G17450,AT2G20750,AT2G23320,AT2G24300,AT2G38530,AT2G41190,AT2G42320,AT2G42890,AT2G46970,AT3G07010,AT3G13310…
2	AT4G38000	At4g38000	4	0	PWM941	CisBP	M0577_1.01	411	0.000290497	0.00138159	91	AT1G01710,AT1G04680,AT1G07040,AT1G11120,AT1G11260,AT1G12440,AT1G12780,AT1G12920,AT1G13260,AT1G14740,AT1G19870,AT1G20190,AT1G20620,AT1G22110,AT1G23060,AT1G28260,AT1G30820,AT1G52190,AT1G55810,AT1G62480,AT1G63690,AT1G66350,AT1G70210,AT1G70710,AT1G70990,AT1G80240,AT1G80280,AT2G11240,AT2G14170,AT2G14890,AT2G17450,AT2G23320,AT2G24300,AT2G30740,AT2G36320,AT2G38120,AT2G40420,AT2G42810,AT2G42890,AT2G43080…
2	AT4G38000	At4g38000	4	0	PWM2978	DAP-seq	AT4G38000_col	963	0.0192419	0.0373789	80	AT1G03790,AT1G05890,AT1G06850,AT1G07040,AT1G07650,AT1G08590,AT1G11120,AT1G11260,AT1G15670,AT1G20620,AT1G32050,AT1G60010,AT1G60140,AT1G63690,AT1G75500,AT1G78080,AT1G78240,AT1G80280,AT2G01190,AT2G01450,AT2G14878,AT2G14890,AT2G14900,AT2G28630,AT2G30440,AT2G30930,AT2G30990,AT2G38120,AT2G39700,AT2G40010,AT2G41190,AT2G42570,AT2G42890,AT2G43400,AT2G43680,AT2G45050,AT2G46970,AT3G13772,AT3G16640,AT3G17100…
2	AT1G54060	ASIL1	4	0	PWM1003	CisBP	M1492_1.01	416	0.00045382	0.00195601	90	AT1G01710,AT1G03790,AT1G06390,AT1G11260,AT1G11545,AT1G12080,AT1G12440,AT1G13210,AT1G14920,AT1G18200,AT1G20620,AT1G23060,AT1G27210,AT1G45015,AT1G53840,AT1G60010,AT1G60140,AT1G62480,AT1G63690,AT1G66180,AT1G70210,AT1G70710,AT1G74660,AT1G78080,AT1G78700,AT2G01450,AT2G07180,AT2G17450,AT2G17880,AT2G20120,AT2G21050,AT2G21660,AT2G23320,AT2G30440,AT2G34690,AT2G36320,AT2G38400,AT2G40420,AT2G42580,AT2G42890…
2	AT1G52150	ATHB15	4	0	PWM1575	PBM		420	0.00045382	0.00195601	90	AT1G02850,AT1G04680,AT1G07240,AT1G08590,AT1G10130,AT1G11000,AT1G11260,AT1G11592,AT1G15210,AT1G15800,AT1G19835,AT1G20160,AT1G20190,AT1G21400,AT1G30820,AT1G32450,AT1G53830,AT1G54080,AT1G55510,AT1G58030,AT1G70710,AT1G75500,AT1G75540,AT1G78080,AT2G01100,AT2G17450,AT2G21050,AT2G25964,AT2G28100,AT2G33150,AT2G38120,AT2G38400,AT2G40420,AT2G44500,AT2G45620,AT2G47000,AT3G12610,AT3G12710,AT3G17100,AT3G18200…
2	AT1G52150	ATHB15	4	0	PWM3131	DAP-seq	ATHB15_col	464	0.000699937	0.00283293	89	AT1G02850,AT1G06850,AT1G08590,AT1G10130,AT1G11592,AT1G12080,AT1G12780,AT1G14740,AT1G19835,AT1G20190,AT1G22110,AT1G25175,AT1G25320,AT1G26580,AT1G27210,AT1G27600,AT1G28260,AT1G30820,AT1G52830,AT1G55510,AT1G56140,AT1G58030,AT1G62480,AT1G75500,AT1G78080,AT2G01190,AT2G01950,AT2G17450,AT2G19570,AT2G21050,AT2G24580,AT2G30740,AT2G36900,AT2G37130,AT2G39350,AT2G39700,AT2G42580,AT2G42780,AT2G43400,AT2G45620…
2	AT1G52150	ATHB15	4	0	PWM2623	JASPAR	MA1026.1	595	0.00237643	0.00737187	86	AT1G01240,AT1G04680,AT1G06850,AT1G07530,AT1G08590,AT1G11260,AT1G11545,AT1G12080,AT1G15800,AT1G19870,AT1G22110,AT1G23060,AT1G25175,AT1G30820,AT1G32090,AT1G32450,AT1G53830,AT1G70710,AT1G75500,AT1G78240,AT2G11240,AT2G17450,AT2G20120,AT2G20750,AT2G21050,AT2G21880,AT2G25964,AT2G30930,AT2G36900,AT2G37130,AT2G38120,AT2G40420,AT2G42380,AT3G07010,AT3G07020,AT3G12610,AT3G12710,AT3G16240,AT3G18200,AT3G21700…
2	AT2G38340	DREB19	20	0	PWM2800	DAP-seq	DREB19_col	425	0.00045382	0.00195601	90	AT1G01260,AT1G04680,AT1G06850,AT1G09570,AT1G10130,AT1G11000,AT1G11260,AT1G12440,AT1G13260,AT1G19400,AT1G19835,AT1G25175,AT1G25320,AT1G27130,AT1G27210,AT1G30820,AT1G42470,AT1G50430,AT1G56140,AT1G58030,AT1G60610,AT1G63690,AT1G65310,AT1G66350,AT1G68690,AT1G70710,AT1G71970,AT1G72180,AT1G78970,AT2G14170,AT2G14890,AT2G16586,AT2G17450,AT2G17880,AT2G20750,AT2G21660,AT2G23320,AT2G24300,AT2G25000,AT2G30930…
2	AT3G47620	AtTCP14	8	0	PWM3478	DAP-seq	TCP14_col	433	0.00045382	0.00195601	90	AT1G01090,AT1G01180,AT1G01240,AT1G01260,AT1G01710,AT1G01960,AT1G02840,AT1G02850,AT1G03790,AT1G03870,AT1G04680,AT1G04820,AT1G05620,AT1G05890,AT1G06390,AT1G06570,AT1G06850,AT1G07040,AT1G07240,AT1G07310,AT1G07530,AT1G07650,AT1G08590,AT1G09570,AT1G10070,AT1G10130,AT1G10210,AT1G11000,AT1G11120,AT1G11260,AT1G11545,AT1G11592,AT1G12080,AT1G12440,AT1G13260,AT1G15800,AT1G20190,AT1G21400,AT1G27210,AT1G31040…
2	AT3G01970	ATWRKY45	13	0	PWM3550	DAP-seq	WRKY45_col	436	0.00045382	0.00195601	90	AT1G01960,AT1G04820,AT1G07240,AT1G07310,AT1G11545,AT1G11592,AT1G14740,AT1G15670,AT1G15800,AT1G16930,AT1G17500,AT1G18200,AT1G19835,AT1G19870,AT1G20620,AT1G30820,AT1G32460,AT1G33610,AT1G42470,AT1G45015,AT1G58030,AT1G60140,AT1G68690,AT1G70210,AT1G75540,AT1G78240,AT1G79750,AT1G80570,AT2G01450,AT2G14170,AT2G23320,AT2G24300,AT2G28570,AT2G30440,AT2G33150,AT2G38120,AT2G39350,AT2G39700,AT2G40000,AT2G42320…
2	AT1G08320	bZIP21	0	0	PWM1405	CisBP	M0261_1.01	447	0.000699937	0.00283293	89	AT1G03870,AT1G06850,AT1G07040,AT1G11260,AT1G12080,AT1G12440,AT1G15800,AT1G21400,AT1G21680,AT1G25320,AT1G28260,AT1G30820,AT1G32090,AT1G32170,AT1G52190,AT1G52740,AT1G53280,AT1G54080,AT1G62770,AT1G66280,AT1G66350,AT1G71970,AT1G74660,AT1G78700,AT1G80570,AT2G21880,AT2G23320,AT2G25490,AT2G33340,AT2G36220,AT2G36320,AT2G37130,AT2G38530,AT2G42380,AT2G42580,AT2G42780,AT2G42810,AT2G43400,AT2G45050,AT3G06850…
2	AT1G08320	bZIP21	0	0	PWM2950	DAP-seq	TGA9_col	551	0.00160178	0.00543939	87	AT1G06850,AT1G07040,AT1G07530,AT1G12080,AT1G12440,AT1G13260,AT1G14910,AT1G19835,AT1G21680,AT1G22110,AT1G25320,AT1G32170,AT1G55810,AT1G59870,AT1G62770,AT1G63690,AT1G66350,AT1G71970,AT1G78700,AT1G80570,AT2G01450,AT2G07180,AT2G14170,AT2G16586,AT2G20750,AT2G23320,AT2G25490,AT2G36220,AT2G37130,AT2G39350,AT2G42380,AT2G42780,AT2G42810,AT2G43400,AT2G45050,AT3G06850,AT3G13450,AT3G17580,AT3G19390,AT3G19820…
2	AT3G12250	BZIP45	8	0	PWM2665	JASPAR	MA1069.1	454	0.000699937	0.00283293	89	AT1G03870,AT1G06850,AT1G07040,AT1G11260,AT1G12080,AT1G12440,AT1G15800,AT1G21400,AT1G21680,AT1G25320,AT1G28260,AT1G30820,AT1G32090,AT1G32170,AT1G52190,AT1G52740,AT1G53280,AT1G54080,AT1G62770,AT1G66280,AT1G66350,AT1G71970,AT1G74660,AT1G78700,AT1G80570,AT2G21880,AT2G23320,AT2G25490,AT2G33340,AT2G36220,AT2G36320,AT2G37130,AT2G38530,AT2G42380,AT2G42580,AT2G42780,AT2G42810,AT2G43400,AT2G45050,AT3G06850…
2	AT3G12250	BZIP45	8	0	PWM1407	CisBP	M0261_1.01	485	0.00106571	0.00398919	88	AT1G03870,AT1G06850,AT1G07040,AT1G11260,AT1G12080,AT1G12440,AT1G15800,AT1G21400,AT1G21680,AT1G25320,AT1G28260,AT1G30820,AT1G32170,AT1G52190,AT1G52740,AT1G53280,AT1G54080,AT1G62770,AT1G66280,AT1G66350,AT1G71970,AT1G74660,AT1G78700,AT1G80570,AT2G21880,AT2G23320,AT2G25490,AT2G33340,AT2G36220,AT2G36320,AT2G37130,AT2G38530,AT2G42380,AT2G42580,AT2G42780,AT2G42810,AT2G43400,AT2G45050,AT3G06850,AT3G19390…
2	AT3G12250	BZIP45	8	0	PWM2948	DAP-seq	TGA6_col	512	0.00106571	0.00398919	88	AT1G06850,AT1G07040,AT1G07530,AT1G11592,AT1G12080,AT1G12440,AT1G13260,AT1G15800,AT1G15840,AT1G19835,AT1G21680,AT1G22110,AT1G25320,AT1G32170,AT1G55810,AT1G59870,AT1G62770,AT1G63690,AT1G66350,AT1G68690,AT1G71970,AT1G78700,AT1G80570,AT2G01190,AT2G01450,AT2G07180,AT2G11240,AT2G16586,AT2G20750,AT2G23320,AT2G25490,AT2G36220,AT2G37130,AT2G38530,AT2G42380,AT2G42580,AT2G42780,AT2G42810,AT3G03470,AT3G06850…
2	AT3G15210	ATERF4	12	0	PWM2826	DAP-seq	ERF4_col	458	0.000699937	0.00283293	89	AT1G01260,AT1G03870,AT1G06850,AT1G07040,AT1G07650,AT1G11545,AT1G12080,AT1G12440,AT1G15840,AT1G19400,AT1G19835,AT1G25175,AT1G27130,AT1G27210,AT1G27600,AT1G30820,AT1G32090,AT1G42470,AT1G45015,AT1G54630,AT1G55510,AT1G55810,AT1G56140,AT1G58030,AT1G60610,AT1G63690,AT1G66350,AT1G70710,AT1G71410,AT1G71970,AT2G11240,AT2G14170,AT2G14878,AT2G17880,AT2G19800,AT2G20770,AT2G23320,AT2G34690,AT2G37130,AT2G38120…
2	AT3G15210	ATERF4	12	0	PWM2590	JASPAR	MA0992.1	746	0.00717502	0.0175031	83	AT1G01180,AT1G01960,AT1G06850,AT1G07650,AT1G11545,AT1G12440,AT1G15840,AT1G16930,AT1G19400,AT1G21400,AT1G27130,AT1G27210,AT1G27600,AT1G30820,AT1G32090,AT1G32170,AT1G42470,AT1G59870,AT1G60010,AT1G66350,AT1G70210,AT1G70710,AT1G71970,AT1G76410,AT1G78240,AT2G02570,AT2G07180,AT2G11240,AT2G14170,AT2G14890,AT2G16586,AT2G19800,AT2G21050,AT2G23320,AT2G34690,AT2G36220,AT2G36320,AT2G36900,AT2G37130,AT2G38120…
2	AT2G02070	AtIDD5	2	0	PWM3043	DAP-seq	IDD5_col	463	0.000699937	0.00283293	89	AT1G01240,AT1G06850,AT1G07650,AT1G11000,AT1G12440,AT1G13260,AT1G19400,AT1G19870,AT1G20620,AT1G22110,AT1G32090,AT1G32450,AT1G42470,AT1G53830,AT1G59870,AT1G62480,AT1G64230,AT1G70710,AT1G78210,AT1G78970,AT2G17450,AT2G19570,AT2G19800,AT2G21050,AT2G21880,AT2G24300,AT2G28100,AT2G28630,AT2G30740,AT2G30990,AT2G34690,AT2G36220,AT2G38120,AT2G38530,AT2G40000,AT2G42570,AT2G42810,AT2G43070,AT2G43680,AT2G46970…
2	AT1G06180	ATMYB13	0	0	PWM3236	DAP-seq	MYB13_col	466	0.000699937	0.00283293	89	AT1G03870,AT1G06570,AT1G06850,AT1G11120,AT1G15800,AT1G21400,AT1G29025,AT1G30820,AT1G32050,AT1G42470,AT1G52190,AT1G54080,AT1G55510,AT1G55810,AT1G60010,AT1G62480,AT1G64660,AT1G66180,AT1G66280,AT1G66350,AT1G72180,AT1G74660,AT1G78080,AT2G01190,AT2G01950,AT2G11240,AT2G16586,AT2G23320,AT2G24300,AT2G28630,AT2G34690,AT2G37130,AT2G38120,AT2G39350,AT2G42570,AT2G43400,AT2G43750,AT2G45430,AT2G47000,AT3G06850…
2	AT3G28910	ATMYB30	26	0	PWM3243	DAP-seq	MYB30_col	467	0.000699937	0.00283293	89	AT1G01710,AT1G05620,AT1G07650,AT1G09570,AT1G11120,AT1G14920,AT1G15800,AT1G20190,AT1G21980,AT1G30820,AT1G32050,AT1G32460,AT1G42470,AT1G55510,AT1G62480,AT1G64660,AT1G66280,AT1G66350,AT1G70710,AT1G75540,AT1G78210,AT1G78970,AT1G79750,AT1G80240,AT2G01190,AT2G17880,AT2G20750,AT2G21660,AT2G24580,AT2G28630,AT2G30440,AT2G34690,AT2G36320,AT2G36900,AT2G42320,AT2G43400,AT2G46970,AT3G07010,AT3G07020,AT3G13300…
2	AT5G02320	ATMYB3R5	23	0	PWM3251	DAP-seq	MYB3R5_col	468	0.000699937	0.00283293	89	AT1G01710,AT1G03790,AT1G04680,AT1G06390,AT1G10210,AT1G11260,AT1G12080,AT1G12440,AT1G20620,AT1G21680,AT1G23060,AT1G52830,AT1G54630,AT1G58030,AT1G66350,AT1G68560,AT1G68690,AT1G70710,AT1G72180,AT1G80280,AT2G01190,AT2G01450,AT2G07180,AT2G14890,AT2G21050,AT2G23170,AT2G25490,AT2G30440,AT2G34690,AT2G38120,AT2G41190,AT2G42320,AT2G42810,AT2G43400,AT2G45430,AT3G08580,AT3G12610,AT3G13460,AT3G15630,AT3G17580…
2	AT5G17800	AtMYB56	4	0	PWM3264	DAP-seq	MYB56_col	469	0.000699937	0.00283293	89	AT1G01090,AT1G01260,AT1G01710,AT1G03790,AT1G04680,AT1G06390,AT1G10130,AT1G11260,AT1G12080,AT1G12440,AT1G13210,AT1G15670,AT1G18200,AT1G20190,AT1G27290,AT1G30820,AT1G52190,AT1G52830,AT1G53280,AT1G54100,AT1G55510,AT1G58030,AT1G59870,AT1G64230,AT1G66350,AT1G78700,AT1G78895,AT2G02570,AT2G11240,AT2G14170,AT2G14878,AT2G17880,AT2G19800,AT2G28570,AT2G30440,AT2G38120,AT2G40010,AT2G40420,AT2G42320,AT2G42380…
2	AT5G10280	ATMYB64	15	0	PWM3290	DAP-seq	MYB92_col	470	0.000699937	0.00283293	89	AT1G01960,AT1G03870,AT1G06390,AT1G06850,AT1G10130,AT1G10210,AT1G12080,AT1G12780,AT1G13260,AT1G19835,AT1G21400,AT1G27210,AT1G31040,AT1G32050,AT1G32170,AT1G32460,AT1G42470,AT1G52190,AT1G55510,AT1G60140,AT1G60610,AT1G64230,AT1G64660,AT1G66180,AT1G66350,AT1G72180,AT1G76090,AT1G76410,AT1G78080,AT2G01450,AT2G07180,AT2G11240,AT2G16586,AT2G17450,AT2G24300,AT2G28630,AT2G30440,AT2G33340,AT2G36900,AT2G37130…
2	AT5G60970	TCP5	1	0	PWM937	CisBP	M1520_1.01	478	0.000699937	0.00283293	89	AT1G03870,AT1G04680,AT1G09570,AT1G10130,AT1G10210,AT1G11260,AT1G18200,AT1G21400,AT1G28260,AT1G32450,AT1G33610,AT1G42470,AT1G53830,AT1G58030,AT1G60010,AT1G60730,AT1G63690,AT1G65310,AT1G66180,AT1G68560,AT1G70990,AT1G75500,AT1G80280,AT2G01950,AT2G14170,AT2G20750,AT2G21050,AT2G21880,AT2G30440,AT2G36320,AT2G38400,AT2G40000,AT2G41840,AT2G42890,AT2G44500,AT3G11600,AT3G14050,AT3G16240,AT3G28910,AT3G43270…
2	AT5G60970	TCP5	1	0	PWM2663	JASPAR	MA1067.1	505	0.00106571	0.00398919	88	AT1G03870,AT1G04680,AT1G09570,AT1G10130,AT1G10210,AT1G11260,AT1G18200,AT1G21400,AT1G28260,AT1G32450,AT1G33610,AT1G42470,AT1G53830,AT1G58030,AT1G60010,AT1G60730,AT1G63690,AT1G65310,AT1G66180,AT1G68560,AT1G70990,AT1G75500,AT1G80280,AT2G01950,AT2G14170,AT2G20750,AT2G21050,AT2G21880,AT2G30440,AT2G36320,AT2G38400,AT2G40000,AT2G41840,AT2G42890,AT2G44500,AT3G14050,AT3G16240,AT3G28910,AT3G43270,AT3G45040…
2	AT3G49690	ATMYB84	1	0	PWM1053	CisBP	M2239_1.01	479	0.00106571	0.00398919	88	AT1G01090,AT1G01180,AT1G01240,AT1G01260,AT1G01710,AT1G01960,AT1G02840,AT1G02850,AT1G03790,AT1G03870,AT1G04680,AT1G04820,AT1G05620,AT1G05890,AT1G06390,AT1G06570,AT1G06850,AT1G07040,AT1G07240,AT1G07310,AT1G07530,AT1G07650,AT1G08590,AT1G09570,AT1G10070,AT1G10130,AT1G10210,AT1G11000,AT1G11120,AT1G11260,AT1G11545,AT1G11592,AT1G12080,AT1G12440,AT1G12780,AT1G12920,AT1G19400,AT1G27600,AT1G32050,AT1G60140…
2	AT3G49690	ATMYB84	1	0	PWM1056	CisBP	M2239_1.01	530	0.00160178	0.00543939	87	AT1G01090,AT1G01710,AT1G03870,AT1G04680,AT1G06570,AT1G07310,AT1G07650,AT1G11260,AT1G15210,AT1G15800,AT1G19400,AT1G27600,AT1G32050,AT1G52190,AT1G52740,AT1G55510,AT1G56140,AT1G60140,AT1G60730,AT1G62480,AT1G66280,AT1G66350,AT1G70710,AT1G72180,AT1G74660,AT1G78080,AT1G78970,AT1G79750,AT1G80240,AT2G01190,AT2G16586,AT2G17450,AT2G20120,AT2G33340,AT2G36900,AT2G38120,AT2G38400,AT2G39700,AT2G40420,AT2G42320…
2	AT3G49690	ATMYB84	1	0	PWM2175	JASPAR	MA0576.1	541	0.00160178	0.00543939	87	AT1G01090,AT1G01710,AT1G03870,AT1G04680,AT1G06570,AT1G07310,AT1G07650,AT1G11260,AT1G15210,AT1G15800,AT1G19400,AT1G27600,AT1G32050,AT1G52190,AT1G52740,AT1G55510,AT1G56140,AT1G60140,AT1G60730,AT1G62480,AT1G66280,AT1G66350,AT1G70710,AT1G72180,AT1G74660,AT1G78080,AT1G78970,AT1G79750,AT1G80240,AT2G01190,AT2G16586,AT2G17450,AT2G20120,AT2G33340,AT2G36900,AT2G38120,AT2G38400,AT2G39700,AT2G40420,AT2G42320…
2	AT3G61890	ATHB12	7	0	PWM1106	CisBP	M0765_1.01	480	0.00106571	0.00398919	88	AT1G01180,AT1G02850,AT1G10130,AT1G11120,AT1G11260,AT1G15210,AT1G17810,AT1G20190,AT1G30820,AT1G31040,AT1G52190,AT1G54630,AT1G55510,AT1G55810,AT1G56140,AT1G60610,AT1G70210,AT1G70990,AT1G75500,AT1G75780,AT1G78240,AT1G80280,AT1G80380,AT2G01100,AT2G01190,AT2G01450,AT2G14170,AT2G16586,AT2G24580,AT2G28570,AT2G30740,AT2G36220,AT2G36320,AT2G38120,AT2G40420,AT2G42890,AT2G43680,AT2G45050,AT3G06850,AT3G07010…
2	AT3G15030	MEE35	7	0	PWM1230	CisBP	M1516_1.01	483	0.00106571	0.00398919	88	AT1G01240,AT1G01710,AT1G03870,AT1G04680,AT1G07650,AT1G09570,AT1G10130,AT1G11000,AT1G13260,AT1G14910,AT1G20620,AT1G21400,AT1G21980,AT1G28260,AT1G30820,AT1G32450,AT1G32460,AT1G42470,AT1G45015,AT1G58030,AT1G60730,AT1G63690,AT1G68560,AT1G72180,AT1G76410,AT2G01070,AT2G01950,AT2G07180,AT2G14170,AT2G21050,AT2G34690,AT2G36900,AT2G39350,AT2G42380,AT3G02170,AT3G11600,AT3G12610,AT3G14050,AT3G18200,AT3G20410…
2	AT3G15030	MEE35	7	0	PWM2631	JASPAR	MA1035.1	545	0.00160178	0.00543939	87	AT1G01240,AT1G01710,AT1G03870,AT1G07650,AT1G09570,AT1G10130,AT1G11000,AT1G13260,AT1G14910,AT1G20620,AT1G21400,AT1G21980,AT1G28260,AT1G30820,AT1G32460,AT1G42470,AT1G45015,AT1G58030,AT1G60610,AT1G63690,AT1G68560,AT1G72180,AT1G76410,AT2G01070,AT2G07180,AT2G14170,AT2G21050,AT2G34690,AT2G36900,AT2G39350,AT2G42380,AT3G02170,AT3G11600,AT3G12610,AT3G14050,AT3G18200,AT3G20410,AT3G21330,AT3G25717,AT3G28910…
2	AT5G06839	bZIP65	15	0	PWM1408	CisBP	M0261_1.01	486	0.00106571	0.00398919	88	AT1G03870,AT1G06850,AT1G07040,AT1G11260,AT1G12080,AT1G12440,AT1G15800,AT1G21400,AT1G21680,AT1G25320,AT1G28260,AT1G30820,AT1G32170,AT1G52190,AT1G52740,AT1G53280,AT1G54080,AT1G62770,AT1G66280,AT1G66350,AT1G71970,AT1G74660,AT1G78700,AT1G80570,AT2G21880,AT2G23320,AT2G25490,AT2G33340,AT2G36220,AT2G36320,AT2G37130,AT2G38530,AT2G42380,AT2G42580,AT2G42780,AT2G42810,AT2G43400,AT2G45050,AT3G06850,AT3G19390…
2	AT5G06839	bZIP65	15	0	PWM1409	CisBP	M0261_1.01	856	0.014034	0.0302804	81	AT1G01240,AT1G01260,AT1G02850,AT1G03790,AT1G07240,AT1G10070,AT1G11260,AT1G12780,AT1G13210,AT1G15210,AT1G16930,AT1G17500,AT1G20620,AT1G21400,AT1G27290,AT1G27600,AT1G30820,AT1G31040,AT1G32090,AT1G32450,AT1G42470,AT1G52190,AT1G54080,AT1G59870,AT1G62480,AT1G64660,AT1G65970,AT1G68690,AT1G78130,AT1G78210,AT2G01950,AT2G14170,AT2G20750,AT2G23320,AT2G24300,AT2G25000,AT2G28630,AT2G30740,AT2G38120,AT2G42890…
2	AT1G05805	AKS2	5	0	PWM1527	CisBP	M0226_1.01	494	0.00106571	0.00398919	88	AT1G02850,AT1G05620,AT1G10130,AT1G11000,AT1G11260,AT1G12780,AT1G13210,AT1G15670,AT1G17810,AT1G21400,AT1G21980,AT1G25175,AT1G30820,AT1G32090,AT1G32460,AT1G52190,AT1G52830,AT1G54630,AT1G62480,AT1G62770,AT1G65310,AT1G66180,AT1G74660,AT1G75500,AT1G75780,AT1G78150,AT1G79750,AT1G80280,AT1G80380,AT2G02570,AT2G33340,AT2G34690,AT2G36320,AT2G44500,AT2G45430,AT3G01516,AT3G02170,AT3G07010,AT3G07020,AT3G11600…
2	AT5G60200	TMO6	0	0	PWM2667	JASPAR	MA1071.1	506	0.00106571	0.00398919	88	AT1G01710,AT1G04680,AT1G07040,AT1G07650,AT1G11260,AT1G12440,AT1G13260,AT1G14740,AT1G15800,AT1G19530,AT1G19870,AT1G20190,AT1G22110,AT1G23060,AT1G28260,AT1G30820,AT1G32090,AT1G32450,AT1G42470,AT1G55810,AT1G59870,AT1G60010,AT1G64230,AT1G68560,AT1G70210,AT1G70710,AT1G70990,AT1G78210,AT1G80280,AT2G11240,AT2G14170,AT2G14890,AT2G17450,AT2G19800,AT2G23320,AT2G30930,AT2G34020,AT2G36220,AT2G36320,AT2G38120…
2	AT5G60200	TMO6	0	0	PWM939	CisBP	M0579_1.01	527	0.00106571	0.00398919	88	AT1G01710,AT1G04680,AT1G07040,AT1G07650,AT1G11260,AT1G12440,AT1G13260,AT1G14740,AT1G15800,AT1G19530,AT1G19870,AT1G20190,AT1G22110,AT1G23060,AT1G28260,AT1G30820,AT1G32090,AT1G32450,AT1G42470,AT1G55810,AT1G59870,AT1G60010,AT1G64230,AT1G68560,AT1G70210,AT1G70710,AT1G70990,AT1G78210,AT1G80280,AT2G11240,AT2G14170,AT2G14890,AT2G17450,AT2G19800,AT2G23320,AT2G30930,AT2G34020,AT2G36220,AT2G36320,AT2G38120…
2	AT1G21910	DREB26	7	0	PWM2802	DAP-seq	DREB26_col	507	0.00106571	0.00398919	88	AT1G01240,AT1G03790,AT1G04680,AT1G07040,AT1G07310,AT1G07650,AT1G11260,AT1G12440,AT1G15840,AT1G19835,AT1G27130,AT1G27290,AT1G42470,AT1G45015,AT1G50430,AT1G56140,AT1G58030,AT1G60010,AT1G60140,AT1G60610,AT1G64640,AT1G66350,AT1G70710,AT1G70990,AT1G75540,AT1G78130,AT1G78240,AT2G01190,AT2G14170,AT2G14890,AT2G17450,AT2G19800,AT2G20750,AT2G24300,AT2G28570,AT2G28630,AT2G38120,AT2G38530,AT2G39350,AT2G41190…
2	AT5G60850	OBP4	3	0	PWM3001	DAP-seq	OBP4_col	514	0.00106571	0.00398919	88	AT1G01180,AT1G02850,AT1G04680,AT1G05890,AT1G08590,AT1G09570,AT1G11120,AT1G12080,AT1G12440,AT1G13260,AT1G14920,AT1G15670,AT1G16930,AT1G25175,AT1G25320,AT1G30820,AT1G31040,AT1G32170,AT1G33610,AT1G42470,AT1G55810,AT1G62480,AT1G70210,AT1G70990,AT1G72180,AT1G74660,AT1G75500,AT1G79750,AT2G01950,AT2G14890,AT2G17450,AT2G23320,AT2G25000,AT2G39700,AT2G40010,AT2G41190,AT2G42430,AT2G42570,AT2G42810,AT2G43680…
2	AT1G14580	AT1G14580	5	0	PWM3023	DAP-seq	AT1G14580_col	516	0.00106571	0.00398919	88	AT1G01710,AT1G02850,AT1G04680,AT1G06390,AT1G06850,AT1G07040,AT1G07650,AT1G09570,AT1G11260,AT1G12440,AT1G13260,AT1G15670,AT1G20620,AT1G22110,AT1G32090,AT1G42470,AT1G54080,AT1G59870,AT1G70710,AT1G71970,AT1G78210,AT1G78970,AT1G80240,AT1G80570,AT2G17450,AT2G17880,AT2G19570,AT2G19800,AT2G21880,AT2G28630,AT2G30740,AT2G30930,AT2G30990,AT2G34690,AT2G36220,AT2G37130,AT2G38530,AT2G40000,AT2G42810,AT2G43070…
2	AT1G30490	ATHB9	32	0	PWM3143	DAP-seq	PHV_col	518	0.00106571	0.00398919	88	AT1G02850,AT1G06850,AT1G08590,AT1G10130,AT1G11260,AT1G11592,AT1G12080,AT1G12780,AT1G19835,AT1G20190,AT1G22110,AT1G25175,AT1G27210,AT1G27600,AT1G28260,AT1G30820,AT1G52190,AT1G52830,AT1G53830,AT1G54080,AT1G55510,AT1G56140,AT1G58030,AT1G62480,AT2G01190,AT2G02570,AT2G17450,AT2G19570,AT2G21050,AT2G24580,AT2G30740,AT2G33150,AT2G36900,AT2G37130,AT2G38120,AT2G39350,AT2G39700,AT2G42580,AT2G42780,AT2G43400…
2	AT1G30490	ATHB9	32	0	PWM2172	JASPAR	MA0573.1	866	0.014034	0.0302804	81	AT1G01960,AT1G02840,AT1G04680,AT1G06850,AT1G10130,AT1G12080,AT1G13210,AT1G14740,AT1G19400,AT1G19835,AT1G20620,AT1G27290,AT1G30820,AT1G32090,AT1G42470,AT1G45015,AT1G58030,AT1G63690,AT1G64640,AT1G66350,AT1G72180,AT2G01190,AT2G02570,AT2G11240,AT2G14900,AT2G17450,AT2G19570,AT2G21050,AT2G21880,AT2G33150,AT2G37130,AT2G39700,AT2G41190,AT2G41840,AT2G42580,AT2G42890,AT2G43400,AT2G44500,AT2G45050,AT3G06455…
2	AT3G08500	AtMYB83	13	0	PWM3286	DAP-seq	MYB83_col	519	0.00106571	0.00398919	88	AT1G03870,AT1G04680,AT1G05620,AT1G11260,AT1G12780,AT1G15800,AT1G17810,AT1G19530,AT1G19540,AT1G30820,AT1G31040,AT1G32050,AT1G32450,AT1G54100,AT1G55510,AT1G60610,AT1G66180,AT1G66280,AT1G66350,AT1G72180,AT1G74660,AT1G75500,AT1G75540,AT1G80280,AT2G01070,AT2G01190,AT2G14170,AT2G23320,AT2G28570,AT2G30460,AT2G33340,AT2G42320,AT2G42580,AT2G43080,AT2G43400,AT2G43680,AT2G43750,AT3G06960,AT3G11080,AT3G12100…
2	AT5G65790	ATMYB68	3	0	PWM1055	CisBP	M2239_1.01	529	0.00160178	0.00543939	87	AT1G01090,AT1G01710,AT1G03870,AT1G04680,AT1G06570,AT1G07310,AT1G07650,AT1G11260,AT1G15210,AT1G15800,AT1G19400,AT1G27600,AT1G32050,AT1G52190,AT1G52740,AT1G55510,AT1G56140,AT1G60140,AT1G60730,AT1G62480,AT1G66280,AT1G66350,AT1G70710,AT1G72180,AT1G74660,AT1G78080,AT1G78970,AT1G79750,AT1G80240,AT2G01190,AT2G16586,AT2G17450,AT2G20120,AT2G33340,AT2G36900,AT2G38120,AT2G38400,AT2G39700,AT2G40420,AT2G42320…
2	AT2G36610	ATHB22	3	0	PWM1107	CisBP	M0760_1.01	531	0.00160178	0.00543939	87	AT1G03790,AT1G03870,AT1G04820,AT1G10130,AT1G11260,AT1G11545,AT1G15210,AT1G15670,AT1G15800,AT1G18200,AT1G20620,AT1G21980,AT1G30820,AT1G42470,AT1G45015,AT1G52190,AT1G52830,AT1G53830,AT1G70990,AT1G78895,AT2G14890,AT2G14900,AT2G17450,AT2G21880,AT2G28570,AT2G30440,AT2G33340,AT2G34690,AT2G36220,AT2G36900,AT2G37130,AT2G38120,AT2G38400,AT2G40000,AT2G42380,AT3G01516,AT3G07010,AT3G16240,AT3G17100,AT3G20410…
2	AT2G31230	ATERF15	9	0	PWM1303	CisBP	M0017_1.01	534	0.00160178	0.00543939	87	AT1G01090,AT1G01180,AT1G01960,AT1G06850,AT1G07650,AT1G09570,AT1G11545,AT1G12920,AT1G19835,AT1G26580,AT1G27130,AT1G27600,AT1G30820,AT1G32090,AT1G32170,AT1G42470,AT1G45015,AT1G60010,AT1G60610,AT1G65310,AT1G70210,AT1G70710,AT1G78130,AT1G78240,AT2G01450,AT2G07180,AT2G11240,AT2G14890,AT2G14900,AT2G16586,AT2G17450,AT2G19800,AT2G21050,AT2G28630,AT2G33340,AT2G34690,AT2G36220,AT2G36320,AT2G38120,AT2G40010…
2	AT4G18450	AT4G18450	30	0	PWM1304	CisBP	M0017_1.01	535	0.00160178	0.00543939	87	AT1G01090,AT1G01180,AT1G01960,AT1G06850,AT1G07650,AT1G09570,AT1G11545,AT1G12920,AT1G19835,AT1G26580,AT1G27130,AT1G27600,AT1G30820,AT1G32090,AT1G32170,AT1G42470,AT1G45015,AT1G60010,AT1G60610,AT1G65310,AT1G70210,AT1G70710,AT1G78130,AT1G78240,AT2G01450,AT2G07180,AT2G11240,AT2G14890,AT2G14900,AT2G16586,AT2G17450,AT2G19800,AT2G21050,AT2G28630,AT2G33340,AT2G34690,AT2G36220,AT2G36320,AT2G38120,AT2G40010…
2	AT4G18450	AT4G18450	30	0	PWM2766	DAP-seq	AT4G18450_col	881	0.014034	0.0302804	81	AT1G03870,AT1G06850,AT1G07040,AT1G07650,AT1G11260,AT1G11545,AT1G15840,AT1G18200,AT1G19400,AT1G19835,AT1G21980,AT1G25175,AT1G27130,AT1G27600,AT1G30820,AT1G32050,AT1G32090,AT1G42470,AT1G45015,AT1G54630,AT1G55810,AT1G56140,AT1G58030,AT1G60610,AT1G70710,AT1G71410,AT1G71970,AT1G80280,AT2G01190,AT2G14170,AT2G14878,AT2G20750,AT2G20770,AT2G23320,AT2G25964,AT2G30990,AT2G34690,AT2G37130,AT2G40010,AT2G42890…
2	AT4G23750	CRF2	0	0	PWM1414	CisBP	M0029_1.01	538	0.00160178	0.00543939	87	AT1G01180,AT1G01960,AT1G06850,AT1G07040,AT1G07650,AT1G11545,AT1G16930,AT1G19400,AT1G25175,AT1G27130,AT1G27290,AT1G27600,AT1G30820,AT1G32090,AT1G42470,AT1G55810,AT1G56140,AT1G59870,AT1G70210,AT1G71410,AT1G71970,AT1G76410,AT1G78080,AT2G01070,AT2G02570,AT2G07180,AT2G11240,AT2G14878,AT2G14890,AT2G16586,AT2G19800,AT2G21050,AT2G23320,AT2G24580,AT2G34690,AT2G36220,AT2G36320,AT2G36900,AT2G37130,AT2G38120…
2	AT4G23750	CRF2	0	0	PWM2574	JASPAR	MA0975.1	594	0.00237643	0.00737187	86	AT1G01180,AT1G01960,AT1G06850,AT1G07040,AT1G07650,AT1G16930,AT1G19400,AT1G25175,AT1G27130,AT1G27290,AT1G27600,AT1G30820,AT1G32090,AT1G42470,AT1G55810,AT1G56140,AT1G59870,AT1G70210,AT1G71410,AT1G71970,AT1G76410,AT1G78080,AT1G78700,AT2G01070,AT2G02570,AT2G07180,AT2G11240,AT2G14878,AT2G14890,AT2G16586,AT2G19800,AT2G21050,AT2G23320,AT2G24580,AT2G34690,AT2G36220,AT2G36320,AT2G36900,AT2G37130,AT2G38120…
2	AT5G07680	ANAC079	24	0	PWM2538	JASPAR	MA0939.1	542	0.00160178	0.00543939	87	AT1G01240,AT1G01710,AT1G02850,AT1G07240,AT1G07650,AT1G10070,AT1G11260,AT1G12780,AT1G14740,AT1G15210,AT1G17500,AT1G20620,AT1G21400,AT1G21980,AT1G27600,AT1G31040,AT1G53830,AT1G53885,AT1G53903,AT1G60140,AT1G62480,AT1G64660,AT1G78130,AT1G78970,AT1G80380,AT2G01450,AT2G14170,AT2G17880,AT2G19570,AT2G23320,AT2G30740,AT2G30990,AT2G38120,AT2G42570,AT2G42580,AT2G42890,AT2G43400,AT2G44500,AT3G06960,AT3G14050…
2	AT5G07680	ANAC079	24	0	PWM1538	CisBP	M1307_1.01	644	0.00348003	0.0099835	85	AT1G01240,AT1G01710,AT1G02850,AT1G07240,AT1G07650,AT1G10070,AT1G11260,AT1G12780,AT1G14740,AT1G15210,AT1G17500,AT1G20620,AT1G21400,AT1G27600,AT1G31040,AT1G53830,AT1G53885,AT1G53903,AT1G60140,AT1G62480,AT1G64660,AT1G78130,AT1G78970,AT1G80380,AT2G01450,AT2G14170,AT2G17880,AT2G23320,AT2G30740,AT2G38120,AT2G42570,AT2G42580,AT2G42890,AT2G43400,AT2G44500,AT3G06960,AT3G14050,AT3G17580,AT3G20770,AT3G24715…
2	AT5G66300	ANAC105	10	0	PWM2714	UNIPROBE	UP00579	548	0.00160178	0.00543939	87	AT1G01240,AT1G02850,AT1G03790,AT1G03870,AT1G04680,AT1G05890,AT1G06570,AT1G10070,AT1G11120,AT1G11260,AT1G12080,AT1G14740,AT1G15800,AT1G17500,AT1G20620,AT1G21400,AT1G22110,AT1G23060,AT1G27290,AT1G29025,AT1G32450,AT1G60610,AT1G64660,AT1G70710,AT1G71410,AT1G78150,AT1G78240,AT2G01070,AT2G01950,AT2G07180,AT2G19570,AT2G21050,AT2G28630,AT2G30440,AT2G30740,AT2G42780,AT2G42890,AT2G43750,AT3G03470,AT3G06455…
2	AT5G66300	ANAC105	10	0	PWM2715	UNIPROBE	UP00579	799	0.0101011	0.0233695	82	AT1G02850,AT1G03870,AT1G04680,AT1G06570,AT1G07040,AT1G10130,AT1G11120,AT1G11545,AT1G14740,AT1G20620,AT1G21400,AT1G22110,AT1G27290,AT1G32050,AT1G32450,AT1G32460,AT1G55810,AT1G58030,AT1G60610,AT1G64230,AT1G64660,AT1G66350,AT1G68560,AT1G71970,AT1G76090,AT1G78150,AT1G78240,AT1G78970,AT2G01450,AT2G01950,AT2G21880,AT2G33150,AT2G34690,AT2G36220,AT2G40000,AT2G42320,AT2G42810,AT2G42890,AT3G06850,AT3G11600…
2	AT5G67000	AT5G67000	7	0	PWM2776	DAP-seq	AT5G67000_col	549	0.00160178	0.00543939	87	AT1G01260,AT1G04680,AT1G06850,AT1G07650,AT1G11592,AT1G12080,AT1G15840,AT1G18200,AT1G21980,AT1G27130,AT1G27290,AT1G27600,AT1G32450,AT1G42470,AT1G45015,AT1G54080,AT1G55810,AT1G56140,AT1G58030,AT1G70710,AT1G71410,AT1G75500,AT1G78240,AT2G01190,AT2G01450,AT2G14890,AT2G19800,AT2G20750,AT2G23320,AT2G25964,AT2G28100,AT2G34690,AT2G36220,AT2G37130,AT2G38120,AT2G39700,AT2G40010,AT2G43080,AT2G43680,AT2G43750…
2	AT5G62940	At5g62940	1	0	PWM2982	DAP-seq	AT5G62940_col	553	0.00160178	0.00543939	87	AT1G01710,AT1G04680,AT1G05890,AT1G06850,AT1G08590,AT1G11000,AT1G11260,AT1G12440,AT1G15670,AT1G19835,AT1G30820,AT1G32050,AT1G52190,AT1G53280,AT1G53885,AT1G53903,AT1G60140,AT1G64640,AT1G70990,AT1G74660,AT1G75500,AT1G78080,AT1G78240,AT1G80280,AT2G01450,AT2G14170,AT2G14890,AT2G14900,AT2G21880,AT2G23320,AT2G28630,AT2G30740,AT2G30930,AT2G30990,AT2G31980,AT2G37130,AT2G38120,AT2G42430,AT2G42570,AT2G42890…
2	AT1G03840	MGP	34	0	PWM3048	DAP-seq	MGP_col	555	0.00160178	0.00543939	87	AT1G01240,AT1G03870,AT1G04680,AT1G06390,AT1G06850,AT1G12440,AT1G13260,AT1G14920,AT1G19870,AT1G20620,AT1G32090,AT1G32450,AT1G42470,AT1G53830,AT1G54080,AT1G59870,AT1G60140,AT1G70710,AT1G71970,AT1G74660,AT1G75500,AT1G78210,AT1G78970,AT1G80240,AT2G02570,AT2G17450,AT2G17880,AT2G19800,AT2G21880,AT2G28630,AT2G30930,AT2G30990,AT2G36220,AT2G37130,AT2G38120,AT2G40000,AT2G42320,AT2G42570,AT2G42810,AT2G43070…
2	AT5G14340	AtMYB40	29	0	PWM3252	DAP-seq	MYB40_col	559	0.00160178	0.00543939	87	AT1G06390,AT1G06570,AT1G06850,AT1G07650,AT1G10130,AT1G12440,AT1G12780,AT1G16930,AT1G27210,AT1G29025,AT1G30820,AT1G31040,AT1G32050,AT1G32170,AT1G54080,AT1G54630,AT1G55510,AT1G62480,AT1G64230,AT1G64660,AT1G66180,AT1G66280,AT1G66350,AT1G70710,AT1G72180,AT1G74660,AT1G76090,AT1G76410,AT1G78080,AT2G07180,AT2G11240,AT2G14890,AT2G16586,AT2G23320,AT2G24300,AT2G28630,AT2G33340,AT2G34690,AT2G38120,AT2G39350…
2	AT5G23280	TCP7	1	0	PWM3490	DAP-seq	TCP7_col	562	0.00160178	0.00543939	87	AT1G01090,AT1G01240,AT1G02850,AT1G03870,AT1G06390,AT1G06850,AT1G07650,AT1G10130,AT1G11120,AT1G11545,AT1G13260,AT1G15800,AT1G19540,AT1G21400,AT1G21680,AT1G26580,AT1G30820,AT1G31040,AT1G42470,AT1G58030,AT1G62480,AT1G63690,AT1G65310,AT1G74660,AT1G75500,AT1G75540,AT1G78700,AT1G80280,AT2G01450,AT2G11240,AT2G20750,AT2G21050,AT2G21880,AT2G23320,AT2G28630,AT2G36220,AT2G36320,AT2G39700,AT2G42570,AT2G42810…
2	AT5G23280	TCP7	1	0	PWM993	CisBP	M1527_1.01	577	0.00160178	0.00543939	87	AT1G01090,AT1G01240,AT1G01710,AT1G02850,AT1G03870,AT1G05890,AT1G06850,AT1G10130,AT1G11120,AT1G13260,AT1G15800,AT1G15840,AT1G21400,AT1G26580,AT1G27210,AT1G32450,AT1G58030,AT1G60010,AT1G60610,AT1G63690,AT1G65310,AT1G68560,AT1G70710,AT1G70990,AT1G75500,AT2G01100,AT2G21050,AT2G21880,AT2G28630,AT2G34690,AT2G42890,AT3G01516,AT3G11600,AT3G16240,AT3G18200,AT3G28910,AT3G43270,AT3G45040,AT3G50260,AT3G58850…
2	AT4G31550	ATWRKY11	5	0	PWM3512	DAP-seq	WRKY11_col	563	0.00160178	0.00543939	87	AT1G04680,AT1G04820,AT1G07240,AT1G07310,AT1G07650,AT1G11545,AT1G11592,AT1G14740,AT1G15800,AT1G16930,AT1G19835,AT1G19870,AT1G32450,AT1G32460,AT1G33610,AT1G42470,AT1G45015,AT1G58030,AT1G60140,AT1G68690,AT1G70710,AT1G75500,AT1G78240,AT1G79750,AT1G80570,AT2G01450,AT2G14170,AT2G14878,AT2G19800,AT2G23320,AT2G28570,AT2G30440,AT2G33150,AT2G38400,AT2G39350,AT2G39700,AT2G42320,AT2G42430,AT2G42570,AT2G42580…
2	AT4G31550	ATWRKY11	5	0	PWM463	AthaMAP		1042	0.026035	0.0466342	79	AT1G01710,AT1G01960,AT1G02840,AT1G06390,AT1G07240,AT1G07650,AT1G10130,AT1G11000,AT1G11545,AT1G14910,AT1G14920,AT1G15670,AT1G19400,AT1G25175,AT1G27210,AT1G28260,AT1G29025,AT1G32450,AT1G42470,AT1G45015,AT1G55810,AT1G68690,AT1G80380,AT2G01190,AT2G07180,AT2G21050,AT2G21880,AT2G23170,AT2G25490,AT2G36320,AT2G36900,AT2G42320,AT2G42810,AT2G43070,AT2G43680,AT3G11080,AT3G15540,AT3G20810,AT3G50260,AT3G52140…
2	AT4G01720	AtWRKY47	18	0	PWM3554	DAP-seq	WRKY47_col	564	0.00160178	0.00543939	87	AT1G04680,AT1G07650,AT1G10130,AT1G10210,AT1G11260,AT1G11545,AT1G13260,AT1G14740,AT1G15670,AT1G18200,AT1G20620,AT1G23060,AT1G32170,AT1G32450,AT1G32460,AT1G33610,AT1G42470,AT1G45015,AT1G54100,AT1G59870,AT1G60140,AT1G66350,AT1G70210,AT1G70990,AT1G78240,AT1G78895,AT1G79750,AT2G01450,AT2G11240,AT2G14878,AT2G14890,AT2G17450,AT2G20750,AT2G24580,AT2G28570,AT2G28630,AT2G30440,AT2G30460,AT2G38120,AT2G38400…
2	AT4G01720	AtWRKY47	18	0	PWM1328	CisBP	M1561_1.01	847	0.014034	0.0302804	81	AT1G01960,AT1G04680,AT1G07650,AT1G14740,AT1G15670,AT1G15800,AT1G15840,AT1G18200,AT1G19870,AT1G20190,AT1G32170,AT1G32460,AT1G33610,AT1G45015,AT1G54100,AT1G55810,AT1G70210,AT1G70990,AT1G79750,AT1G80280,AT1G80380,AT2G01190,AT2G01450,AT2G14878,AT2G14890,AT2G17450,AT2G23320,AT2G25490,AT2G28630,AT2G40010,AT2G40420,AT2G42320,AT2G45430,AT3G01516,AT3G07020,AT3G12100,AT3G13310,AT3G15540,AT3G50650,AT3G52140…
2	AT1G76420	ANAC031	1	0	PWM864	CisBP	M1309_1.01	569	0.00160178	0.00543939	87	AT1G02850,AT1G03790,AT1G07240,AT1G11260,AT1G14740,AT1G15210,AT1G17500,AT1G20620,AT1G21400,AT1G27290,AT1G27600,AT1G28260,AT1G30820,AT1G31040,AT1G32090,AT1G32450,AT1G52190,AT1G53280,AT1G62480,AT1G64660,AT1G66180,AT1G70210,AT1G78130,AT1G78210,AT2G01100,AT2G14170,AT2G17450,AT2G17880,AT2G24300,AT2G30740,AT2G38120,AT2G42890,AT2G43750,AT2G44500,AT2G45050,AT3G03470,AT3G06455,AT3G11080,AT3G14050,AT3G16640…
2	AT3G04060	anac046	19	0	PWM865	CisBP	M1309_1.01	570	0.00160178	0.00543939	87	AT1G02850,AT1G03790,AT1G07240,AT1G11260,AT1G14740,AT1G15210,AT1G17500,AT1G20620,AT1G21400,AT1G27290,AT1G27600,AT1G28260,AT1G30820,AT1G31040,AT1G32090,AT1G32450,AT1G52190,AT1G53280,AT1G62480,AT1G64660,AT1G66180,AT1G70210,AT1G78130,AT1G78210,AT2G01100,AT2G14170,AT2G17450,AT2G17880,AT2G24300,AT2G30740,AT2G38120,AT2G42890,AT2G43750,AT2G44500,AT2G45050,AT3G03470,AT3G06455,AT3G11080,AT3G14050,AT3G16640…
2	AT3G04060	anac046	19	0	PWM1604	PBM		743	0.00717502	0.0175031	83	AT1G01240,AT1G01710,AT1G02850,AT1G03790,AT1G04820,AT1G11260,AT1G12080,AT1G13260,AT1G15800,AT1G17500,AT1G19835,AT1G20620,AT1G27290,AT1G30820,AT1G31040,AT1G32050,AT1G32090,AT1G32450,AT1G50010,AT1G52190,AT1G53280,AT1G53885,AT1G53903,AT1G60010,AT1G66180,AT1G70210,AT1G75500,AT2G07180,AT2G17880,AT2G19800,AT2G28630,AT2G33340,AT2G38120,AT2G38530,AT2G42890,AT2G43400,AT2G44500,AT2G45620,AT3G03470,AT3G06455…
2	AT3G04060	anac046	19	0	PWM2535	JASPAR	MA0936.1	1015	0.026035	0.0466342	79	AT1G01180,AT1G02850,AT1G03790,AT1G04680,AT1G07240,AT1G10070,AT1G11260,AT1G12080,AT1G12780,AT1G13260,AT1G15210,AT1G20620,AT1G21400,AT1G27290,AT1G30820,AT1G31040,AT1G32090,AT1G32450,AT1G52190,AT1G53280,AT1G55510,AT1G64660,AT1G66180,AT1G70210,AT1G78130,AT1G78240,AT1G80570,AT2G07180,AT2G17880,AT2G33340,AT2G36220,AT2G38120,AT2G38530,AT2G40420,AT2G44500,AT2G45620,AT3G03470,AT3G14050,AT3G19390,AT3G20410…
2	AT5G18270	ANAC087	15	0	PWM867	CisBP	M1309_1.01	572	0.00160178	0.00543939	87	AT1G02850,AT1G03790,AT1G07240,AT1G11260,AT1G14740,AT1G15210,AT1G17500,AT1G20620,AT1G21400,AT1G27290,AT1G27600,AT1G28260,AT1G30820,AT1G31040,AT1G32090,AT1G32450,AT1G52190,AT1G53280,AT1G62480,AT1G64660,AT1G66180,AT1G70210,AT1G78130,AT1G78210,AT2G01100,AT2G14170,AT2G17450,AT2G17880,AT2G24300,AT2G30740,AT2G38120,AT2G42890,AT2G43750,AT2G44500,AT2G45050,AT3G03470,AT3G06455,AT3G11080,AT3G14050,AT3G16640…
2	AT5G39610	ANAC092	19	0	PWM868	CisBP	M1309_1.01	573	0.00160178	0.00543939	87	AT1G02850,AT1G03790,AT1G07240,AT1G11260,AT1G14740,AT1G15210,AT1G17500,AT1G20620,AT1G21400,AT1G27290,AT1G27600,AT1G28260,AT1G30820,AT1G31040,AT1G32090,AT1G32450,AT1G52190,AT1G53280,AT1G62480,AT1G64660,AT1G66180,AT1G70210,AT1G78130,AT1G78210,AT2G01100,AT2G14170,AT2G17450,AT2G17880,AT2G24300,AT2G30740,AT2G38120,AT2G42890,AT2G43750,AT2G44500,AT2G45050,AT3G03470,AT3G06455,AT3G11080,AT3G14050,AT3G16640…
2	AT5G39610	ANAC092	19	0	PWM2640	JASPAR	MA1044.1	954	0.0192419	0.0373789	80	AT1G01260,AT1G02840,AT1G05890,AT1G07650,AT1G11545,AT1G13260,AT1G15800,AT1G19835,AT1G20190,AT1G20620,AT1G21400,AT1G27290,AT1G30820,AT1G32090,AT1G32450,AT1G52190,AT1G53280,AT1G60610,AT1G75500,AT1G78080,AT1G78210,AT2G01100,AT2G11240,AT2G14890,AT2G14900,AT2G21880,AT2G33340,AT2G36220,AT2G41190,AT2G42810,AT2G42890,AT2G44500,AT2G45620,AT3G01516,AT3G02170,AT3G06455,AT3G11080,AT3G13450,AT3G15630,AT3G18200…
2	AT5G53950	ANAC098	2	0	PWM869	CisBP	M1309_1.01	574	0.00160178	0.00543939	87	AT1G02850,AT1G03790,AT1G07240,AT1G11260,AT1G14740,AT1G15210,AT1G17500,AT1G20620,AT1G21400,AT1G27290,AT1G27600,AT1G28260,AT1G30820,AT1G31040,AT1G32090,AT1G32450,AT1G52190,AT1G53280,AT1G62480,AT1G64660,AT1G66180,AT1G70210,AT1G78130,AT1G78210,AT2G01100,AT2G14170,AT2G17450,AT2G17880,AT2G24300,AT2G30740,AT2G38120,AT2G42890,AT2G43750,AT2G44500,AT2G45050,AT3G03470,AT3G06455,AT3G11080,AT3G14050,AT3G16640…
2	AT3G11440	ATMYB65	2	0	PWM1255	CisBP	M1240_1.01	582	0.00237643	0.00737187	86	AT1G01710,AT1G03790,AT1G04680,AT1G10070,AT1G11260,AT1G13210,AT1G20620,AT1G21980,AT1G23060,AT1G27290,AT1G31040,AT1G32460,AT1G42470,AT1G52190,AT1G60010,AT1G62480,AT1G66180,AT1G66350,AT1G70210,AT1G70710,AT1G80280,AT2G17450,AT2G21050,AT2G24580,AT2G25000,AT2G28570,AT2G30460,AT2G39700,AT2G45430,AT2G47780,AT3G08580,AT3G11800,AT3G13300,AT3G28910,AT3G45040,AT3G48990,AT3G50260,AT3G51430,AT3G54770,AT3G55270…
2	AT5G64220	CAMTA2	0	0	PWM1479	CisBP	M0517_1.01	587	0.00237643	0.00737187	86	AT1G01710,AT1G04680,AT1G04820,AT1G11120,AT1G13210,AT1G14740,AT1G18200,AT1G19400,AT1G19835,AT1G20190,AT1G20620,AT1G27290,AT1G32170,AT1G32450,AT1G42470,AT1G45015,AT1G53830,AT1G53840,AT1G56140,AT1G65970,AT1G66180,AT1G66280,AT1G68690,AT1G75500,AT1G76410,AT1G78700,AT2G02570,AT2G07180,AT2G14890,AT2G14900,AT2G17450,AT2G17880,AT2G19800,AT2G21050,AT2G33340,AT2G36220,AT2G40000,AT2G42010,AT2G42890,AT2G43070…
2	AT5G64220	CAMTA2	0	0	PWM2568	JASPAR	MA0969.1	696	0.00502985	0.0133213	84	AT1G01710,AT1G04680,AT1G04820,AT1G11120,AT1G13210,AT1G14740,AT1G18200,AT1G19835,AT1G20190,AT1G20620,AT1G27290,AT1G32170,AT1G32450,AT1G42470,AT1G45015,AT1G53830,AT1G53840,AT1G56140,AT1G65970,AT1G66180,AT1G66280,AT1G68690,AT1G75500,AT1G76410,AT1G78700,AT2G02570,AT2G07180,AT2G14890,AT2G14900,AT2G17450,AT2G17880,AT2G19800,AT2G21050,AT2G33340,AT2G36220,AT2G40000,AT2G42010,AT2G42890,AT2G43070,AT2G44500…
2	AT5G64220	CAMTA2	0	0	PWM495	AthaMAP		724	0.00502985	0.0133213	84	AT1G01960,AT1G04680,AT1G05620,AT1G05890,AT1G06850,AT1G10070,AT1G12080,AT1G19400,AT1G19835,AT1G20190,AT1G32050,AT1G32450,AT1G53830,AT1G62480,AT1G63690,AT1G66180,AT1G70210,AT1G76410,AT1G78700,AT1G80380,AT2G01070,AT2G01100,AT2G02570,AT2G07180,AT2G17450,AT2G20120,AT2G21050,AT2G21660,AT2G23320,AT2G28630,AT2G30460,AT2G36220,AT2G42780,AT2G43070,AT2G43680,AT2G44500,AT2G46970,AT3G02170,AT3G07010,AT3G08580…
2	AT1G29160	COG1	0	0	PWM1494	CisBP	M0571_1.01	589	0.00237643	0.00737187	86	AT1G01960,AT1G05890,AT1G10210,AT1G11120,AT1G12440,AT1G12780,AT1G15840,AT1G16930,AT1G18200,AT1G23060,AT1G50430,AT1G52190,AT1G52740,AT1G60140,AT1G66180,AT1G66350,AT1G68560,AT1G74660,AT1G79750,AT2G01190,AT2G01950,AT2G14900,AT2G17450,AT2G20770,AT2G23320,AT2G24580,AT2G28630,AT2G30930,AT2G34690,AT2G36320,AT2G36900,AT2G38120,AT2G40420,AT2G42430,AT2G42570,AT2G42890,AT2G43680,AT2G46970,AT2G47000,AT3G07010…
2	AT1G17950	ATMYB52	9	0	PWM1550	PBM		590	0.00237643	0.00737187	86	AT1G01710,AT1G03790,AT1G04680,AT1G06850,AT1G11260,AT1G12440,AT1G15800,AT1G16930,AT1G19835,AT1G23060,AT1G31040,AT1G52190,AT1G52830,AT1G53280,AT1G54630,AT1G63690,AT1G64660,AT1G66280,AT1G68560,AT1G70210,AT1G75500,AT1G78150,AT1G78240,AT2G01190,AT2G14878,AT2G23320,AT2G36320,AT2G36900,AT2G38120,AT2G40420,AT2G42430,AT2G42780,AT2G45430,AT2G46970,AT3G08580,AT3G11800,AT3G14050,AT3G16640,AT3G17100,AT3G19820…
2	AT1G17950	ATMYB52	9	0	PWM1123	PBM		632	0.00348003	0.0099835	85	AT1G06390,AT1G07650,AT1G10130,AT1G11260,AT1G11545,AT1G12080,AT1G13260,AT1G20190,AT1G21980,AT1G23060,AT1G28260,AT1G32050,AT1G52190,AT1G52830,AT1G66180,AT1G66350,AT1G68690,AT1G71410,AT1G76410,AT1G78150,AT1G78970,AT1G80280,AT2G01190,AT2G11240,AT2G14890,AT2G17880,AT2G24300,AT2G24580,AT2G30990,AT2G40420,AT2G42430,AT2G46970,AT3G07010,AT3G12100,AT3G13300,AT3G17100,AT3G20770,AT3G21700,AT3G24715,AT3G25717…
2	AT1G43160	RAP26	4	0	PWM2648	JASPAR	MA1052.1	596	0.00237643	0.00737187	86	AT1G01180,AT1G01960,AT1G06850,AT1G07040,AT1G07650,AT1G11545,AT1G13260,AT1G16930,AT1G19400,AT1G25175,AT1G27130,AT1G27600,AT1G30820,AT1G32090,AT1G42470,AT1G56140,AT1G58030,AT1G66350,AT1G70210,AT1G70710,AT1G71970,AT1G78240,AT1G80570,AT2G01070,AT2G01190,AT2G02570,AT2G11240,AT2G14170,AT2G14878,AT2G16586,AT2G19800,AT2G23320,AT2G34690,AT2G36900,AT2G37130,AT2G40010,AT2G42430,AT2G44500,AT3G06960,AT3G11600…
2	AT1G43160	RAP26	4	0	PWM1564	PBM		791	0.0101011	0.0233695	82	AT1G01180,AT1G06850,AT1G07040,AT1G07650,AT1G11545,AT1G13260,AT1G15840,AT1G22110,AT1G25175,AT1G27130,AT1G27600,AT1G30820,AT1G32090,AT1G45015,AT1G56140,AT1G60010,AT1G66350,AT1G70210,AT1G70710,AT1G71970,AT1G78240,AT1G78700,AT1G80240,AT1G80570,AT2G02570,AT2G11240,AT2G14878,AT2G16586,AT2G19800,AT2G23320,AT2G30740,AT2G36900,AT2G37130,AT2G40010,AT2G42430,AT3G06960,AT3G13460,AT3G13772,AT3G14050,AT3G18530…
2	AT1G43160	RAP26	4	0	PWM2856	DAP-seq	RAP26_col	961	0.0192419	0.0373789	80	AT1G01260,AT1G02840,AT1G06850,AT1G07040,AT1G07650,AT1G12440,AT1G15840,AT1G19400,AT1G21980,AT1G23060,AT1G27130,AT1G27600,AT1G30820,AT1G42470,AT1G45015,AT1G55810,AT1G56140,AT1G58030,AT1G60010,AT1G60610,AT1G70210,AT1G70710,AT1G71410,AT1G78700,AT1G80570,AT2G14170,AT2G14878,AT2G19800,AT2G20750,AT2G20770,AT2G23320,AT2G25964,AT2G30440,AT2G36900,AT2G37130,AT2G40010,AT2G43680,AT3G06960,AT3G11600,AT3G13460…
2	AT5G18560	PUCHI	35	0	PWM2847	DAP-seq	PUCHI_col	599	0.00237643	0.00737187	86	AT1G01260,AT1G03870,AT1G06850,AT1G07040,AT1G07650,AT1G12440,AT1G15840,AT1G18200,AT1G19400,AT1G21980,AT1G26580,AT1G27130,AT1G27290,AT1G27600,AT1G30820,AT1G32050,AT1G45015,AT1G50430,AT1G53840,AT1G55810,AT1G56140,AT1G58030,AT1G60610,AT1G70210,AT1G70710,AT1G71410,AT1G80570,AT2G14878,AT2G20120,AT2G20750,AT2G21050,AT2G23320,AT2G25964,AT2G26355,AT2G28630,AT2G30440,AT2G34690,AT2G36220,AT2G36900,AT2G38120…
2	AT1G76110	AT1G76110	5	0	PWM2867	DAP-seq	AT1G76110_col	601	0.00237643	0.00737187	86	AT1G03790,AT1G03870,AT1G06390,AT1G09570,AT1G11000,AT1G11260,AT1G11545,AT1G11592,AT1G19835,AT1G21980,AT1G29025,AT1G30820,AT1G52190,AT1G56140,AT1G60010,AT1G60610,AT1G66180,AT1G66280,AT1G68690,AT1G70710,AT1G74660,AT1G75500,AT1G78080,AT1G78240,AT1G80570,AT2G02570,AT2G14890,AT2G14900,AT2G17450,AT2G19800,AT2G21050,AT2G21880,AT2G23320,AT2G24300,AT2G30440,AT2G36900,AT2G38400,AT2G39350,AT2G40000,AT2G40420…
2	AT3G01530	ATMYB57	30	0	PWM3266	DAP-seq	MYB57_col	606	0.00237643	0.00737187	86	AT1G05890,AT1G07650,AT1G10130,AT1G10210,AT1G11000,AT1G11260,AT1G12440,AT1G14910,AT1G17810,AT1G18200,AT1G22110,AT1G25175,AT1G31040,AT1G32050,AT1G54080,AT1G54630,AT1G60010,AT1G63690,AT1G66180,AT1G72180,AT1G76090,AT1G76410,AT1G78130,AT1G78970,AT2G01190,AT2G11240,AT2G14170,AT2G16586,AT2G17450,AT2G20750,AT2G23320,AT2G28100,AT2G28630,AT2G33340,AT2G36320,AT2G36900,AT2G38120,AT2G42430,AT2G47000,AT3G02170…
2	AT1G08810	AtMYB60	6	0	PWM3269	DAP-seq	MYB60_col	607	0.00237643	0.00737187	86	AT1G01710,AT1G01960,AT1G10210,AT1G11120,AT1G11260,AT1G21980,AT1G26580,AT1G27600,AT1G32460,AT1G54630,AT1G55510,AT1G60010,AT1G62480,AT1G66280,AT1G66350,AT1G70710,AT1G70990,AT1G75540,AT1G78080,AT1G78970,AT1G79750,AT2G14900,AT2G20750,AT2G21660,AT2G21880,AT2G24300,AT2G30460,AT2G34020,AT2G34690,AT2G36320,AT2G36900,AT2G41190,AT2G42320,AT2G42810,AT2G42890,AT2G43400,AT2G46970,AT3G07010,AT3G07020,AT3G11800…
2	AT2G23320	AtWRKY15	14	0	PWM3515	DAP-seq	WRKY15_col	611	0.00237643	0.00737187	86	AT1G04680,AT1G07240,AT1G07310,AT1G07650,AT1G11260,AT1G11545,AT1G14740,AT1G15800,AT1G16930,AT1G17500,AT1G19870,AT1G32460,AT1G33610,AT1G42470,AT1G45015,AT1G68690,AT1G70710,AT1G75500,AT1G78240,AT1G79750,AT1G80570,AT2G01450,AT2G14170,AT2G14878,AT2G14890,AT2G17450,AT2G19800,AT2G23320,AT2G25000,AT2G28570,AT2G30440,AT2G33150,AT2G39350,AT2G40010,AT2G42320,AT2G42570,AT2G42580,AT3G07020,AT3G11080,AT3G13772…
2	AT4G26640	AtWRKY20	0	0	PWM3521	DAP-seq	WRKY20_col	612	0.00237643	0.00737187	86	AT1G01960,AT1G04680,AT1G07240,AT1G07650,AT1G10130,AT1G11545,AT1G14740,AT1G15670,AT1G15800,AT1G18200,AT1G25175,AT1G31040,AT1G32170,AT1G32460,AT1G33610,AT1G45015,AT1G70710,AT1G70990,AT1G74660,AT1G75500,AT1G79750,AT1G80570,AT2G01450,AT2G07180,AT2G14170,AT2G14878,AT2G14890,AT2G17450,AT2G23320,AT2G25000,AT2G28570,AT2G28630,AT2G30460,AT2G33150,AT2G36320,AT2G38120,AT2G38400,AT2G40010,AT2G40420,AT2G42320…
2	AT1G07640	OBP2	3	0	PWM707	AGRIS		618	0.00237643	0.00737187	86	AT1G01960,AT1G03790,AT1G04680,AT1G06570,AT1G13210,AT1G14740,AT1G18200,AT1G19835,AT1G25320,AT1G42470,AT1G53830,AT1G54080,AT1G55810,AT1G58030,AT1G60140,AT1G62480,AT1G63690,AT1G72180,AT1G74660,AT1G76090,AT1G78080,AT2G01100,AT2G14170,AT2G16586,AT2G20750,AT2G21050,AT2G28570,AT2G30460,AT2G33150,AT2G33340,AT2G36220,AT2G40010,AT2G40420,AT2G42580,AT2G44500,AT2G46970,AT3G06455,AT3G14050,AT3G16640,AT3G16740…
2	AT2G40740	ATWRKY55	20	0	PWM888	CisBP	M1567_1.01	619	0.00237643	0.00737187	86	AT1G01960,AT1G07650,AT1G10130,AT1G14740,AT1G15800,AT1G18200,AT1G19870,AT1G20190,AT1G25175,AT1G32170,AT1G32450,AT1G32460,AT1G45015,AT1G53885,AT1G53903,AT1G66180,AT1G68690,AT1G70710,AT1G70990,AT1G75500,AT1G78240,AT1G79750,AT1G80280,AT2G01190,AT2G01450,AT2G07180,AT2G14878,AT2G14890,AT2G17450,AT2G20750,AT2G20770,AT2G23320,AT2G25490,AT2G28630,AT2G33340,AT2G36320,AT2G39700,AT2G40010,AT2G40420,AT2G42320…
2	AT2G40740	ATWRKY55	20	0	PWM3558	DAP-seq	WRKY55_col	720	0.00502985	0.0133213	84	AT1G01960,AT1G04680,AT1G04820,AT1G07650,AT1G11260,AT1G11545,AT1G11592,AT1G14740,AT1G15800,AT1G18200,AT1G19835,AT1G19870,AT1G32170,AT1G32460,AT1G33610,AT1G45015,AT1G58030,AT1G68690,AT1G70710,AT1G70990,AT1G75500,AT1G79750,AT1G80240,AT1G80570,AT2G01450,AT2G14878,AT2G14890,AT2G17450,AT2G19800,AT2G23320,AT2G28570,AT2G33150,AT2G39700,AT2G40010,AT2G40420,AT2G42320,AT2G42430,AT2G43070,AT2G43080,AT2G45430…
2	AT2G46400	ATWRKY46	18	0	PWM890	CisBP	M1567_1.01	621	0.00237643	0.00737187	86	AT1G01960,AT1G07650,AT1G10130,AT1G14740,AT1G15800,AT1G18200,AT1G19870,AT1G20190,AT1G25175,AT1G32170,AT1G32450,AT1G32460,AT1G45015,AT1G53885,AT1G53903,AT1G66180,AT1G68690,AT1G70710,AT1G70990,AT1G75500,AT1G78240,AT1G79750,AT1G80280,AT2G01190,AT2G01450,AT2G07180,AT2G14878,AT2G14890,AT2G17450,AT2G20750,AT2G20770,AT2G23320,AT2G25490,AT2G28630,AT2G33340,AT2G36320,AT2G39700,AT2G40010,AT2G40420,AT2G42320…
2	AT2G46400	ATWRKY46	18	0	PWM3552	DAP-seq	WRKY46_col	1041	0.026035	0.0466342	79	AT1G07240,AT1G11260,AT1G11545,AT1G14740,AT1G17500,AT1G23060,AT1G25175,AT1G32450,AT1G32460,AT1G33610,AT1G42470,AT1G70990,AT1G78130,AT1G78240,AT1G78970,AT1G79750,AT1G80240,AT1G80570,AT2G01450,AT2G14170,AT2G14878,AT2G14900,AT2G17450,AT2G23320,AT2G24300,AT2G28570,AT2G30440,AT2G30740,AT2G33150,AT2G39700,AT2G40000,AT2G42320,AT2G43070,AT2G43680,AT2G47000,AT3G06455,AT3G07020,AT3G11080,AT3G21330,AT3G45730…
2	AT4G11070	AtWRKY41	0	0	PWM892	CisBP	M1567_1.01	622	0.00237643	0.00737187	86	AT1G01960,AT1G07650,AT1G10130,AT1G14740,AT1G15800,AT1G18200,AT1G19870,AT1G20190,AT1G25175,AT1G32170,AT1G32450,AT1G32460,AT1G45015,AT1G53885,AT1G53903,AT1G66180,AT1G68690,AT1G70710,AT1G70990,AT1G75500,AT1G78240,AT1G79750,AT1G80280,AT2G01190,AT2G01450,AT2G07180,AT2G14878,AT2G14890,AT2G17450,AT2G20750,AT2G20770,AT2G23320,AT2G25490,AT2G28630,AT2G33340,AT2G36320,AT2G39700,AT2G40010,AT2G40420,AT2G42320…
2	AT3G21270	ADOF2	2	0	PWM1052	CisBP	M0574_1.01	626	0.00348003	0.0099835	85	AT1G01710,AT1G04680,AT1G07040,AT1G11120,AT1G11260,AT1G12440,AT1G13260,AT1G14740,AT1G15670,AT1G19870,AT1G20190,AT1G22110,AT1G23060,AT1G28260,AT1G30820,AT1G32450,AT1G42470,AT1G52190,AT1G55810,AT1G63690,AT1G64230,AT1G64660,AT1G66180,AT1G68560,AT1G70210,AT1G70710,AT1G70990,AT1G75500,AT1G80280,AT2G11240,AT2G14890,AT2G17450,AT2G23320,AT2G36220,AT2G36320,AT2G38120,AT2G40420,AT2G42430,AT2G42890,AT2G43080…
2	AT5G43170	AZF3	8	0	PWM1076	CisBP	M0350_1.01	628	0.00348003	0.0099835	85	AT1G01960,AT1G05890,AT1G10130,AT1G13260,AT1G15210,AT1G21980,AT1G25175,AT1G27210,AT1G29025,AT1G30820,AT1G32090,AT1G32450,AT1G33610,AT1G42470,AT1G50010,AT1G53280,AT1G54080,AT1G54100,AT1G58030,AT1G60010,AT1G65310,AT1G66180,AT1G74660,AT1G75500,AT1G78080,AT1G78240,AT1G80280,AT2G01190,AT2G01450,AT2G07180,AT2G14170,AT2G24300,AT2G28630,AT2G30440,AT2G33340,AT2G38120,AT2G39700,AT2G42570,AT2G42890,AT2G43750…
2	AT1G69310	ATWRKY57	12	0	PWM1098	CisBP	M1550_1.01	629	0.00348003	0.0099835	85	AT1G07040,AT1G07240,AT1G07650,AT1G09570,AT1G17500,AT1G18200,AT1G19870,AT1G25175,AT1G45015,AT1G59870,AT1G70710,AT1G70990,AT1G74660,AT1G75500,AT1G78240,AT1G79750,AT1G80570,AT2G01190,AT2G01450,AT2G14170,AT2G14878,AT2G14890,AT2G14900,AT2G17450,AT2G23320,AT2G25000,AT2G28630,AT2G30440,AT2G33150,AT2G33340,AT2G39700,AT2G40010,AT2G40420,AT2G42320,AT2G43080,AT3G07010,AT3G07020,AT3G11080,AT3G13772,AT3G19390…
2	AT1G69310	ATWRKY57	12	0	PWM2683	JASPAR	MA1089.1	701	0.00502985	0.0133213	84	AT1G07040,AT1G07240,AT1G07650,AT1G09570,AT1G17500,AT1G18200,AT1G25175,AT1G45015,AT1G59870,AT1G70710,AT1G74660,AT1G75500,AT1G78240,AT1G79750,AT1G80570,AT2G01190,AT2G01450,AT2G14170,AT2G14878,AT2G14890,AT2G14900,AT2G17450,AT2G23320,AT2G25000,AT2G28630,AT2G30440,AT2G33150,AT2G33340,AT2G39700,AT2G40010,AT2G40420,AT2G42320,AT2G43080,AT3G07010,AT3G07020,AT3G11080,AT3G13772,AT3G19390,AT3G19820,AT3G21330…
2	AT5G43290	ATWRKY49	14	0	PWM1101	CisBP	M1550_1.01	631	0.00348003	0.0099835	85	AT1G07040,AT1G07240,AT1G07650,AT1G09570,AT1G17500,AT1G18200,AT1G19870,AT1G25175,AT1G45015,AT1G59870,AT1G70710,AT1G70990,AT1G74660,AT1G75500,AT1G78240,AT1G79750,AT1G80570,AT2G01190,AT2G01450,AT2G14170,AT2G14878,AT2G14890,AT2G14900,AT2G17450,AT2G23320,AT2G25000,AT2G28630,AT2G30440,AT2G33150,AT2G33340,AT2G39700,AT2G40010,AT2G40420,AT2G42320,AT2G43080,AT3G07010,AT3G07020,AT3G11080,AT3G13772,AT3G19390…
2	AT2G28710	AT2G28710	5	0	PWM1506	CisBP	M0353_1.01	640	0.00348003	0.0099835	85	AT1G02840,AT1G02850,AT1G04680,AT1G05890,AT1G06850,AT1G07530,AT1G10070,AT1G10130,AT1G13260,AT1G15670,AT1G15800,AT1G19540,AT1G25175,AT1G27600,AT1G28260,AT1G31040,AT1G45015,AT1G53280,AT1G54080,AT1G58030,AT1G60010,AT1G60730,AT1G62770,AT1G66180,AT1G68560,AT1G79750,AT2G07180,AT2G14170,AT2G25490,AT2G28630,AT2G34020,AT2G36900,AT2G37130,AT2G42010,AT2G42320,AT2G42580,AT2G42890,AT2G43750,AT2G45430,AT3G06850…
2	AT2G24430	ANAC038	7	0	PWM1537	CisBP	M1307_1.01	643	0.00348003	0.0099835	85	AT1G01240,AT1G01710,AT1G02850,AT1G07240,AT1G07650,AT1G10070,AT1G11260,AT1G12780,AT1G14740,AT1G15210,AT1G17500,AT1G20620,AT1G21400,AT1G27600,AT1G31040,AT1G53830,AT1G53885,AT1G53903,AT1G60140,AT1G62480,AT1G64660,AT1G78130,AT1G78970,AT1G80380,AT2G01450,AT2G14170,AT2G17880,AT2G23320,AT2G30740,AT2G38120,AT2G42570,AT2G42580,AT2G42890,AT2G43400,AT2G44500,AT3G06960,AT3G14050,AT3G17580,AT3G20770,AT3G24715…
2	AT5G60120	TOE2	16	0	PWM1572	PBM		645	0.00348003	0.0099835	85	AT1G02850,AT1G03790,AT1G05620,AT1G07040,AT1G07530,AT1G11120,AT1G12440,AT1G15210,AT1G19400,AT1G20620,AT1G25175,AT1G27130,AT1G30820,AT1G32090,AT1G50010,AT1G52190,AT1G52830,AT1G54100,AT1G63690,AT1G64230,AT1G78240,AT1G78970,AT2G01100,AT2G01190,AT2G07180,AT2G14890,AT2G21050,AT2G25490,AT2G28570,AT2G30440,AT2G33340,AT2G36900,AT2G40000,AT2G42570,AT2G42580,AT2G43070,AT2G43080,AT2G43400,AT2G45620,AT3G18200…
2	AT1G44830	AT1G44830	3	0	PWM2747	DAP-seq	AT1G44830_col	649	0.00348003	0.0099835	85	AT1G01240,AT1G01260,AT1G03790,AT1G04680,AT1G06850,AT1G07040,AT1G07650,AT1G10130,AT1G11260,AT1G12440,AT1G12780,AT1G15840,AT1G19400,AT1G19835,AT1G21400,AT1G21980,AT1G27130,AT1G27600,AT1G42470,AT1G45015,AT1G50430,AT1G54080,AT1G55810,AT1G56140,AT1G58030,AT1G60140,AT1G60610,AT1G66350,AT1G70710,AT1G71410,AT1G78130,AT1G78240,AT2G14170,AT2G17450,AT2G19800,AT2G20750,AT2G38120,AT2G39350,AT2G40010,AT2G41190…
2	AT2G28810	AT2G28810	5	0	PWM2972	DAP-seq	AT2G28810_col	656	0.00348003	0.0099835	85	AT1G02850,AT1G04680,AT1G05890,AT1G06850,AT1G08590,AT1G11120,AT1G11260,AT1G15670,AT1G19835,AT1G20620,AT1G31040,AT1G32050,AT1G32450,AT1G42470,AT1G60140,AT1G70990,AT1G75500,AT1G78080,AT1G79750,AT1G80280,AT2G01450,AT2G14890,AT2G14900,AT2G17450,AT2G28630,AT2G30740,AT2G30930,AT2G30990,AT2G31980,AT2G34020,AT2G38120,AT2G39350,AT2G42570,AT2G43680,AT2G45050,AT3G06850,AT3G12100,AT3G16640,AT3G17100,AT3G17580…
2	AT3G27785	ATMYB118	6	0	PWM3231	DAP-seq	MYB118_col	661	0.00348003	0.0099835	85	AT1G03790,AT1G04680,AT1G06390,AT1G11260,AT1G12080,AT1G22110,AT1G25175,AT1G30820,AT1G50010,AT1G52190,AT1G53830,AT1G55510,AT1G60010,AT1G62480,AT1G62770,AT1G64660,AT1G66180,AT1G70990,AT1G72180,AT1G75780,AT1G78080,AT1G78895,AT2G01190,AT2G17880,AT2G21880,AT2G30990,AT2G36900,AT2G38120,AT2G39700,AT2G40000,AT2G42430,AT2G42890,AT2G43070,AT2G43080,AT2G45430,AT3G12100,AT3G17580,AT3G19820,AT3G20810,AT3G21700…
2	AT2G33810	SPL3	0	0	PWM3460	DAP-seq	SPL3_col	665	0.00348003	0.0099835	85	AT1G01710,AT1G04680,AT1G05620,AT1G05890,AT1G10070,AT1G11260,AT1G13260,AT1G14740,AT1G20620,AT1G22110,AT1G28260,AT1G31040,AT1G32460,AT1G33610,AT1G50430,AT1G53280,AT1G54080,AT1G60010,AT1G62480,AT1G64660,AT1G71410,AT1G76090,AT1G78130,AT1G78240,AT1G78970,AT2G01190,AT2G14170,AT2G17450,AT2G23170,AT2G28630,AT2G34690,AT2G36900,AT2G38120,AT2G42320,AT2G42570,AT2G42580,AT2G43080,AT2G45430,AT2G47000,AT3G17580…
2	AT2G33810	SPL3	0	0	PWM2176	JASPAR	MA0577.1	867	0.014034	0.0302804	81	AT1G02850,AT1G04680,AT1G06570,AT1G06850,AT1G07530,AT1G07650,AT1G11260,AT1G14740,AT1G20620,AT1G21400,AT1G21980,AT1G25320,AT1G32450,AT1G33610,AT1G56140,AT1G62480,AT1G62770,AT1G66180,AT1G70210,AT1G71410,AT1G74660,AT1G76410,AT2G01190,AT2G02570,AT2G07180,AT2G21050,AT2G23170,AT2G28100,AT2G30460,AT2G33340,AT2G34690,AT2G36900,AT2G43080,AT2G45050,AT3G01516,AT3G17580,AT3G20340,AT3G21330,AT3G21700,AT3G21720…
2	AT2G33810	SPL3	0	0	PWM949	CisBP	M2240_1.01	917	0.014034	0.0302804	81	AT1G02850,AT1G04680,AT1G06850,AT1G07530,AT1G07650,AT1G11260,AT1G14740,AT1G20620,AT1G21400,AT1G21980,AT1G25320,AT1G32450,AT1G33610,AT1G56140,AT1G60010,AT1G60140,AT1G62770,AT1G66180,AT1G70210,AT1G71410,AT1G74660,AT1G76410,AT2G01190,AT2G02570,AT2G07180,AT2G21050,AT2G23170,AT2G28100,AT2G30460,AT2G36900,AT2G43080,AT2G45050,AT2G45620,AT3G01516,AT3G17580,AT3G20340,AT3G21330,AT3G21700,AT3G21720,AT3G26180…
2	AT2G24570	ATWRKY17	1	0	PWM3517	DAP-seq	WRKY17_col	666	0.00348003	0.0099835	85	AT1G04680,AT1G04820,AT1G07240,AT1G07310,AT1G11545,AT1G14740,AT1G15800,AT1G16930,AT1G18200,AT1G19835,AT1G19870,AT1G21980,AT1G32450,AT1G32460,AT1G33610,AT1G42470,AT1G45015,AT1G58030,AT1G60140,AT1G66350,AT1G68690,AT1G78240,AT1G80570,AT2G01450,AT2G19800,AT2G23320,AT2G24300,AT2G28570,AT2G30440,AT2G33150,AT2G39350,AT2G39700,AT2G42320,AT2G42430,AT2G42570,AT2G42580,AT2G42780,AT2G47000,AT3G11080,AT3G11600…
2	AT2G18350	AtHB24	10	0	PWM3575	DAP-seq	ATHB24_col	669	0.00348003	0.0099835	85	AT1G01960,AT1G06850,AT1G07530,AT1G08590,AT1G11120,AT1G12080,AT1G15210,AT1G19530,AT1G19540,AT1G20620,AT1G21980,AT1G23052,AT1G27600,AT1G32170,AT1G52190,AT1G52830,AT1G56140,AT1G62770,AT1G66350,AT1G72180,AT1G74660,AT1G75500,AT1G75540,AT1G76410,AT1G78080,AT1G78210,AT1G78240,AT1G80240,AT2G01190,AT2G02570,AT2G17450,AT2G19570,AT2G25964,AT2G28570,AT2G30990,AT2G37130,AT2G42430,AT2G42580,AT2G42810,AT2G42890…
2	AT2G04880	ATWRKY1	4	0	PWM1048	CisBP	M2252_1.01	677	0.00502985	0.0133213	84	AT1G01240,AT1G01960,AT1G03870,AT1G04680,AT1G05620,AT1G10130,AT1G11000,AT1G12080,AT1G15210,AT1G15670,AT1G17500,AT1G18200,AT1G20620,AT1G25175,AT1G32090,AT1G32450,AT1G33610,AT1G42470,AT1G56140,AT1G60140,AT1G66350,AT1G70710,AT1G71410,AT1G75780,AT1G78080,AT2G01190,AT2G07180,AT2G11240,AT2G14170,AT2G17450,AT2G28570,AT2G28630,AT2G33340,AT2G36320,AT2G37130,AT2G38530,AT2G39350,AT2G40420,AT2G42430,AT2G43750…
2	AT2G04880	ATWRKY1	4	0	PWM2188	JASPAR	MA0589.1	693	0.00502985	0.0133213	84	AT1G01240,AT1G01960,AT1G03870,AT1G04680,AT1G05620,AT1G10130,AT1G11000,AT1G12080,AT1G15210,AT1G15670,AT1G17500,AT1G18200,AT1G20620,AT1G25175,AT1G28260,AT1G32090,AT1G32450,AT1G33610,AT1G42470,AT1G56140,AT1G60140,AT1G66350,AT1G70710,AT1G71410,AT1G75780,AT1G78080,AT2G01190,AT2G07180,AT2G11240,AT2G14170,AT2G17450,AT2G28570,AT2G28630,AT2G33340,AT2G36320,AT2G37130,AT2G38530,AT2G40420,AT2G42430,AT2G42890…
2	AT2G04880	ATWRKY1	4	0	PWM1049	CisBP	M2252_1.01	835	0.014034	0.0302804	81	AT1G01090,AT1G01710,AT1G01960,AT1G02840,AT1G03870,AT1G04680,AT1G04820,AT1G06850,AT1G07310,AT1G09570,AT1G14740,AT1G15840,AT1G25175,AT1G26580,AT1G28260,AT1G31040,AT1G32460,AT1G42470,AT1G50430,AT1G52740,AT1G66180,AT1G71410,AT1G75500,AT1G80380,AT2G01070,AT2G11240,AT2G14878,AT2G21050,AT2G23170,AT2G25000,AT2G28630,AT2G30440,AT2G30460,AT2G33150,AT2G34690,AT2G42580,AT2G43070,AT2G44500,AT3G06960,AT3G11800…
2	AT5G65070	AGL69	23	0	PWM1184	CisBP	M2221_1.01	680	0.00502985	0.0133213	84	AT1G06850,AT1G09570,AT1G12080,AT1G13210,AT1G15670,AT1G19870,AT1G20190,AT1G27290,AT1G27600,AT1G30820,AT1G32450,AT1G33610,AT1G50430,AT1G52190,AT1G54100,AT1G60140,AT1G60610,AT1G65310,AT1G68560,AT1G70990,AT1G71970,AT1G75500,AT1G78130,AT1G78700,AT1G80280,AT2G11240,AT2G14890,AT2G17880,AT2G20750,AT2G25000,AT2G28630,AT2G30740,AT2G30930,AT2G30990,AT2G33150,AT2G33340,AT2G38120,AT2G41190,AT2G43070,AT2G47000…
2	AT3G20310	ATERF7	2	0	PWM1392	CisBP	M0023_1.01	685	0.00502985	0.0133213	84	AT1G01180,AT1G07650,AT1G11260,AT1G11545,AT1G12080,AT1G12440,AT1G15800,AT1G15840,AT1G27130,AT1G30820,AT1G32090,AT1G32170,AT1G42470,AT1G45015,AT1G53840,AT1G59870,AT1G60010,AT1G60140,AT1G62480,AT1G65310,AT1G66180,AT1G70210,AT1G70710,AT1G76410,AT1G78240,AT2G07180,AT2G14170,AT2G14900,AT2G16586,AT2G17880,AT2G19800,AT2G20120,AT2G21050,AT2G23320,AT2G30930,AT2G34690,AT2G36320,AT2G36900,AT2G37130,AT2G38120…
2	AT3G20310	ATERF7	2	0	PWM2591	JASPAR	MA0993.1	747	0.00717502	0.0175031	83	AT1G01180,AT1G07650,AT1G11260,AT1G11545,AT1G12080,AT1G12440,AT1G15800,AT1G15840,AT1G27130,AT1G30820,AT1G32090,AT1G32170,AT1G42470,AT1G45015,AT1G53840,AT1G59870,AT1G60010,AT1G60140,AT1G62480,AT1G65310,AT1G66180,AT1G70210,AT1G70710,AT1G76410,AT1G78240,AT2G07180,AT2G14170,AT2G14900,AT2G16586,AT2G17880,AT2G19800,AT2G21050,AT2G23320,AT2G30930,AT2G34690,AT2G36320,AT2G36900,AT2G37130,AT2G38120,AT2G40010…
2	AT1G23380	KNAT6	2	0	PWM1403	CisBP	M0756_1.01	686	0.00502985	0.0133213	84	AT1G01240,AT1G04820,AT1G10070,AT1G10130,AT1G11260,AT1G12080,AT1G15210,AT1G15800,AT1G21400,AT1G21680,AT1G22110,AT1G23060,AT1G27290,AT1G28260,AT1G30820,AT1G31040,AT1G32170,AT1G42470,AT1G45015,AT1G53280,AT1G53830,AT1G54080,AT1G59870,AT1G62480,AT1G66180,AT1G68560,AT1G80280,AT1G80570,AT2G01190,AT2G07180,AT2G21050,AT2G21880,AT2G23170,AT2G28630,AT2G43400,AT2G45050,AT3G08580,AT3G12610,AT3G13310,AT3G14050…
2	AT1G51600	GATA28	0	0	PWM1412	CisBP	M0681_1.01	688	0.00502985	0.0133213	84	AT1G01960,AT1G02840,AT1G04820,AT1G07040,AT1G13210,AT1G14740,AT1G15210,AT1G19540,AT1G19835,AT1G20620,AT1G21980,AT1G25175,AT1G27130,AT1G27290,AT1G32170,AT1G50010,AT1G64230,AT1G66280,AT1G71410,AT1G75540,AT1G75780,AT1G78130,AT1G78240,AT1G78895,AT2G01070,AT2G01100,AT2G01190,AT2G01950,AT2G11240,AT2G14900,AT2G17880,AT2G21660,AT2G25490,AT2G37130,AT2G40000,AT2G40420,AT2G41190,AT2G42320,AT2G42890,AT3G06455…
2	AT5G13910	LEP	36	0	PWM2843	DAP-seq	LEP_col	705	0.00502985	0.0133213	84	AT1G01090,AT1G03870,AT1G06850,AT1G07040,AT1G07650,AT1G09570,AT1G12920,AT1G15800,AT1G15840,AT1G19835,AT1G27130,AT1G27600,AT1G42470,AT1G45015,AT1G50430,AT1G53280,AT1G54080,AT1G55810,AT1G56140,AT1G58030,AT1G60010,AT1G60610,AT1G62480,AT1G70710,AT1G78130,AT1G78150,AT1G80280,AT2G01450,AT2G07180,AT2G14878,AT2G14890,AT2G19800,AT2G20750,AT2G23320,AT2G25964,AT2G28630,AT2G34690,AT2G36220,AT2G38120,AT2G39700…
2	AT3G02940	AtMYB107	19	0	PWM3224	DAP-seq	MYB107_col	711	0.00502985	0.0133213	84	AT1G01710,AT1G07040,AT1G10130,AT1G11260,AT1G20620,AT1G21400,AT1G27600,AT1G29025,AT1G32170,AT1G42470,AT1G54080,AT1G55510,AT1G60010,AT1G62770,AT1G63690,AT1G64660,AT1G66350,AT1G71970,AT1G72180,AT1G74660,AT1G76410,AT1G78080,AT1G78240,AT1G78970,AT2G11240,AT2G14900,AT2G16586,AT2G24300,AT2G36320,AT2G37130,AT2G38120,AT2G43680,AT2G43750,AT2G44500,AT2G47000,AT3G07020,AT3G13300,AT3G17100,AT3G19820,AT3G20340…
2	AT1G16490	ATMYB58	12	0	PWM3267	DAP-seq	MYB58_col	712	0.00502985	0.0133213	84	AT1G03870,AT1G05890,AT1G06390,AT1G06570,AT1G10130,AT1G29025,AT1G30820,AT1G32050,AT1G32170,AT1G54080,AT1G55510,AT1G62480,AT1G64660,AT1G66180,AT1G72180,AT1G74660,AT1G76410,AT1G78080,AT2G01190,AT2G11240,AT2G14900,AT2G16586,AT2G24300,AT2G24580,AT2G28630,AT2G36320,AT2G38120,AT2G40000,AT2G40420,AT2G42570,AT2G43080,AT2G43400,AT2G43750,AT2G44500,AT2G47000,AT3G06960,AT3G08580,AT3G11080,AT3G13300,AT3G18200…
2	AT1G49010	At1g49010	3	0	PWM3303	DAP-seq	AT1G49010_col	713	0.00502985	0.0133213	84	AT1G07040,AT1G07650,AT1G11260,AT1G12080,AT1G14920,AT1G20620,AT1G21680,AT1G22110,AT1G26580,AT1G27290,AT1G30820,AT1G32460,AT1G42470,AT1G54080,AT1G58030,AT1G66280,AT1G68560,AT1G70710,AT1G76410,AT1G78895,AT1G78970,AT1G79750,AT2G01070,AT2G01190,AT2G01450,AT2G11240,AT2G17880,AT2G28630,AT2G30740,AT2G33150,AT2G36320,AT2G37130,AT2G40000,AT2G40420,AT2G43680,AT2G44500,AT2G45620,AT2G46970,AT3G07010,AT3G07020…
2	AT5G08520	At5g08520	3	0	PWM3322	DAP-seq	AT5G08520_col	714	0.00502985	0.0133213	84	AT1G01240,AT1G11260,AT1G14920,AT1G15670,AT1G15800,AT1G20190,AT1G20620,AT1G23052,AT1G25320,AT1G26580,AT1G27290,AT1G27600,AT1G32450,AT1G32460,AT1G42470,AT1G54080,AT1G58030,AT1G62770,AT1G64660,AT1G66280,AT1G68560,AT1G76410,AT1G78895,AT1G78970,AT2G01450,AT2G14900,AT2G20120,AT2G24580,AT2G28630,AT2G33150,AT2G34020,AT2G36320,AT2G37130,AT2G38400,AT2G40000,AT2G42010,AT2G43680,AT2G44500,AT3G11800,AT3G12710…
2	AT5G08520	At5g08520	3	0	PWM1298	CisBP	M1241_1.01	785	0.0101011	0.0233695	82	AT1G01180,AT1G02840,AT1G02850,AT1G03870,AT1G04680,AT1G07530,AT1G08590,AT1G11260,AT1G11545,AT1G12080,AT1G12440,AT1G12780,AT1G14920,AT1G15800,AT1G19870,AT1G20160,AT1G22110,AT1G25175,AT1G26580,AT1G27290,AT1G30820,AT1G32450,AT1G50010,AT1G58030,AT1G62480,AT1G62770,AT1G66280,AT1G68560,AT1G70210,AT1G78240,AT2G01100,AT2G17880,AT2G21660,AT2G30460,AT2G30930,AT2G34020,AT2G37130,AT2G38400,AT2G39350,AT2G40000…
2	AT3G04070	anac047	17	0	PWM3367	DAP-seq	ANAC047_col	716	0.00502985	0.0133213	84	AT1G01710,AT1G03790,AT1G03870,AT1G05890,AT1G07040,AT1G08590,AT1G10070,AT1G10130,AT1G11120,AT1G11260,AT1G12080,AT1G18200,AT1G19835,AT1G20620,AT1G21400,AT1G22110,AT1G27290,AT1G32050,AT1G32450,AT1G53280,AT1G55810,AT1G62770,AT1G64660,AT1G66350,AT1G70710,AT1G75500,AT1G78080,AT1G78150,AT1G78970,AT2G01450,AT2G11240,AT2G17450,AT2G19800,AT2G25000,AT2G30440,AT2G30740,AT2G30990,AT2G33340,AT2G36320,AT2G36900…
2	AT5G50570	SPL13	7	0	PWM3454	DAP-seq	SPL13_col	717	0.00502985	0.0133213	84	AT1G01710,AT1G04680,AT1G05620,AT1G10070,AT1G11260,AT1G12440,AT1G13260,AT1G14740,AT1G20620,AT1G31040,AT1G32450,AT1G32460,AT1G33610,AT1G50430,AT1G53280,AT1G60010,AT1G62480,AT1G64660,AT1G71410,AT1G76090,AT1G78130,AT2G07180,AT2G17450,AT2G23170,AT2G28100,AT2G28630,AT2G30440,AT2G33150,AT2G33340,AT2G36900,AT2G42320,AT2G42570,AT2G42580,AT2G43080,AT2G45430,AT2G47000,AT3G01516,AT3G18530,AT3G25717,AT3G26520…
2	AT1G19790	SRS7	19	0	PWM3466	DAP-seq	SRS7_col	718	0.00502985	0.0133213	84	AT1G01090,AT1G01180,AT1G01240,AT1G01260,AT1G01710,AT1G01960,AT1G02840,AT1G02850,AT1G03790,AT1G03870,AT1G04680,AT1G04820,AT1G05620,AT1G05890,AT1G06390,AT1G06570,AT1G06850,AT1G07040,AT1G07240,AT1G07310,AT1G07530,AT1G07650,AT1G08590,AT1G09570,AT1G10070,AT1G10130,AT1G10210,AT1G11000,AT1G11120,AT1G11260,AT1G11545,AT1G11592,AT1G12080,AT1G12440,AT1G12780,AT1G12920,AT1G13210,AT1G13260,AT1G14740,AT1G14910…
2	AT1G62300	ATWRKY6	11	0	PWM3562	DAP-seq	WRKY6_col	721	0.00502985	0.0133213	84	AT1G01960,AT1G04680,AT1G05890,AT1G07240,AT1G07650,AT1G10130,AT1G14740,AT1G15670,AT1G15800,AT1G18200,AT1G19835,AT1G19870,AT1G30820,AT1G32170,AT1G32460,AT1G33610,AT1G42470,AT1G45015,AT1G52830,AT1G70710,AT1G70990,AT1G74660,AT1G75500,AT1G78080,AT1G79750,AT1G80240,AT1G80570,AT2G01450,AT2G14170,AT2G14878,AT2G17450,AT2G19800,AT2G23320,AT2G28570,AT2G28630,AT2G30740,AT2G33150,AT2G36320,AT2G39700,AT2G40010…
2	AT2G41070	ATBZIP12	18	0	PWM588	AthaMAP	T05618	727	0.00502985	0.0133213	84	AT1G03790,AT1G13260,AT1G14910,AT1G15840,AT1G19835,AT1G20190,AT1G20620,AT1G21400,AT1G21680,AT1G27130,AT1G27290,AT1G32450,AT1G32460,AT1G42470,AT1G52190,AT1G52830,AT1G54080,AT1G62770,AT1G66180,AT1G70210,AT1G79750,AT2G07180,AT2G11240,AT2G14170,AT2G17880,AT2G30440,AT2G30990,AT2G33150,AT2G38400,AT2G39350,AT2G41190,AT2G44500,AT2G47780,AT3G11800,AT3G13460,AT3G16740,AT3G17580,AT3G20340,AT3G21330,AT3G25717…
2	AT2G41070	ATBZIP12	18	0	PWM718	AthaMAP	T05618	990	0.0192419	0.0373789	80	AT1G01960,AT1G07650,AT1G09570,AT1G14740,AT1G15670,AT1G15800,AT1G19400,AT1G28260,AT1G30820,AT1G32450,AT1G42470,AT1G50430,AT1G52190,AT1G53830,AT1G53885,AT1G53903,AT1G55510,AT1G62480,AT1G64660,AT1G66280,AT1G71970,AT1G74660,AT1G75500,AT1G75540,AT1G80570,AT2G01190,AT2G14170,AT2G14878,AT2G14890,AT2G17450,AT2G19570,AT2G19800,AT2G20770,AT2G21050,AT2G23170,AT2G25964,AT2G26355,AT2G39350,AT2G42570,AT2G42810…
2	AT5G10030	OBF4	3	0	PWM1040	CisBP	M0267_1.01	735	0.00717502	0.0175031	83	AT1G07040,AT1G11545,AT1G12080,AT1G13260,AT1G15800,AT1G19835,AT1G21680,AT1G23060,AT1G25320,AT1G32170,AT1G42470,AT1G50010,AT1G53280,AT1G53830,AT1G54080,AT1G63690,AT1G64640,AT1G64660,AT1G70710,AT1G75500,AT1G78150,AT1G80570,AT2G11240,AT2G23320,AT2G25490,AT2G36220,AT2G37130,AT2G38400,AT2G42380,AT2G42570,AT2G42780,AT2G42810,AT2G43400,AT2G45050,AT3G06850,AT3G13450,AT3G13460,AT3G19820,AT3G20340,AT3G21720…
2	AT1G03800	ATERF10	0	0	PWM1321	CisBP	M0009_1.01	738	0.00717502	0.0175031	83	AT1G01180,AT1G04680,AT1G07650,AT1G11545,AT1G12080,AT1G12440,AT1G13210,AT1G15800,AT1G15840,AT1G27130,AT1G30820,AT1G32170,AT1G42470,AT1G45015,AT1G53840,AT1G56140,AT1G59870,AT1G60010,AT1G60140,AT1G62480,AT1G66180,AT1G66350,AT1G70210,AT1G70710,AT1G76410,AT1G78240,AT2G02570,AT2G07180,AT2G14170,AT2G14900,AT2G16586,AT2G17880,AT2G19800,AT2G20120,AT2G21050,AT2G23320,AT2G34690,AT2G36320,AT2G36900,AT2G37130…
2	AT1G13450	GT-1	39	0	PWM142	AthaMAP	T04454	740	0.00717502	0.0175031	83	AT1G01710,AT1G05890,AT1G06850,AT1G09570,AT1G10070,AT1G11592,AT1G12080,AT1G14740,AT1G14910,AT1G16930,AT1G21400,AT1G21980,AT1G23052,AT1G25175,AT1G28260,AT1G32050,AT1G32450,AT1G52190,AT1G52830,AT1G53280,AT1G55510,AT1G60140,AT1G62480,AT1G65310,AT1G66180,AT1G66350,AT1G72180,AT1G78210,AT1G78895,AT2G07180,AT2G11240,AT2G14170,AT2G14900,AT2G21050,AT2G24580,AT2G33340,AT2G37130,AT2G42010,AT2G42580,AT2G43080…
2	AT1G13450	GT-1	39	0	PWM3506	DAP-seq	GT1_col	902	0.014034	0.0302804	81	AT1G01260,AT1G02840,AT1G07650,AT1G10130,AT1G11260,AT1G12080,AT1G15670,AT1G19870,AT1G20620,AT1G26580,AT1G27290,AT1G30820,AT1G32050,AT1G42470,AT1G53830,AT1G54100,AT1G60010,AT1G62480,AT1G65970,AT1G66280,AT1G72180,AT1G80240,AT2G01100,AT2G17880,AT2G21660,AT2G24300,AT2G25000,AT2G36900,AT2G37130,AT2G38120,AT2G42580,AT3G06850,AT3G11600,AT3G13300,AT3G13450,AT3G13460,AT3G17580,AT3G19820,AT3G20340,AT3G20410…
2	AT1G13450	GT-1	39	0	PWM563	AthaMAP	T04454	983	0.0192419	0.0373789	80	AT1G01710,AT1G05890,AT1G06390,AT1G06850,AT1G08590,AT1G14920,AT1G15210,AT1G15670,AT1G17500,AT1G32450,AT1G42470,AT1G50010,AT1G52190,AT1G53830,AT1G54080,AT1G59870,AT1G62770,AT1G64230,AT1G65970,AT1G66280,AT1G68560,AT1G70710,AT1G75540,AT2G01190,AT2G14170,AT2G14900,AT2G21050,AT2G21660,AT2G28100,AT2G28570,AT2G30460,AT2G36900,AT2G40000,AT2G40420,AT2G41190,AT2G42380,AT2G42780,AT2G44500,AT2G46970,AT3G02170…
2	AT3G15510	ANAC056	27	0	PWM1463	CisBP	M1302_1.01	741	0.00717502	0.0175031	83	AT1G01240,AT1G03790,AT1G05890,AT1G06390,AT1G11000,AT1G11260,AT1G12080,AT1G12440,AT1G14740,AT1G15210,AT1G15800,AT1G15840,AT1G16930,AT1G17500,AT1G19835,AT1G20620,AT1G21400,AT1G21980,AT1G22110,AT1G32450,AT1G42470,AT1G50010,AT1G55510,AT1G55810,AT1G60140,AT1G62480,AT1G62770,AT1G70710,AT1G72180,AT1G75780,AT1G76410,AT1G80240,AT2G01450,AT2G07180,AT2G14900,AT2G30440,AT2G30740,AT2G33340,AT2G36320,AT2G43400…
2	AT1G28370	ATERF11	22	0	PWM2599	JASPAR	MA1001.1	748	0.00717502	0.0175031	83	AT1G01180,AT1G04680,AT1G07650,AT1G11545,AT1G12080,AT1G12440,AT1G13210,AT1G15800,AT1G15840,AT1G27130,AT1G30820,AT1G32170,AT1G42470,AT1G45015,AT1G53840,AT1G56140,AT1G59870,AT1G60010,AT1G60140,AT1G62480,AT1G66180,AT1G66350,AT1G70210,AT1G70710,AT1G76410,AT1G78240,AT2G02570,AT2G07180,AT2G14170,AT2G14900,AT2G16586,AT2G17880,AT2G19800,AT2G20120,AT2G21050,AT2G23320,AT2G34690,AT2G36320,AT2G36900,AT2G37130…
2	AT1G28370	ATERF11	22	0	PWM1322	CisBP	M0009_1.01	787	0.0101011	0.0233695	82	AT1G01180,AT1G04680,AT1G07650,AT1G11545,AT1G12080,AT1G12440,AT1G13210,AT1G15800,AT1G15840,AT1G27130,AT1G30820,AT1G32170,AT1G42470,AT1G45015,AT1G53840,AT1G56140,AT1G59870,AT1G60010,AT1G60140,AT1G62480,AT1G66180,AT1G66350,AT1G70210,AT1G70710,AT1G76410,AT1G78240,AT2G02570,AT2G07180,AT2G14170,AT2G14900,AT2G16586,AT2G17880,AT2G19800,AT2G20120,AT2G21050,AT2G23320,AT2G34690,AT2G36320,AT2G36900,AT2G37130…
2	AT3G44460	AtbZIP67	5	0	PWM282	AGRIS		754	0.00717502	0.0175031	83	AT1G01240,AT1G03790,AT1G04680,AT1G06570,AT1G07310,AT1G07530,AT1G07650,AT1G10070,AT1G11120,AT1G11545,AT1G14910,AT1G19530,AT1G20190,AT1G20620,AT1G28260,AT1G32450,AT1G42470,AT1G52190,AT1G54080,AT1G60730,AT1G62770,AT1G70210,AT1G71410,AT1G78080,AT2G07180,AT2G14878,AT2G14890,AT2G17450,AT2G19800,AT2G23320,AT2G26355,AT2G30930,AT2G38530,AT2G41190,AT2G43070,AT2G45620,AT2G46970,AT3G06850,AT3G07010,AT3G12710…
2	AT5G44160	AtIDD8	31	0	PWM3050	DAP-seq	NUC_col	758	0.00717502	0.0175031	83	AT1G01240,AT1G03870,AT1G04680,AT1G06850,AT1G10070,AT1G11120,AT1G12440,AT1G13260,AT1G20620,AT1G32090,AT1G32450,AT1G42470,AT1G53830,AT1G54080,AT1G59870,AT1G60140,AT1G70710,AT1G74660,AT1G78210,AT1G78970,AT2G02570,AT2G17450,AT2G17880,AT2G19800,AT2G21880,AT2G28630,AT2G30990,AT2G36220,AT2G37130,AT2G38120,AT2G40000,AT2G42320,AT2G42570,AT2G42810,AT2G43070,AT2G46970,AT3G02170,AT3G11600,AT3G13310,AT3G26810…
2	AT1G49560	AT1G49560	4	0	PWM3098	DAP-seq	AT1G49560_col	760	0.00717502	0.0175031	83	AT1G07530,AT1G10070,AT1G12440,AT1G12920,AT1G13210,AT1G16930,AT1G21980,AT1G22110,AT1G25175,AT1G30820,AT1G32050,AT1G32450,AT1G54080,AT1G54100,AT1G59870,AT1G60140,AT1G62610,AT1G68690,AT1G70990,AT1G72180,AT1G75780,AT1G78210,AT1G78700,AT1G78895,AT1G80380,AT2G11240,AT2G16586,AT2G20770,AT2G24300,AT2G30460,AT2G30740,AT2G36220,AT2G36900,AT2G42570,AT2G43750,AT2G45430,AT2G47780,AT3G11080,AT3G12100,AT3G13310…
2	AT5G40330	ATMYB23	15	0	PWM3240	DAP-seq	MYB23_col	763	0.00717502	0.0175031	83	AT1G05620,AT1G06390,AT1G07650,AT1G11592,AT1G12780,AT1G14920,AT1G17500,AT1G20620,AT1G42470,AT1G53885,AT1G53903,AT1G60010,AT1G63690,AT1G65310,AT1G66350,AT1G74660,AT1G75295,AT1G75540,AT1G79750,AT1G80280,AT2G01450,AT2G14170,AT2G17450,AT2G21050,AT2G24580,AT2G25000,AT2G34690,AT2G36900,AT2G40000,AT2G43680,AT2G43750,AT2G44500,AT2G45620,AT3G07010,AT3G07020,AT3G13300,AT3G16240,AT3G16640,AT3G20340,AT3G20410…
2	AT4G28110	AtMYB41	9	0	PWM3253	DAP-seq	MYB41_col	764	0.00717502	0.0175031	83	AT1G06390,AT1G10130,AT1G11260,AT1G19835,AT1G20620,AT1G21400,AT1G27210,AT1G30820,AT1G31040,AT1G32090,AT1G32170,AT1G42470,AT1G54080,AT1G55510,AT1G60010,AT1G63690,AT1G64660,AT1G65970,AT1G70710,AT1G71970,AT1G72180,AT1G76090,AT1G76410,AT1G78080,AT1G78210,AT1G78240,AT2G11240,AT2G14878,AT2G14900,AT2G16586,AT2G17450,AT2G20120,AT2G33340,AT2G36320,AT2G37130,AT2G38120,AT2G39350,AT2G42320,AT2G42430,AT2G43680…
2	AT5G65410	ATHB25	1	0	PWM3577	DAP-seq	ATHB25_col	770	0.00717502	0.0175031	83	AT1G01960,AT1G07530,AT1G10130,AT1G12080,AT1G15210,AT1G19530,AT1G19540,AT1G20620,AT1G21980,AT1G25320,AT1G27600,AT1G52830,AT1G53885,AT1G53903,AT1G56140,AT1G62770,AT1G65970,AT1G66280,AT1G66350,AT1G70710,AT1G72180,AT1G75500,AT1G76410,AT1G78080,AT1G78210,AT1G78240,AT2G01190,AT2G01450,AT2G02570,AT2G17450,AT2G17880,AT2G21050,AT2G25490,AT2G25964,AT2G28570,AT2G30990,AT2G36320,AT2G42580,AT2G42810,AT2G42890…
2	AT4G30935	ATWRKY32	21	0	PWM1177	CisBP	M1557_1.01	780	0.0101011	0.0233695	82	AT1G01960,AT1G06850,AT1G07040,AT1G10130,AT1G11260,AT1G12080,AT1G15210,AT1G17500,AT1G18200,AT1G20620,AT1G25175,AT1G28260,AT1G42470,AT1G54080,AT1G56140,AT1G59870,AT1G66280,AT1G74660,AT1G78080,AT1G78240,AT1G79750,AT2G01190,AT2G07180,AT2G11240,AT2G14878,AT2G14890,AT2G21050,AT2G23320,AT2G28630,AT2G30440,AT2G33340,AT2G40420,AT2G42890,AT3G07010,AT3G13460,AT3G19390,AT3G21330,AT3G28910,AT3G45730,AT3G50260…
2	AT5G62020	AT-HSFB2A	4	0	PWM1297	PBM		784	0.0101011	0.0233695	82	AT1G01180,AT1G07650,AT1G11120,AT1G11260,AT1G11592,AT1G15670,AT1G15840,AT1G19400,AT1G19835,AT1G20620,AT1G21400,AT1G27290,AT1G30820,AT1G31040,AT1G32050,AT1G32090,AT1G32450,AT1G42470,AT1G50430,AT1G55810,AT1G64230,AT1G72180,AT1G75500,AT2G07180,AT2G11240,AT2G14170,AT2G14900,AT2G20770,AT2G23320,AT2G25000,AT2G30440,AT2G33150,AT2G39350,AT2G39700,AT2G42320,AT2G42810,AT2G44500,AT3G06960,AT3G07020,AT3G11800…
2	AT1G50640	ATERF3	4	0	PWM2823	DAP-seq	ERF3_col	802	0.0101011	0.0233695	82	AT1G01260,AT1G03870,AT1G06850,AT1G07040,AT1G07650,AT1G11545,AT1G12440,AT1G15840,AT1G19400,AT1G19835,AT1G21980,AT1G25175,AT1G27130,AT1G27600,AT1G32050,AT1G42470,AT1G45015,AT1G53840,AT1G54080,AT1G55810,AT1G56140,AT1G58030,AT1G60610,AT1G62480,AT1G70710,AT1G71410,AT1G78130,AT1G80570,AT2G14170,AT2G14878,AT2G19800,AT2G20750,AT2G20770,AT2G23320,AT2G25964,AT2G26355,AT2G30440,AT2G36900,AT2G40010,AT2G43680…
2	AT1G50640	ATERF3	4	0	PWM2602	JASPAR	MA1005.1	871	0.014034	0.0302804	81	AT1G01180,AT1G01960,AT1G03870,AT1G06850,AT1G07040,AT1G07650,AT1G11545,AT1G12440,AT1G15840,AT1G25175,AT1G27130,AT1G27600,AT1G30820,AT1G32090,AT1G32170,AT1G42470,AT1G54080,AT1G59870,AT1G60010,AT1G70210,AT1G70710,AT1G80280,AT2G07180,AT2G14170,AT2G14878,AT2G14890,AT2G17880,AT2G19800,AT2G20120,AT2G21050,AT2G23320,AT2G34690,AT2G36220,AT2G36320,AT2G36900,AT2G37130,AT2G38120,AT2G40010,AT2G43070,AT2G43400…
2	AT1G50640	ATERF3	4	0	PWM997	CisBP	M0011_1.01	921	0.014034	0.0302804	81	AT1G01180,AT1G01960,AT1G03870,AT1G06850,AT1G07040,AT1G07650,AT1G11545,AT1G12440,AT1G15840,AT1G25175,AT1G27130,AT1G27600,AT1G30820,AT1G32090,AT1G32170,AT1G42470,AT1G45015,AT1G54080,AT1G59870,AT1G60010,AT1G70210,AT1G70710,AT1G80280,AT2G07180,AT2G14170,AT2G14878,AT2G14890,AT2G17880,AT2G19800,AT2G20120,AT2G21050,AT2G23320,AT2G34690,AT2G36220,AT2G36320,AT2G36900,AT2G37130,AT2G38120,AT2G40010,AT2G43070…
2	AT5G44210	ATERF9	2	0	PWM2837	DAP-seq	ERF9_col	803	0.0101011	0.0233695	82	AT1G01090,AT1G01710,AT1G06850,AT1G07040,AT1G07650,AT1G12920,AT1G15800,AT1G15840,AT1G19835,AT1G21980,AT1G27130,AT1G27600,AT1G32050,AT1G42470,AT1G45015,AT1G50430,AT1G54080,AT1G55810,AT1G56140,AT1G58030,AT1G60610,AT1G70710,AT1G78130,AT1G78150,AT1G80280,AT2G01450,AT2G11240,AT2G14878,AT2G19800,AT2G20750,AT2G20770,AT2G23320,AT2G28100,AT2G34690,AT2G38120,AT2G40010,AT2G43680,AT2G43750,AT3G06960,AT3G13310…
2	AT3G20840	PLT1	26	0	PWM2844	DAP-seq	PLT1_col	805	0.0101011	0.0233695	82	AT1G01090,AT1G02840,AT1G04820,AT1G05890,AT1G09570,AT1G10130,AT1G11000,AT1G11260,AT1G12080,AT1G14740,AT1G14920,AT1G18200,AT1G20620,AT1G27210,AT1G28260,AT1G32460,AT1G45015,AT1G50010,AT1G58030,AT1G62770,AT1G64230,AT1G66180,AT1G71970,AT1G78240,AT1G78700,AT2G01190,AT2G11240,AT2G23320,AT2G33150,AT2G38400,AT2G47780,AT3G06850,AT3G07020,AT3G16640,AT3G17100,AT3G20410,AT3G21330,AT3G21720,AT3G26180,AT3G45040…
2	AT1G53910	RAP212	1	0	PWM2853	DAP-seq	RAP212_col	806	0.0101011	0.0233695	82	AT1G01090,AT1G01710,AT1G03870,AT1G06850,AT1G07040,AT1G07650,AT1G11545,AT1G15840,AT1G19835,AT1G21980,AT1G25175,AT1G27130,AT1G27210,AT1G27600,AT1G42470,AT1G45015,AT1G50430,AT1G54630,AT1G55810,AT1G56140,AT1G58030,AT1G60610,AT1G62480,AT1G63690,AT1G70710,AT1G71970,AT1G78240,AT2G11240,AT2G14170,AT2G14878,AT2G19800,AT2G20750,AT2G20770,AT2G23320,AT2G34690,AT2G37130,AT2G38120,AT2G40010,AT2G43680,AT2G43750…
2	AT1G53910	RAP212	1	0	PWM1149	CisBP	M0021_1.01	1001	0.026035	0.0466342	79	AT1G07650,AT1G11545,AT1G12080,AT1G20620,AT1G32170,AT1G32450,AT1G42470,AT1G45015,AT1G59870,AT1G60010,AT1G60140,AT1G62480,AT1G65310,AT1G66180,AT1G66350,AT1G70710,AT1G74660,AT1G76090,AT2G01450,AT2G02570,AT2G07180,AT2G14890,AT2G14900,AT2G16586,AT2G17450,AT2G19800,AT2G21050,AT2G28630,AT2G30930,AT2G34690,AT2G38120,AT2G38530,AT2G39700,AT2G42890,AT3G01516,AT3G11600,AT3G11800,AT3G12710,AT3G13772,AT3G14050…
2	AT1G51700	Adof1	4	0	PWM2964	DAP-seq	ADOF1_col	807	0.0101011	0.0233695	82	AT1G01710,AT1G04680,AT1G05890,AT1G06850,AT1G08590,AT1G11260,AT1G23060,AT1G27210,AT1G31040,AT1G32050,AT1G52190,AT1G53280,AT1G60140,AT1G62480,AT1G64640,AT1G75500,AT1G78240,AT1G79750,AT1G80280,AT2G01190,AT2G14890,AT2G14900,AT2G21880,AT2G23320,AT2G28630,AT2G30930,AT2G31980,AT2G34020,AT2G37130,AT2G38120,AT2G39700,AT2G42430,AT2G42570,AT2G42890,AT2G43080,AT2G43400,AT2G43680,AT2G47780,AT3G06850,AT3G12100…
2	AT5G39820	anac094	28	0	PWM3392	DAP-seq	ANAC094_col	815	0.0101011	0.0233695	82	AT1G01090,AT1G06390,AT1G06850,AT1G10130,AT1G13260,AT1G15210,AT1G15670,AT1G15800,AT1G15840,AT1G16930,AT1G20190,AT1G50010,AT1G52190,AT1G54080,AT1G56140,AT1G58030,AT1G59870,AT1G60010,AT1G62480,AT1G62770,AT1G64660,AT1G66350,AT1G68690,AT1G74660,AT1G75500,AT1G76090,AT1G78240,AT1G80380,AT1G80570,AT2G01450,AT2G02570,AT2G16586,AT2G19800,AT2G21880,AT2G23170,AT2G25000,AT2G26355,AT2G28570,AT2G38120,AT2G40420…
2	AT3G14180	ASIL2	0	0	PWM3497	DAP-seq	AT3G14180_col	816	0.0101011	0.0233695	82	AT1G06390,AT1G07040,AT1G09570,AT1G11000,AT1G13210,AT1G15840,AT1G19835,AT1G21680,AT1G21980,AT1G30820,AT1G32170,AT1G32450,AT1G45015,AT1G53885,AT1G53903,AT1G54080,AT1G54630,AT1G58030,AT1G60010,AT1G60140,AT1G70210,AT1G70710,AT1G78240,AT1G79750,AT1G80570,AT2G14170,AT2G14878,AT2G20120,AT2G21050,AT2G23320,AT2G25000,AT2G30440,AT2G34690,AT2G37130,AT2G38400,AT2G40420,AT2G42430,AT2G42570,AT2G47000,AT3G11600…
2	AT4G04890	PDF2	0	0	PWM504	AthaMAP	T06614	823	0.0101011	0.0233695	82	AT1G01180,AT1G07650,AT1G09570,AT1G10130,AT1G15800,AT1G15840,AT1G17500,AT1G19835,AT1G20620,AT1G22110,AT1G31040,AT1G32460,AT1G42470,AT1G53830,AT1G60730,AT1G63690,AT1G68560,AT1G70710,AT1G70990,AT1G78970,AT1G80380,AT2G01450,AT2G07180,AT2G11240,AT2G14170,AT2G33340,AT2G34690,AT2G37130,AT2G39700,AT2G42320,AT2G42380,AT2G42430,AT2G42890,AT2G43750,AT2G44500,AT3G06850,AT3G13300,AT3G15630,AT3G20810,AT3G21330…
2	AT2G27050	AtEIL1	1	0	PWM1004	CisBP	M0605_1.01	831	0.014034	0.0302804	81	AT1G03790,AT1G04680,AT1G05890,AT1G06390,AT1G10070,AT1G11000,AT1G11260,AT1G11545,AT1G13260,AT1G15800,AT1G20160,AT1G32450,AT1G32460,AT1G42470,AT1G52190,AT1G55510,AT1G62480,AT1G66180,AT1G71410,AT1G72180,AT1G78240,AT1G79750,AT1G80380,AT2G01190,AT2G01450,AT2G07180,AT2G30990,AT2G33340,AT2G36320,AT2G36900,AT2G42320,AT2G42580,AT2G42780,AT2G42890,AT2G43750,AT3G02170,AT3G03470,AT3G06850,AT3G11080,AT3G17580…
2	AT2G27050	AtEIL1	1	0	PWM404	AGRIS		980	0.0192419	0.0373789	80	AT1G01090,AT1G01180,AT1G01240,AT1G01260,AT1G01710,AT1G01960,AT1G02840,AT1G02850,AT1G03790,AT1G03870,AT1G04680,AT1G04820,AT1G05620,AT1G05890,AT1G06390,AT1G06570,AT1G06850,AT1G07040,AT1G07240,AT1G07310,AT1G07530,AT1G07650,AT1G08590,AT1G09570,AT1G10070,AT1G10130,AT1G10210,AT1G11000,AT1G11120,AT1G11260,AT1G11545,AT1G11592,AT1G12080,AT1G12440,AT1G12780,AT1G12920,AT1G13210,AT1G13260,AT1G14740,AT1G14910…
2	AT1G31320	LBD4	0	0	PWM1046	CisBP	M1178_1.01	834	0.014034	0.0302804	81	AT1G01960,AT1G05620,AT1G07650,AT1G11000,AT1G18200,AT1G30820,AT1G32450,AT1G32460,AT1G42470,AT1G45015,AT1G53830,AT1G58030,AT1G60010,AT1G62480,AT1G64660,AT1G65970,AT1G66180,AT1G66350,AT1G70710,AT1G74660,AT1G76410,AT1G78240,AT2G01190,AT2G02570,AT2G07180,AT2G16586,AT2G21050,AT2G21660,AT2G23320,AT2G33150,AT2G34690,AT2G36220,AT2G36320,AT2G38120,AT2G39700,AT2G40420,AT2G42890,AT2G43750,AT2G47000,AT3G01516…
2	AT4G35550	ATWOX13	0	0	PWM1093	PBM		838	0.014034	0.0302804	81	AT1G02840,AT1G06390,AT1G06850,AT1G10130,AT1G12080,AT1G15210,AT1G15670,AT1G21980,AT1G32170,AT1G32450,AT1G53830,AT1G53885,AT1G53903,AT1G56140,AT1G60610,AT1G66180,AT1G70710,AT1G71970,AT1G74660,AT1G75500,AT1G78150,AT1G78240,AT1G80240,AT2G01190,AT2G01450,AT2G16586,AT2G17450,AT2G21880,AT2G23170,AT2G23320,AT2G24300,AT2G36220,AT2G38400,AT2G39350,AT2G40420,AT2G42380,AT2G42580,AT2G46970,AT2G47000,AT3G11080…
2	AT2G16720	ATMYB7	0	0	PWM1353	CisBP	M1237_1.01	852	0.014034	0.0302804	81	AT1G01710,AT1G03870,AT1G06570,AT1G10210,AT1G12780,AT1G13260,AT1G21400,AT1G29025,AT1G30820,AT1G31040,AT1G42470,AT1G52190,AT1G66350,AT1G68690,AT1G72180,AT1G74660,AT1G78080,AT2G01190,AT2G07180,AT2G16586,AT2G28630,AT2G30740,AT2G37130,AT2G40420,AT2G42570,AT2G43080,AT2G43400,AT2G43750,AT2G44500,AT3G11800,AT3G12100,AT3G13300,AT3G16240,AT3G18200,AT3G18530,AT3G20340,AT3G20770,AT3G21330,AT3G22960,AT3G43270…
2	AT4G34990	AtMYB32	8	0	PWM1355	CisBP	M1237_1.01	854	0.014034	0.0302804	81	AT1G01710,AT1G03870,AT1G06570,AT1G10210,AT1G12780,AT1G13260,AT1G21400,AT1G29025,AT1G30820,AT1G31040,AT1G42470,AT1G52190,AT1G66350,AT1G68690,AT1G72180,AT1G74660,AT1G78080,AT2G01190,AT2G07180,AT2G16586,AT2G28630,AT2G30740,AT2G37130,AT2G40420,AT2G42570,AT2G43080,AT2G43400,AT2G43750,AT2G44500,AT3G11800,AT3G12100,AT3G13300,AT3G16240,AT3G18200,AT3G18530,AT3G20340,AT3G20770,AT3G21330,AT3G22960,AT3G43270…
2	AT3G49530	ANAC062	6	0	PWM1476	CisBP	M1305_1.01	858	0.014034	0.0302804	81	AT1G01090,AT1G01180,AT1G01260,AT1G01960,AT1G05620,AT1G06390,AT1G06570,AT1G06850,AT1G09570,AT1G10130,AT1G13260,AT1G16930,AT1G17500,AT1G20620,AT1G21980,AT1G25320,AT1G32090,AT1G50430,AT1G53280,AT1G54080,AT1G55810,AT1G56140,AT1G59870,AT1G62480,AT1G66180,AT1G75500,AT2G14170,AT2G14890,AT2G14900,AT2G20750,AT2G21050,AT2G28630,AT2G30740,AT2G33150,AT2G40420,AT2G44500,AT2G45620,AT3G03470,AT3G11800,AT3G18200…
2	AT3G49530	ANAC062	6	0	PWM2708	UNIPROBE	UP00576	957	0.0192419	0.0373789	80	AT1G01240,AT1G04680,AT1G05890,AT1G08590,AT1G11260,AT1G12080,AT1G14740,AT1G15210,AT1G16930,AT1G17500,AT1G18200,AT1G20620,AT1G21400,AT1G22110,AT1G27290,AT1G32050,AT1G32450,AT1G55810,AT1G62770,AT1G64660,AT1G70210,AT1G71410,AT1G78240,AT2G01950,AT2G14878,AT2G17880,AT2G19800,AT2G24300,AT2G28630,AT2G30440,AT2G36220,AT2G38120,AT2G42320,AT2G42890,AT2G43750,AT2G44500,AT3G03470,AT3G06455,AT3G11080,AT3G14050…
2	AT5G51190	ERF105	14	0	PWM2598	JASPAR	MA1000.1	870	0.014034	0.0302804	81	AT1G01090,AT1G01180,AT1G01960,AT1G03870,AT1G04680,AT1G06850,AT1G07650,AT1G09570,AT1G12920,AT1G19835,AT1G20160,AT1G26580,AT1G27130,AT1G27210,AT1G27600,AT1G32090,AT1G60010,AT1G65310,AT1G65970,AT1G70210,AT1G70710,AT1G75500,AT1G78130,AT2G01070,AT2G11240,AT2G14878,AT2G14890,AT2G14900,AT2G16586,AT2G20120,AT2G20750,AT2G21050,AT2G23320,AT2G33340,AT2G36220,AT2G36320,AT2G38120,AT2G39700,AT2G40010,AT2G43680…
2	AT5G51190	ERF105	14	0	PWM814	CisBP	M0040_1.01	914	0.014034	0.0302804	81	AT1G01090,AT1G01180,AT1G01960,AT1G03870,AT1G06850,AT1G07650,AT1G09570,AT1G12920,AT1G19835,AT1G20160,AT1G26580,AT1G27130,AT1G27600,AT1G32090,AT1G32170,AT1G45015,AT1G60010,AT1G60140,AT1G65310,AT1G70210,AT1G70710,AT1G75500,AT1G78130,AT2G11240,AT2G14890,AT2G14900,AT2G16586,AT2G17450,AT2G19800,AT2G20120,AT2G20750,AT2G21050,AT2G23320,AT2G33340,AT2G36220,AT2G36320,AT2G38120,AT2G39700,AT2G40010,AT2G43680…
2	AT3G60030	SPL12	30	0	PWM2653	JASPAR	MA1057.1	875	0.014034	0.0302804	81	AT1G02850,AT1G04680,AT1G14740,AT1G20620,AT1G22110,AT1G31040,AT1G32460,AT1G33610,AT1G42470,AT1G54080,AT1G62480,AT1G62770,AT1G64660,AT1G66180,AT1G70710,AT1G71410,AT1G76090,AT1G78240,AT1G78970,AT2G01190,AT2G02570,AT2G07180,AT2G17450,AT2G23170,AT2G28630,AT2G30440,AT2G33340,AT2G34690,AT2G36900,AT2G42580,AT2G45430,AT3G01516,AT3G06850,AT3G17580,AT3G21330,AT3G21700,AT3G21720,AT3G48140,AT3G50260,AT3G51430…
2	AT3G60030	SPL12	30	0	PWM984	CisBP	M1443_1.01	998	0.0192419	0.0373789	80	AT1G02850,AT1G04680,AT1G14740,AT1G20620,AT1G22110,AT1G31040,AT1G32460,AT1G33610,AT1G42470,AT1G54080,AT1G62480,AT1G62770,AT1G64660,AT1G66180,AT1G70710,AT1G71410,AT1G76090,AT1G78240,AT1G78970,AT2G01190,AT2G02570,AT2G07180,AT2G17450,AT2G23170,AT2G28630,AT2G30440,AT2G33340,AT2G34690,AT2G36900,AT2G42580,AT2G45430,AT3G01516,AT3G06850,AT3G17580,AT3G21330,AT3G21700,AT3G48140,AT3G50260,AT3G51430,AT3G54770…
2	AT5G18830	ATSPL7	0	0	PWM2656	JASPAR	MA1060.1	876	0.014034	0.0302804	81	AT1G01710,AT1G04680,AT1G06850,AT1G10070,AT1G11260,AT1G13260,AT1G14740,AT1G14910,AT1G17810,AT1G19835,AT1G20620,AT1G21980,AT1G28260,AT1G32170,AT1G32450,AT1G32460,AT1G42470,AT1G52830,AT1G54080,AT1G62480,AT1G62770,AT1G64660,AT1G66180,AT1G70710,AT1G71410,AT1G74660,AT1G75540,AT1G76090,AT1G78970,AT2G02570,AT2G07180,AT2G14170,AT2G19800,AT2G23170,AT2G24580,AT2G25964,AT2G30440,AT2G33340,AT2G40000,AT2G42570…
2	AT5G22570	ATWRKY38	17	0	PWM2678	JASPAR	MA1084.1	877	0.014034	0.0302804	81	AT1G01960,AT1G07040,AT1G07650,AT1G10130,AT1G10210,AT1G11260,AT1G14740,AT1G15670,AT1G15800,AT1G18200,AT1G20620,AT1G25175,AT1G31040,AT1G32170,AT1G32450,AT1G32460,AT1G45015,AT1G59870,AT1G70990,AT1G74660,AT1G78240,AT1G79750,AT2G01450,AT2G07180,AT2G14878,AT2G14890,AT2G20750,AT2G20770,AT2G23320,AT2G28570,AT2G28630,AT2G36320,AT2G40010,AT2G40420,AT2G42320,AT2G44500,AT3G07020,AT3G57410,AT3G60390,AT3G62650…
2	AT2G37590	ATDOF2.4	1	0	PWM2991	DAP-seq	DOF24_col	885	0.014034	0.0302804	81	AT1G04680,AT1G05620,AT1G05890,AT1G06850,AT1G08590,AT1G09570,AT1G10130,AT1G11000,AT1G11120,AT1G11260,AT1G12440,AT1G15840,AT1G16930,AT1G25320,AT1G30820,AT1G31040,AT1G32170,AT1G33610,AT1G53885,AT1G53903,AT1G66350,AT1G70990,AT1G75500,AT1G78240,AT2G01950,AT2G14170,AT2G14890,AT2G14900,AT2G23320,AT2G30740,AT2G34690,AT2G39700,AT2G41190,AT2G42430,AT2G42570,AT2G42890,AT2G43680,AT2G45430,AT2G47000,AT2G47780…
2	AT2G37590	ATDOF2.4	1	0	PWM1545	CisBP	M0573_1.01	943	0.0192419	0.0373789	80	AT1G01090,AT1G01180,AT1G01240,AT1G01260,AT1G01710,AT1G01960,AT1G02840,AT1G02850,AT1G03790,AT1G03870,AT1G04680,AT1G04820,AT1G05620,AT1G05890,AT1G06390,AT1G06570,AT1G06850,AT1G07040,AT1G07240,AT1G07310,AT1G07530,AT1G07650,AT1G08590,AT1G09570,AT1G10070,AT1G10130,AT1G10210,AT1G11000,AT1G11120,AT1G11260,AT1G11545,AT1G11592,AT1G12080,AT1G12440,AT1G12780,AT1G12920,AT1G13210,AT1G13260,AT1G14740,AT1G14910…
2	AT2G37590	ATDOF2.4	1	0	PWM2581	JASPAR	MA0982.1	951	0.0192419	0.0373789	80	AT1G01090,AT1G01180,AT1G01240,AT1G01260,AT1G01710,AT1G01960,AT1G02840,AT1G02850,AT1G03790,AT1G03870,AT1G04680,AT1G04820,AT1G05620,AT1G05890,AT1G06390,AT1G06570,AT1G06850,AT1G07040,AT1G07240,AT1G07310,AT1G07530,AT1G07650,AT1G08590,AT1G09570,AT1G10070,AT1G10130,AT1G10210,AT1G11000,AT1G11120,AT1G11260,AT1G11545,AT1G11592,AT1G12080,AT1G12440,AT1G12780,AT1G12920,AT1G13210,AT1G13260,AT1G14740,AT1G14910…
2	AT3G55370	OBP3	4	0	PWM2999	DAP-seq	OBP3_col	886	0.014034	0.0302804	81	AT1G01710,AT1G06850,AT1G07650,AT1G11260,AT1G19835,AT1G27290,AT1G30820,AT1G32050,AT1G32450,AT1G53280,AT1G60140,AT1G64640,AT1G74660,AT1G78080,AT1G78240,AT1G79750,AT1G80280,AT2G01450,AT2G14890,AT2G14900,AT2G16586,AT2G28630,AT2G30930,AT2G30990,AT2G31980,AT2G37130,AT2G38120,AT2G42570,AT2G42890,AT2G43400,AT2G43680,AT3G02170,AT3G06850,AT3G07010,AT3G11600,AT3G13450,AT3G13460,AT3G17100,AT3G17580,AT3G21700…
2	AT2G48100	AT2G48100	0	0	PWM3027	DAP-seq	AT2G48100_col	887	0.014034	0.0302804	81	AT1G01240,AT1G01710,AT1G02850,AT1G06570,AT1G07310,AT1G07650,AT1G10130,AT1G10210,AT1G11120,AT1G11592,AT1G15210,AT1G15800,AT1G17500,AT1G19835,AT1G20620,AT1G30820,AT1G31040,AT1G32450,AT1G42470,AT1G45015,AT1G50430,AT1G53280,AT1G56140,AT1G63690,AT1G66280,AT1G68560,AT1G68690,AT1G74660,AT1G78080,AT2G07180,AT2G11240,AT2G14170,AT2G14890,AT2G21880,AT2G25964,AT2G30440,AT2G36220,AT2G40000,AT2G43080,AT3G08580…
2	AT5G66730	At5g66730	13	0	PWM3035	DAP-seq	AT5G66730_col	888	0.014034	0.0302804	81	AT1G01710,AT1G03870,AT1G04680,AT1G06850,AT1G12440,AT1G13260,AT1G19870,AT1G20620,AT1G32090,AT1G42470,AT1G53830,AT1G54080,AT1G59870,AT1G60140,AT1G70710,AT1G74660,AT1G78210,AT1G78970,AT1G80240,AT2G02570,AT2G17450,AT2G19800,AT2G21880,AT2G24300,AT2G28630,AT2G30990,AT2G36220,AT2G37130,AT2G38120,AT2G40000,AT2G42320,AT2G42570,AT2G42810,AT2G43070,AT2G43680,AT2G46970,AT3G01516,AT3G11600,AT3G13310,AT3G26810…
2	AT1G70920	ATHB18	8	0	PWM3150	DAP-seq	ATHB18_col	892	0.014034	0.0302804	81	AT1G01240,AT1G01260,AT1G04680,AT1G06850,AT1G07650,AT1G08590,AT1G10210,AT1G11260,AT1G14740,AT1G17500,AT1G20620,AT1G21980,AT1G23052,AT1G27130,AT1G27600,AT1G29025,AT1G53885,AT1G53903,AT1G54080,AT1G54100,AT1G55510,AT1G60140,AT1G64640,AT1G70710,AT1G70990,AT1G71410,AT1G75780,AT1G76090,AT1G78150,AT1G78970,AT2G34690,AT2G36900,AT2G38120,AT2G44500,AT2G47000,AT3G12100,AT3G12610,AT3G12710,AT3G13300,AT3G17100…
2	AT2G45650	AGL6	0	0	PWM3209	DAP-seq	AGL6_col	895	0.014034	0.0302804	81	AT1G04820,AT1G07650,AT1G12080,AT1G15670,AT1G20620,AT1G22110,AT1G30820,AT1G31040,AT1G32450,AT1G33610,AT1G52190,AT1G53830,AT1G54100,AT1G59870,AT1G60140,AT1G63690,AT1G65310,AT1G70210,AT1G70990,AT1G75540,AT1G78130,AT1G80280,AT2G14890,AT2G17450,AT2G17880,AT2G21050,AT2G25000,AT2G30990,AT2G36320,AT2G38120,AT2G40420,AT2G41190,AT2G43070,AT2G47000,AT3G02170,AT3G06960,AT3G07020,AT3G11600,AT3G15540,AT3G21330…
2	AT3G21890	BBX31	3	0	PWM3442	DAP-seq	BBX31_col	899	0.014034	0.0302804	81	AT1G04680,AT1G05890,AT1G06850,AT1G07650,AT1G11260,AT1G12440,AT1G31040,AT1G32050,AT1G33610,AT1G42470,AT1G53280,AT1G70990,AT1G75500,AT1G78080,AT1G78240,AT1G79750,AT1G80280,AT2G01450,AT2G14170,AT2G14890,AT2G14900,AT2G23320,AT2G28630,AT2G30930,AT2G34020,AT2G38120,AT2G39700,AT2G42570,AT2G42890,AT2G43680,AT3G06850,AT3G11600,AT3G16640,AT3G17100,AT3G17580,AT3G20340,AT3G20410,AT3G21700,AT3G24715,AT3G48990…
2	AT1G68840	AtRAV2	0	0	PWM556	AGRIS		908	0.014034	0.0302804	81	AT1G01090,AT1G01180,AT1G01240,AT1G06850,AT1G07040,AT1G10130,AT1G11260,AT1G11545,AT1G13260,AT1G20620,AT1G22110,AT1G30820,AT1G31040,AT1G32460,AT1G42470,AT1G53885,AT1G53903,AT1G54630,AT1G56140,AT1G58030,AT1G80280,AT2G20120,AT2G21880,AT2G30460,AT2G33150,AT2G33340,AT2G36900,AT2G38120,AT2G40000,AT2G42580,AT2G42890,AT2G46970,AT3G11800,AT3G12100,AT3G13300,AT3G13310,AT3G13772,AT3G19820,AT3G20340,AT3G26520…
2	AT5G61600	ERF104	11	0	PWM815	CisBP	M0040_1.01	915	0.014034	0.0302804	81	AT1G01090,AT1G01180,AT1G01960,AT1G03870,AT1G06850,AT1G07650,AT1G09570,AT1G12920,AT1G19835,AT1G20160,AT1G26580,AT1G27130,AT1G27600,AT1G32090,AT1G32170,AT1G45015,AT1G60010,AT1G60140,AT1G65310,AT1G70210,AT1G70710,AT1G75500,AT1G78130,AT2G11240,AT2G14890,AT2G14900,AT2G16586,AT2G17450,AT2G19800,AT2G20120,AT2G20750,AT2G21050,AT2G23320,AT2G33340,AT2G36220,AT2G36320,AT2G38120,AT2G39700,AT2G40010,AT2G43680…
2	AT3G19580	AZF2	11	0	PWM1037	CisBP	M0352_1.01	926	0.0192419	0.0373789	80	AT1G01090,AT1G01180,AT1G01240,AT1G01260,AT1G01710,AT1G01960,AT1G02840,AT1G02850,AT1G03790,AT1G03870,AT1G04680,AT1G04820,AT1G05620,AT1G05890,AT1G06390,AT1G06570,AT1G06850,AT1G07040,AT1G07240,AT1G07310,AT1G07530,AT1G07650,AT1G08590,AT1G09570,AT1G10070,AT1G10130,AT1G10210,AT1G11000,AT1G11120,AT1G11260,AT1G11545,AT1G11592,AT1G12080,AT1G12440,AT1G12780,AT1G12920,AT1G13210,AT1G13260,AT1G14740,AT1G14910…
2	AT3G21175	GATA24	0	0	PWM1111	CisBP	M0683_1.01	929	0.0192419	0.0373789	80	AT1G01090,AT1G01180,AT1G01240,AT1G01260,AT1G01710,AT1G01960,AT1G02840,AT1G02850,AT1G03790,AT1G03870,AT1G04680,AT1G04820,AT1G05620,AT1G05890,AT1G06390,AT1G06570,AT1G06850,AT1G07040,AT1G07240,AT1G07310,AT1G07530,AT1G07650,AT1G08590,AT1G09570,AT1G10070,AT1G10130,AT1G10210,AT1G11000,AT1G11120,AT1G11260,AT1G11545,AT1G11592,AT1G12080,AT1G12440,AT1G12780,AT1G12920,AT1G13210,AT1G13260,AT1G14740,AT1G14910…
2	AT1G10480	ZFP5	11	0	PWM1153	CisBP	M0349_1.01	931	0.0192419	0.0373789	80	AT1G01260,AT1G07040,AT1G07650,AT1G09570,AT1G10130,AT1G10210,AT1G11592,AT1G14740,AT1G15210,AT1G17500,AT1G19835,AT1G19870,AT1G20160,AT1G20620,AT1G25320,AT1G26580,AT1G28260,AT1G30820,AT1G33610,AT1G42470,AT1G50430,AT1G56140,AT1G59870,AT1G60610,AT1G60730,AT1G63690,AT1G68560,AT1G71410,AT1G72180,AT1G78150,AT1G78240,AT1G79750,AT1G80280,AT2G01450,AT2G01950,AT2G11240,AT2G14170,AT2G24300,AT2G25000,AT2G30990…
2	AT3G58710	ATWRKY69	3	0	PWM1260	CisBP	M1548_1.01	933	0.0192419	0.0373789	80	AT1G01960,AT1G03790,AT1G07240,AT1G07650,AT1G11260,AT1G14740,AT1G18200,AT1G19870,AT1G25175,AT1G25320,AT1G32170,AT1G45015,AT1G56140,AT1G70710,AT1G70990,AT1G74660,AT1G75500,AT1G78240,AT1G79750,AT2G01190,AT2G01450,AT2G07180,AT2G14878,AT2G14890,AT2G17450,AT2G23320,AT2G30460,AT2G33150,AT2G33340,AT2G40010,AT2G40420,AT2G42320,AT3G01516,AT3G07010,AT3G12100,AT3G14050,AT3G19390,AT3G21330,AT3G57550,AT3G60390…
2	AT5G59820	AtZAT12	10	0	PWM1367	CisBP	M0357_1.01	935	0.0192419	0.0373789	80	AT1G01090,AT1G01180,AT1G01240,AT1G01260,AT1G01710,AT1G01960,AT1G02840,AT1G02850,AT1G03790,AT1G03870,AT1G04680,AT1G04820,AT1G05620,AT1G05890,AT1G06390,AT1G06570,AT1G06850,AT1G07040,AT1G07240,AT1G07310,AT1G07530,AT1G07650,AT1G08590,AT1G09570,AT1G10070,AT1G10130,AT1G10210,AT1G11000,AT1G11120,AT1G11260,AT1G11545,AT1G11592,AT1G12080,AT1G12440,AT1G12780,AT1G12920,AT1G13210,AT1G13260,AT1G14740,AT1G14910…
2	AT3G49930	AT3G49930	10	0	PWM1424	CisBP	M0358_1.01	938	0.0192419	0.0373789	80	AT1G01090,AT1G01180,AT1G01240,AT1G01260,AT1G01710,AT1G01960,AT1G02840,AT1G02850,AT1G03790,AT1G03870,AT1G04680,AT1G04820,AT1G05620,AT1G05890,AT1G06390,AT1G06570,AT1G06850,AT1G07040,AT1G07240,AT1G07310,AT1G07530,AT1G07650,AT1G08590,AT1G09570,AT1G10070,AT1G10130,AT1G10210,AT1G11000,AT1G11120,AT1G11260,AT1G11545,AT1G11592,AT1G12080,AT1G12440,AT1G12780,AT1G12920,AT1G13210,AT1G13260,AT1G14740,AT1G14910…
2	AT4G17490	ATERF6	6	0	PWM1438	CisBP	M0027_1.01	940	0.0192419	0.0373789	80	AT1G01090,AT1G01960,AT1G03870,AT1G06850,AT1G07650,AT1G09570,AT1G19835,AT1G22110,AT1G26580,AT1G27130,AT1G27210,AT1G27600,AT1G30820,AT1G45015,AT1G53840,AT1G60010,AT1G65310,AT1G70210,AT1G70710,AT1G71410,AT1G78130,AT1G78240,AT1G80280,AT2G11240,AT2G14890,AT2G14900,AT2G16586,AT2G20120,AT2G21050,AT2G23320,AT2G28630,AT2G33340,AT2G34690,AT2G36320,AT2G37130,AT2G38120,AT2G39700,AT2G43680,AT2G43750,AT3G07020…
2	AT4G17490	ATERF6	6	0	PWM2603	JASPAR	MA1006.1	1019	0.026035	0.0466342	79	AT1G01090,AT1G01180,AT1G01960,AT1G03870,AT1G06850,AT1G07650,AT1G09570,AT1G12920,AT1G19835,AT1G26580,AT1G27130,AT1G27210,AT1G27600,AT1G30820,AT1G53840,AT1G60010,AT1G65310,AT1G70210,AT1G70710,AT1G71410,AT1G71970,AT1G80280,AT2G11240,AT2G14878,AT2G14890,AT2G14900,AT2G16586,AT2G20120,AT2G21050,AT2G23320,AT2G33340,AT2G34690,AT2G36320,AT2G37130,AT2G38120,AT2G40010,AT2G43680,AT2G43750,AT3G08580,AT3G11600…
2	AT5G65510	AIL7	5	0	PWM2733	DAP-seq	AIL7_col	958	0.0192419	0.0373789	80	AT1G01090,AT1G05620,AT1G07040,AT1G08590,AT1G11592,AT1G14910,AT1G14920,AT1G15800,AT1G15840,AT1G17500,AT1G18200,AT1G27130,AT1G30820,AT1G32090,AT1G66180,AT1G70710,AT1G70990,AT1G80280,AT2G01450,AT2G11240,AT2G17450,AT2G19800,AT2G21050,AT2G23320,AT2G25490,AT2G34020,AT2G38400,AT2G40010,AT2G42320,AT2G43070,AT2G43080,AT2G43750,AT2G44500,AT3G06455,AT3G07020,AT3G16640,AT3G17100,AT3G20340,AT3G26180,AT3G48990…
2	AT1G12630	AT1G12630	6	0	PWM2737	DAP-seq	AT1G12630_col	959	0.0192419	0.0373789	80	AT1G03870,AT1G04680,AT1G07040,AT1G07650,AT1G11545,AT1G12440,AT1G13260,AT1G17500,AT1G19400,AT1G19530,AT1G19835,AT1G32050,AT1G32450,AT1G42470,AT1G50430,AT1G52830,AT1G53830,AT1G53840,AT1G56140,AT1G60010,AT1G60140,AT1G60610,AT1G64660,AT1G66350,AT1G71410,AT1G74660,AT1G78130,AT2G14170,AT2G17450,AT2G17880,AT2G19800,AT2G21880,AT2G36900,AT2G38530,AT2G40010,AT2G41190,AT2G42320,AT3G07010,AT3G07020,AT3G13310…
2	AT5G02460	AT5G02460	0	0	PWM2980	DAP-seq	AT5G02460_col	964	0.0192419	0.0373789	80	AT1G04680,AT1G05890,AT1G08590,AT1G11260,AT1G15670,AT1G20620,AT1G32050,AT1G32450,AT1G42470,AT1G53280,AT1G60140,AT1G70990,AT1G75500,AT1G78080,AT1G78240,AT1G79750,AT1G80280,AT2G01450,AT2G14890,AT2G16586,AT2G17450,AT2G28630,AT2G30930,AT2G30990,AT2G34020,AT2G36900,AT2G38120,AT2G39700,AT2G42570,AT2G42890,AT2G43400,AT2G43680,AT2G45050,AT2G45430,AT3G03470,AT3G06850,AT3G12100,AT3G13450,AT3G13460,AT3G17100…
2	AT4G00730	AHDP	0	0	PWM3129	DAP-seq	ANL2_col	972	0.0192419	0.0373789	80	AT1G01960,AT1G06390,AT1G06570,AT1G07650,AT1G08590,AT1G11545,AT1G14920,AT1G17500,AT1G19400,AT1G20620,AT1G27210,AT1G32450,AT1G32460,AT1G42470,AT1G52190,AT1G53830,AT1G60010,AT1G65310,AT1G70210,AT1G70710,AT1G75500,AT1G76090,AT1G78970,AT1G79750,AT1G80380,AT2G02570,AT2G14170,AT2G14890,AT2G17450,AT2G21880,AT2G24300,AT2G25964,AT2G28630,AT2G30440,AT2G37130,AT2G39350,AT2G42430,AT2G42890,AT2G46970,AT3G07010…
2	AT3G15270	SPL5	0	0	PWM3462	DAP-seq	SPL5_col	977	0.0192419	0.0373789	80	AT1G01710,AT1G04680,AT1G05620,AT1G05890,AT1G10070,AT1G11260,AT1G13260,AT1G14740,AT1G20620,AT1G25175,AT1G31040,AT1G32460,AT1G50430,AT1G53280,AT1G58030,AT1G60010,AT1G64660,AT1G71410,AT1G76090,AT1G78130,AT1G78970,AT2G14170,AT2G17450,AT2G23170,AT2G28630,AT2G34690,AT2G36900,AT2G42320,AT2G42570,AT2G42580,AT2G43080,AT2G45430,AT2G47000,AT3G06455,AT3G15630,AT3G18530,AT3G21700,AT3G25717,AT3G26520,AT3G51430…
2	AT1G73730	AtEIL3	0	0	PWM403	AGRIS		979	0.0192419	0.0373789	80	AT1G01090,AT1G01180,AT1G01240,AT1G01260,AT1G01710,AT1G01960,AT1G02840,AT1G02850,AT1G03790,AT1G03870,AT1G04680,AT1G04820,AT1G05620,AT1G05890,AT1G06390,AT1G06570,AT1G06850,AT1G07040,AT1G07240,AT1G07310,AT1G07530,AT1G07650,AT1G08590,AT1G09570,AT1G10070,AT1G10130,AT1G10210,AT1G11000,AT1G11120,AT1G11260,AT1G11545,AT1G11592,AT1G12080,AT1G12440,AT1G12780,AT1G12920,AT1G13210,AT1G13260,AT1G14740,AT1G14910…
2	AT5G21120	EIL2	18	0	PWM405	AGRIS		981	0.0192419	0.0373789	80	AT1G01090,AT1G01180,AT1G01240,AT1G01260,AT1G01710,AT1G01960,AT1G02840,AT1G02850,AT1G03790,AT1G03870,AT1G04680,AT1G04820,AT1G05620,AT1G05890,AT1G06390,AT1G06570,AT1G06850,AT1G07040,AT1G07240,AT1G07310,AT1G07530,AT1G07650,AT1G08590,AT1G09570,AT1G10070,AT1G10130,AT1G10210,AT1G11000,AT1G11120,AT1G11260,AT1G11545,AT1G11592,AT1G12080,AT1G12440,AT1G12780,AT1G12920,AT1G13210,AT1G13260,AT1G14740,AT1G14910…
2	AT1G66600	ABO3	14	0	PWM82	AthaMAP		994	0.0192419	0.0373789	80	AT1G01960,AT1G03870,AT1G04680,AT1G05620,AT1G06570,AT1G07240,AT1G11260,AT1G11592,AT1G18200,AT1G19870,AT1G20620,AT1G32050,AT1G42470,AT1G45015,AT1G59870,AT1G65970,AT1G66350,AT1G68690,AT1G74660,AT1G78080,AT1G78240,AT1G79750,AT2G01450,AT2G11240,AT2G14170,AT2G14878,AT2G19800,AT2G25000,AT2G33340,AT2G38400,AT2G42570,AT2G42810,AT2G42890,AT2G43070,AT2G43080,AT2G43400,AT2G43750,AT2G44500,AT3G11600,AT3G13300…
2	AT3G47500	CDF3	6	0	PWM1160	CisBP	M0576_1.01	1002	0.026035	0.0466342	79	AT1G02850,AT1G04680,AT1G05620,AT1G10130,AT1G11120,AT1G12080,AT1G12440,AT1G12780,AT1G12920,AT1G13210,AT1G13260,AT1G14920,AT1G27130,AT1G27210,AT1G30820,AT1G32170,AT1G42470,AT1G52190,AT1G62480,AT1G64230,AT1G64660,AT1G66350,AT1G70990,AT1G78970,AT2G01190,AT2G01950,AT2G17880,AT2G19800,AT2G30460,AT2G30740,AT2G39700,AT2G40010,AT2G42810,AT2G42890,AT2G43080,AT2G43400,AT2G43680,AT2G46970,AT3G03470,AT3G06850…
2	AT3G47500	CDF3	6	0	PWM2573	JASPAR	MA0974.1	1018	0.026035	0.0466342	79	AT1G02850,AT1G04680,AT1G05620,AT1G10130,AT1G11120,AT1G12080,AT1G12440,AT1G12780,AT1G12920,AT1G13210,AT1G13260,AT1G14920,AT1G27210,AT1G30820,AT1G32170,AT1G42470,AT1G52190,AT1G62480,AT1G64230,AT1G64660,AT1G66350,AT1G70990,AT1G78970,AT2G01190,AT2G01950,AT2G17880,AT2G19800,AT2G30460,AT2G30740,AT2G39700,AT2G40010,AT2G42810,AT2G42890,AT2G43080,AT2G43680,AT2G46970,AT3G03470,AT3G06850,AT3G07010,AT3G11600…
2	AT3G16770	ATEBP	10	0	PWM1563	PBM		1012	0.026035	0.0466342	79	AT1G01180,AT1G01960,AT1G06850,AT1G07650,AT1G11545,AT1G12440,AT1G15840,AT1G19400,AT1G25175,AT1G27130,AT1G27600,AT1G30820,AT1G32090,AT1G45015,AT1G56140,AT1G59870,AT1G60010,AT1G70710,AT1G71410,AT1G71970,AT1G78240,AT2G07180,AT2G11240,AT2G14878,AT2G14890,AT2G16586,AT2G19800,AT2G21050,AT2G23320,AT2G34690,AT2G36900,AT2G37130,AT2G40010,AT2G42430,AT3G13460,AT3G13772,AT3G16240,AT3G18530,AT3G21330,AT3G22960…
2	AT1G27360	SPL11	12	0	PWM2652	JASPAR	MA1056.1	1020	0.026035	0.0466342	79	AT1G01710,AT1G04680,AT1G06850,AT1G10070,AT1G13260,AT1G17810,AT1G19540,AT1G20620,AT1G21980,AT1G28260,AT1G31040,AT1G32450,AT1G32460,AT1G54080,AT1G60010,AT1G62480,AT1G62770,AT1G64660,AT1G71410,AT1G75540,AT1G76090,AT1G78240,AT2G01190,AT2G14170,AT2G17450,AT2G23170,AT2G24580,AT2G25490,AT2G28630,AT2G33340,AT2G36900,AT2G42320,AT2G42570,AT2G42580,AT2G43080,AT2G47000,AT3G17580,AT3G18530,AT3G21700,AT3G21720…
2	AT1G27360	SPL11	12	0	PWM850	CisBP	M1439_1.01	1049	0.026035	0.0466342	79	AT1G01710,AT1G04680,AT1G06850,AT1G10070,AT1G13260,AT1G17810,AT1G19540,AT1G20620,AT1G21980,AT1G28260,AT1G31040,AT1G32450,AT1G32460,AT1G54080,AT1G60010,AT1G62480,AT1G62770,AT1G64660,AT1G71410,AT1G75540,AT1G76090,AT1G78240,AT2G01190,AT2G14170,AT2G17450,AT2G23170,AT2G24580,AT2G25490,AT2G28630,AT2G33340,AT2G36900,AT2G42320,AT2G42570,AT2G42580,AT2G43080,AT2G47000,AT3G17580,AT3G18530,AT3G21330,AT3G21700…
2	AT1G53160	FTM6	1	0	PWM2654	JASPAR	MA1058.1	1021	0.026035	0.0466342	79	AT1G02850,AT1G04680,AT1G06850,AT1G12440,AT1G13260,AT1G14740,AT1G20620,AT1G21980,AT1G28260,AT1G31040,AT1G32450,AT1G32460,AT1G42470,AT1G54080,AT1G58030,AT1G62480,AT1G62770,AT1G64660,AT1G66180,AT1G66350,AT1G75500,AT1G76090,AT1G78240,AT1G78970,AT2G07180,AT2G17450,AT2G23170,AT2G24580,AT2G30440,AT2G33340,AT2G36900,AT2G38530,AT2G42570,AT2G45430,AT2G47000,AT3G01516,AT3G06850,AT3G17580,AT3G21330,AT3G21700…
2	AT2G18380	GATA20	1	0	PWM3013	DAP-seq	GATA20_col	1031	0.026035	0.0466342	79	AT1G01090,AT1G08590,AT1G11260,AT1G16930,AT1G17810,AT1G18200,AT1G20190,AT1G20620,AT1G27130,AT1G32170,AT1G32450,AT1G52740,AT1G54630,AT1G55810,AT1G56140,AT1G64660,AT1G66280,AT1G71410,AT1G78895,AT1G80380,AT2G07180,AT2G14170,AT2G14878,AT2G21660,AT2G33340,AT2G37130,AT2G38400,AT2G43750,AT3G08580,AT3G13460,AT3G14050,AT3G16240,AT3G17100,AT3G20770,AT3G21330,AT3G21720,AT3G26810,AT3G28910,AT3G29647,AT3G43690…
2	AT1G73360	AtEDT1	3	0	PWM3157	DAP-seq	EDT1_col	1036	0.026035	0.0466342	79	AT1G06390,AT1G06570,AT1G08590,AT1G10130,AT1G17500,AT1G19835,AT1G20190,AT1G22110,AT1G27210,AT1G32450,AT1G32460,AT1G42470,AT1G52830,AT1G53830,AT1G60010,AT1G62770,AT1G66280,AT1G70210,AT1G75500,AT1G78970,AT1G79750,AT1G80380,AT2G02570,AT2G14170,AT2G14890,AT2G16586,AT2G17450,AT2G21880,AT2G28570,AT2G28630,AT2G30440,AT2G34690,AT2G38120,AT2G38530,AT2G39350,AT2G42430,AT2G42580,AT2G46970,AT3G11600,AT3G26520…
2	AT3G11280	At3g11280	1	0	PWM3315	DAP-seq	AT3G11280_col	1037	0.026035	0.0466342	79	AT1G01090,AT1G06390,AT1G08590,AT1G19530,AT1G19870,AT1G20620,AT1G22110,AT1G26580,AT1G27210,AT1G27290,AT1G28260,AT1G30820,AT1G54080,AT1G58030,AT1G64660,AT1G68560,AT1G76410,AT1G78970,AT2G01190,AT2G01450,AT2G14170,AT2G16586,AT2G21880,AT2G30440,AT2G33150,AT2G33340,AT2G34690,AT2G36320,AT2G39350,AT2G40000,AT2G42570,AT2G42780,AT2G44500,AT3G01516,AT3G12710,AT3G13772,AT3G14050,AT3G19390,AT3G21720,AT3G42630…
2	AT5G43270	SPL2	3	0	PWM852	CisBP	M1439_1.01	1050	0.026035	0.0466342	79	AT1G01710,AT1G04680,AT1G06850,AT1G10070,AT1G13260,AT1G17810,AT1G19540,AT1G20620,AT1G21980,AT1G28260,AT1G31040,AT1G32450,AT1G32460,AT1G54080,AT1G60010,AT1G62480,AT1G62770,AT1G64660,AT1G71410,AT1G75540,AT1G76090,AT1G78240,AT2G01190,AT2G14170,AT2G17450,AT2G23170,AT2G24580,AT2G25490,AT2G28630,AT2G33340,AT2G36900,AT2G42320,AT2G42570,AT2G42580,AT2G43080,AT2G47000,AT3G17580,AT3G18530,AT3G21330,AT3G21700…
2	AT3G61630	CRF6	10	0	PWM925	CisBP	M0033_1.01	1051	0.026035	0.0466342	79	AT1G01180,AT1G01960,AT1G06850,AT1G07040,AT1G11545,AT1G12440,AT1G16930,AT1G19400,AT1G25175,AT1G27130,AT1G27600,AT1G30820,AT1G32090,AT1G42470,AT1G59870,AT1G60010,AT1G70210,AT1G70710,AT1G71970,AT1G76410,AT1G78240,AT2G01070,AT2G01190,AT2G02570,AT2G11240,AT2G16586,AT2G19800,AT2G21050,AT2G23320,AT2G24580,AT2G34690,AT2G36220,AT2G36320,AT2G36900,AT2G37130,AT2G40010,AT2G42430,AT2G44500,AT3G11600,AT3G11800…
3	AT4G36730	AtGBF1	2	0	PWM1292	CisBP	M0264_1.01	1	4.51e-09	8.09e-06	64	AT1G10960,AT1G14345,AT1G15820,AT1G19670,AT1G28670,AT1G45474,AT1G49660,AT1G50732,AT1G52230,AT1G53670,AT1G54270,AT1G66130,AT1G68830,AT1G72500,AT1G74730,AT1G75460,AT1G78070,AT1G79270,AT2G05070,AT2G19310,AT2G22170,AT2G30040,AT2G34460,AT2G37240,AT2G37970,AT2G43340,AT2G44940,AT2G46800,AT3G21150,AT3G23530,AT3G27170,AT3G47430,AT3G54890,AT3G54900,AT3G56940,AT4G01050,AT4G05180,AT4G13010,AT4G14690,AT4G23630…
3	AT1G45249	ABF2	4	0	PWM2903	DAP-seq	ABF2_col	2	1.14e-08	1.03e-05	63	AT1G05140,AT1G10960,AT1G14345,AT1G15290,AT1G15820,AT1G17100,AT1G19670,AT1G22750,AT1G22850,AT1G27480,AT1G47530,AT1G49660,AT1G50732,AT1G52230,AT1G53670,AT1G54050,AT1G74730,AT1G75460,AT1G78510,AT2G06520,AT2G30040,AT2G34460,AT2G37240,AT2G43340,AT2G46640,AT2G46800,AT3G14650,AT3G21890,AT3G27170,AT3G46100,AT3G54890,AT3G54900,AT3G56940,AT3G57062,AT4G01050,AT4G05180,AT4G13010,AT4G23630,AT4G25130,AT4G30460…
3	AT5G11260	HY5	13	0	PWM698	AthaMAP	T10638	4	1.14e-08	1.03e-05	63	AT1G05140,AT1G10960,AT1G14345,AT1G15290,AT1G15820,AT1G17100,AT1G19670,AT1G30070,AT1G45474,AT1G45688,AT1G49660,AT1G52230,AT1G53670,AT1G66130,AT1G68830,AT1G72500,AT1G72640,AT1G75460,AT1G78070,AT2G19310,AT2G30040,AT2G34460,AT2G46800,AT3G02380,AT3G02910,AT3G15354,AT3G15810,AT3G21560,AT3G21890,AT3G23990,AT3G47430,AT3G56940,AT4G01050,AT4G05180,AT4G23630,AT4G28080,AT4G30460,AT4G35060,AT4G38430,AT5G02270…
3	AT5G11260	HY5	13	0	PWM336	AthaMAP	T10638	9	6.91e-08	2.07e-05	61	AT1G05140,AT1G10960,AT1G14345,AT1G15290,AT1G15820,AT1G19670,AT1G22850,AT1G27480,AT1G45688,AT1G47530,AT1G49660,AT1G52230,AT1G53670,AT1G66130,AT1G75460,AT1G78070,AT1G78510,AT1G79270,AT2G05070,AT2G05100,AT2G19310,AT2G34460,AT2G46800,AT3G02380,AT3G02910,AT3G05800,AT3G15354,AT3G15810,AT3G23530,AT3G23990,AT3G27170,AT3G46100,AT3G47430,AT3G54210,AT3G54890,AT3G54900,AT3G56940,AT4G05180,AT4G13010,AT4G14690…
3	AT5G11260	HY5	13	0	PWM2151	JASPAR	MA0551.1	23	4.24e-06	0.00034529	56	AT1G05140,AT1G10960,AT1G14345,AT1G15290,AT1G15820,AT1G19670,AT1G22850,AT1G28670,AT1G45010,AT1G45230,AT1G45688,AT1G47530,AT1G49660,AT1G52230,AT1G53670,AT1G66130,AT1G78070,AT1G78510,AT2G34460,AT2G37240,AT2G46640,AT2G46800,AT2G47270,AT3G02380,AT3G15810,AT3G21890,AT3G27170,AT3G46100,AT3G54890,AT3G54900,AT3G56940,AT4G01050,AT4G05180,AT4G23630,AT4G24960,AT4G25130,AT4G28080,AT4G30460,AT4G38430,AT5G02270…
3	AT5G11260	HY5	13	0	PWM623	AthaMAP	T10638	33	1.88e-05	0.00116294	54	AT1G05140,AT1G10960,AT1G12800,AT1G14345,AT1G15820,AT1G17100,AT1G19670,AT1G22850,AT1G47530,AT1G49660,AT1G52230,AT1G53670,AT1G75460,AT1G78510,AT2G28550,AT2G29650,AT2G30320,AT2G34460,AT2G46640,AT2G46800,AT3G02380,AT3G14650,AT3G21890,AT3G27170,AT3G46100,AT3G54890,AT3G54900,AT3G56940,AT4G01050,AT4G05180,AT4G23630,AT4G24960,AT4G25130,AT4G28080,AT4G28290,AT4G30460,AT4G38430,AT5G02270,AT5G03760,AT5G13630…
3	AT5G11260	HY5	13	0	PWM663	AthaMAP	T10638	54	0.000521391	0.0176388	49	AT1G05140,AT1G10960,AT1G14345,AT1G15290,AT1G19670,AT1G22750,AT1G28670,AT1G47200,AT1G47530,AT1G49660,AT1G50732,AT1G52230,AT1G56580,AT1G72500,AT1G74730,AT1G79270,AT2G22170,AT2G30320,AT2G34460,AT2G37240,AT2G43340,AT3G02910,AT3G14650,AT3G21150,AT3G21560,AT3G23530,AT3G23810,AT3G56940,AT4G05180,AT4G10480,AT4G13010,AT4G24960,AT4G25130,AT4G34630,AT4G34740,AT4G37150,AT5G02270,AT5G16540,AT5G17780,AT5G17790…
3	AT1G32150	AtbZIP68	0	0	PWM2927	DAP-seq	BZIP68_col	5	2.84e-08	1.02e-05	62	AT1G06430,AT1G10960,AT1G14345,AT1G15290,AT1G15820,AT1G19670,AT1G22750,AT1G22850,AT1G27480,AT1G45474,AT1G49660,AT1G50732,AT1G52230,AT1G53670,AT1G54050,AT1G66130,AT1G72500,AT1G74730,AT1G75460,AT1G78070,AT2G06520,AT2G34460,AT2G37240,AT2G38210,AT2G38230,AT2G43340,AT2G46640,AT2G46800,AT3G02380,AT3G09440,AT3G14650,AT3G21150,AT3G21560,AT3G56940,AT3G57062,AT4G01050,AT4G05180,AT4G13010,AT4G14210,AT4G23630…
3	AT1G32150	AtbZIP68	0	0	PWM1236	CisBP	M0251_1.01	6	6.91e-08	2.07e-05	61	AT1G10960,AT1G12800,AT1G14345,AT1G15820,AT1G28670,AT1G30070,AT1G45474,AT1G49660,AT1G52230,AT1G53670,AT1G56580,AT1G66130,AT1G72500,AT1G75460,AT1G79270,AT2G19310,AT2G30040,AT2G37240,AT2G37970,AT2G43340,AT2G44940,AT2G47270,AT3G13900,AT3G21150,AT3G23530,AT3G27170,AT3G46100,AT3G47430,AT3G54890,AT3G54900,AT3G54990,AT4G01050,AT4G05180,AT4G13010,AT4G14690,AT4G23630,AT4G24960,AT4G25130,AT4G28080,AT4G30460…
3	AT1G32150	AtbZIP68	0	0	PWM2567	JASPAR	MA0968.1	8	6.91e-08	2.07e-05	61	AT1G10960,AT1G12800,AT1G14345,AT1G15820,AT1G28670,AT1G30070,AT1G45474,AT1G49660,AT1G52230,AT1G53670,AT1G56580,AT1G66130,AT1G72500,AT1G75460,AT1G79270,AT2G19310,AT2G30040,AT2G37240,AT2G37970,AT2G43340,AT2G44940,AT3G13900,AT3G15810,AT3G21150,AT3G23530,AT3G27170,AT3G46100,AT3G47430,AT3G54890,AT3G54900,AT3G54990,AT4G01050,AT4G05180,AT4G13010,AT4G14690,AT4G23630,AT4G24960,AT4G25130,AT4G28080,AT4G30460…
3	AT2G35530	AtbZIP16	0	0	PWM1237	CisBP	M0251_1.01	7	6.91e-08	2.07e-05	61	AT1G10960,AT1G12800,AT1G14345,AT1G15820,AT1G28670,AT1G30070,AT1G45474,AT1G49660,AT1G52230,AT1G53670,AT1G56580,AT1G66130,AT1G72500,AT1G75460,AT1G79270,AT2G19310,AT2G30040,AT2G37240,AT2G37970,AT2G43340,AT2G44940,AT2G47270,AT3G13900,AT3G21150,AT3G23530,AT3G27170,AT3G46100,AT3G47430,AT3G54890,AT3G54900,AT3G54990,AT4G01050,AT4G05180,AT4G13010,AT4G14690,AT4G23630,AT4G24960,AT4G25130,AT4G28080,AT4G30460…
3	AT2G35530	AtbZIP16	0	0	PWM2908	DAP-seq	BZIP16_col	17	3.83e-07	4.9e-05	59	AT1G05140,AT1G10960,AT1G14345,AT1G15290,AT1G15820,AT1G19670,AT1G22750,AT1G22850,AT1G27480,AT1G49660,AT1G50732,AT1G52230,AT1G53670,AT1G66130,AT1G72500,AT1G74730,AT1G75460,AT1G78070,AT1G78510,AT2G06520,AT2G34460,AT2G37240,AT2G43340,AT2G46640,AT2G46800,AT3G02380,AT3G14650,AT3G21560,AT3G27170,AT3G56940,AT3G57062,AT4G01050,AT4G05180,AT4G13010,AT4G14210,AT4G23630,AT4G24960,AT4G25130,AT4G30460,AT4G34630…
3	AT5G15830	AtbZIP3	0	0	PWM2913	DAP-seq	BZIP3_col	11	1.64e-07	2.68e-05	60	AT1G06430,AT1G14345,AT1G15290,AT1G19670,AT1G22750,AT1G27480,AT1G45474,AT1G50732,AT1G52230,AT1G53670,AT1G54050,AT1G54270,AT1G58807,AT1G59124,AT1G66130,AT1G67360,AT1G72500,AT1G74730,AT1G75460,AT1G79270,AT2G06520,AT2G22170,AT2G30040,AT2G37240,AT2G38210,AT2G38230,AT2G40400,AT2G43340,AT2G44940,AT2G46800,AT3G05800,AT3G08590,AT3G09440,AT3G14650,AT3G21150,AT3G21560,AT3G57062,AT4G01050,AT4G05180,AT4G10340…
3	AT3G56850	AREB3	0	0	PWM2906	DAP-seq	AREB3_col	16	3.83e-07	4.9e-05	59	AT1G05140,AT1G10960,AT1G14345,AT1G15290,AT1G15820,AT1G19670,AT1G22750,AT1G22850,AT1G27480,AT1G47530,AT1G49660,AT1G50732,AT1G52230,AT1G53670,AT1G74730,AT1G75460,AT1G78510,AT2G06520,AT2G34460,AT2G37240,AT2G43340,AT2G46640,AT2G46800,AT3G02380,AT3G14650,AT3G21560,AT3G27170,AT3G46100,AT3G54890,AT3G54900,AT3G56940,AT3G57062,AT4G01050,AT4G05180,AT4G13010,AT4G23630,AT4G25130,AT4G28080,AT4G30460,AT4G34630…
3	AT1G75390	AtbZIP44	1	0	PWM2917	DAP-seq	BZIP44_col	19	1.94e-06	0.000183446	57	AT1G06040,AT1G06430,AT1G12800,AT1G19670,AT1G22750,AT1G27480,AT1G50732,AT1G54050,AT1G54270,AT1G58807,AT1G59124,AT1G66130,AT1G67360,AT1G74730,AT1G79270,AT2G05100,AT2G06520,AT2G22170,AT2G26990,AT2G30040,AT2G37240,AT2G38210,AT2G38230,AT2G40020,AT2G40400,AT2G43340,AT2G44940,AT3G05800,AT3G08590,AT3G09440,AT3G21150,AT3G21560,AT3G47430,AT3G54990,AT3G57062,AT4G00430,AT4G01050,AT4G02920,AT4G05180,AT4G10340…
3	AT5G49450	AtbZIP1	0	0	PWM437	AthaMAP		20	1.94e-06	0.000183446	57	AT1G05140,AT1G10960,AT1G14345,AT1G15290,AT1G15820,AT1G19670,AT1G30070,AT1G45688,AT1G49660,AT1G52230,AT1G58807,AT1G59124,AT1G66130,AT1G68830,AT1G72640,AT1G75460,AT1G78070,AT2G19310,AT2G30040,AT2G34460,AT2G46800,AT3G15354,AT3G15810,AT3G21560,AT3G21890,AT3G23530,AT3G23990,AT3G27170,AT3G46100,AT3G54210,AT3G54890,AT3G54900,AT3G56940,AT4G14690,AT4G23630,AT4G25130,AT4G28080,AT4G30460,AT4G35060,AT4G36250…
3	AT5G65210	TGA1	0	0	PWM498	AGRIS		25	4.24e-06	0.00034529	56	AT1G05140,AT1G19670,AT1G19720,AT1G22750,AT1G30070,AT1G45474,AT1G45688,AT1G50732,AT1G54050,AT1G54270,AT1G58807,AT1G59124,AT1G68830,AT1G72500,AT1G74730,AT1G79270,AT2G05070,AT2G22170,AT2G28550,AT2G30040,AT2G37240,AT2G38210,AT2G38230,AT2G43340,AT2G44940,AT3G02910,AT3G05800,AT3G08590,AT3G21150,AT3G21560,AT3G23530,AT3G23810,AT3G23990,AT3G46100,AT3G47430,AT4G01050,AT4G05180,AT4G13010,AT4G14690,AT4G25130…
3	AT1G32640	ATMYC2	2	0	PWM622	AthaMAP	T05620	28	9.03e-06	0.000622628	55	AT1G05140,AT1G10960,AT1G12800,AT1G14345,AT1G15820,AT1G17100,AT1G19670,AT1G22850,AT1G47530,AT1G49660,AT1G52230,AT1G53670,AT1G75460,AT1G78070,AT1G78510,AT2G28550,AT2G29650,AT2G30320,AT2G34460,AT2G46640,AT2G46800,AT3G02380,AT3G14650,AT3G21890,AT3G27170,AT3G46100,AT3G54890,AT3G54900,AT3G56940,AT4G01050,AT4G05180,AT4G23630,AT4G24960,AT4G25130,AT4G28080,AT4G28290,AT4G30460,AT4G38430,AT5G02270,AT5G03760…
3	AT4G34590	ATB2	0	0	PWM2934	DAP-seq	GBF6_col	31	1.88e-05	0.00116294	54	AT1G06430,AT1G14345,AT1G19670,AT1G22750,AT1G27480,AT1G50732,AT1G54050,AT1G54270,AT1G58807,AT1G59124,AT1G66130,AT1G67360,AT1G74730,AT1G75460,AT1G79270,AT2G06520,AT2G22170,AT2G26990,AT2G30040,AT2G37240,AT2G38210,AT2G38230,AT2G40400,AT2G43340,AT2G44940,AT2G46800,AT3G05800,AT3G08590,AT3G09440,AT3G21150,AT3G21560,AT3G23990,AT3G47430,AT3G54990,AT3G57062,AT4G00430,AT4G01050,AT4G02920,AT4G05180,AT4G10340…
3	AT1G03970	GBF4	0	0	PWM994	CisBP	M0319_1.01	37	3.83e-05	0.00201972	53	AT1G10960,AT1G12800,AT1G14345,AT1G15290,AT1G15820,AT1G19670,AT1G19720,AT1G22850,AT1G28670,AT1G45010,AT1G45688,AT1G47530,AT1G52230,AT1G53670,AT1G60270,AT1G66130,AT1G67360,AT1G72500,AT1G78070,AT1G78510,AT1G79270,AT2G30520,AT2G34460,AT2G37240,AT2G46640,AT2G46800,AT3G02380,AT3G21890,AT3G27170,AT3G54890,AT3G54900,AT3G56940,AT4G01050,AT4G05180,AT4G23630,AT4G24960,AT4G25130,AT4G29110,AT4G30460,AT4G38430…
3	AT5G44080	AT5G44080	0	0	PWM995	CisBP	M0319_1.01	38	3.83e-05	0.00201972	53	AT1G10960,AT1G12800,AT1G14345,AT1G15290,AT1G15820,AT1G19670,AT1G19720,AT1G22850,AT1G28670,AT1G45010,AT1G45688,AT1G47530,AT1G52230,AT1G53670,AT1G60270,AT1G66130,AT1G67360,AT1G72500,AT1G78070,AT1G78510,AT1G79270,AT2G30520,AT2G34460,AT2G37240,AT2G46640,AT2G46800,AT3G02380,AT3G21890,AT3G27170,AT3G54890,AT3G54900,AT3G56940,AT4G01050,AT4G05180,AT4G23630,AT4G24960,AT4G25130,AT4G29110,AT4G30460,AT4G38430…
3	AT2G40950	BZIP17	0	0	PWM882	CisBP	M0259_1.01	41	7.62e-05	0.0035034	52	AT1G14345,AT1G19670,AT1G45474,AT1G49660,AT1G52230,AT1G53670,AT1G54270,AT1G58807,AT1G59124,AT1G67360,AT1G68830,AT1G75460,AT2G30040,AT2G37240,AT2G37970,AT2G44940,AT3G02910,AT3G13900,AT3G15810,AT3G21150,AT3G21560,AT3G23530,AT3G26570,AT3G27170,AT3G47430,AT3G56010,AT4G05180,AT4G13010,AT4G14690,AT4G23630,AT4G23680,AT4G25130,AT4G30460,AT4G33110,AT4G34630,AT4G34740,AT5G02270,AT5G06760,AT5G15970,AT5G17170…
3	AT2G20180	PIF1	5	0	PWM1082	CisBP	M0155_1.01	44	0.000148125	0.0060361	51	AT1G10960,AT1G12800,AT1G14345,AT1G15820,AT1G19670,AT1G21065,AT1G22850,AT1G28670,AT1G45688,AT1G52230,AT1G53670,AT1G66130,AT1G72500,AT1G75460,AT1G78070,AT1G78510,AT2G28550,AT2G30520,AT2G34460,AT2G37240,AT2G46420,AT2G46800,AT3G14650,AT3G21560,AT3G21890,AT3G27170,AT3G44100,AT3G47430,AT3G54890,AT3G54900,AT3G56940,AT4G01050,AT4G05180,AT4G13010,AT4G14210,AT4G23630,AT4G25130,AT4G28080,AT4G30460,AT5G02270…
3	AT2G20180	PIF1	5	0	PWM1238	CisBP	M2215_1.01	45	0.000148125	0.0060361	51	AT1G10960,AT1G12800,AT1G14345,AT1G15820,AT1G19670,AT1G21065,AT1G22850,AT1G28670,AT1G45688,AT1G52230,AT1G53670,AT1G66130,AT1G72500,AT1G75460,AT1G78070,AT1G78510,AT2G28550,AT2G30520,AT2G34460,AT2G37240,AT2G46420,AT2G46800,AT3G14650,AT3G21560,AT3G21890,AT3G27170,AT3G44100,AT3G47430,AT3G54890,AT3G54900,AT3G56940,AT4G01050,AT4G05180,AT4G13010,AT4G14210,AT4G23630,AT4G25130,AT4G28080,AT4G30460,AT5G02270…
3	AT2G20180	PIF1	5	0	PWM2152	JASPAR	MA0552.1	48	0.000148125	0.0060361	51	AT1G10960,AT1G12800,AT1G14345,AT1G15820,AT1G19670,AT1G21065,AT1G22850,AT1G28670,AT1G45688,AT1G52230,AT1G53670,AT1G66130,AT1G72500,AT1G75460,AT1G78070,AT1G78510,AT2G28550,AT2G30520,AT2G34460,AT2G37240,AT2G46420,AT2G46800,AT3G14650,AT3G21560,AT3G21890,AT3G27170,AT3G44100,AT3G47430,AT3G54890,AT3G54900,AT3G56940,AT4G01050,AT4G05180,AT4G13010,AT4G14210,AT4G23630,AT4G25130,AT4G28080,AT4G30460,AT5G02270…
3	AT5G05410	DREB2	6	0	PWM549	AthaMAP	T02646	50	0.000148125	0.0060361	51	AT1G05140,AT1G15290,AT1G22750,AT1G27480,AT1G45010,AT1G45474,AT1G45688,AT1G49660,AT1G60270,AT1G64850,AT1G68830,AT1G74730,AT1G75460,AT1G78600,AT1G79270,AT2G05100,AT2G26990,AT2G28550,AT2G30040,AT2G43340,AT2G44940,AT2G46640,AT2G46800,AT3G15810,AT3G16350,AT3G21560,AT3G27170,AT3G45210,AT3G50550,AT3G54210,AT3G56630,AT3G56940,AT4G00780,AT4G03520,AT4G12970,AT4G14690,AT4G17670,AT4G29110,AT4G37150,AT5G20840…
3	AT4G25480	ATCBF3	59	0	PWM550	AthaMAP	T02643	52	0.000281228	0.00988708	50	AT1G05140,AT1G15290,AT1G22750,AT1G27480,AT1G45010,AT1G45474,AT1G45688,AT1G49660,AT1G60270,AT1G64850,AT1G68830,AT1G74730,AT1G75460,AT1G78600,AT1G79270,AT2G05100,AT2G26990,AT2G28550,AT2G30040,AT2G43340,AT2G44940,AT2G46640,AT2G46800,AT3G15810,AT3G16350,AT3G21560,AT3G27170,AT3G45210,AT3G50550,AT3G56630,AT3G56940,AT4G00780,AT4G03520,AT4G12970,AT4G14690,AT4G17670,AT4G29110,AT4G37150,AT5G20840,AT5G22060…
3	AT1G42990	ATBZIP60	1	0	PWM1447	PBM		53	0.000521391	0.0176388	49	AT1G19670,AT1G22750,AT1G49660,AT1G50732,AT1G54050,AT1G54270,AT1G58807,AT1G59124,AT1G74730,AT1G79270,AT2G05070,AT2G22170,AT2G37240,AT2G37970,AT2G43340,AT2G44940,AT3G05800,AT3G08590,AT3G14650,AT3G21150,AT3G21560,AT3G23530,AT3G23810,AT3G47430,AT3G56290,AT4G05180,AT4G13010,AT4G14690,AT4G23680,AT4G25130,AT4G30460,AT4G33680,AT4G34630,AT4G34740,AT4G37150,AT5G02270,AT5G06760,AT5G17780,AT5G17790,AT5G19855…
3	AT1G49560	AT1G49560	2	0	PWM3098	DAP-seq	AT1G49560_col	56	0.00094373	0.0307656	48	AT1G05140,AT1G30070,AT1G31940,AT1G52230,AT1G54050,AT1G60270,AT1G66130,AT1G75460,AT1G78600,AT1G79270,AT2G18510,AT2G34460,AT2G34720,AT2G37240,AT2G37970,AT2G46420,AT2G46640,AT2G46800,AT3G02910,AT3G22840,AT3G50550,AT3G54890,AT3G54900,AT3G56940,AT3G61080,AT4G01050,AT4G23680,AT4G24960,AT4G30460,AT4G34630,AT4G34740,AT5G03760,AT5G03960,AT5G06265,AT5G17780,AT5G17790,AT5G19855,AT5G20110,AT5G20720,AT5G22060…
3	AT5G06950	AHBP-1B	0	0	PWM973	CisBP	M0265_1.01	57	0.00094373	0.0307656	48	AT1G01320,AT1G12800,AT1G15290,AT1G19670,AT1G21065,AT1G22750,AT1G30070,AT1G45474,AT1G45688,AT1G54520,AT1G58807,AT1G59124,AT1G67360,AT1G75460,AT1G78510,AT2G01290,AT2G22170,AT2G37240,AT2G44310,AT2G44940,AT2G46420,AT2G46640,AT3G14650,AT3G21560,AT3G23810,AT4G10480,AT4G13010,AT4G23630,AT4G23680,AT4G25130,AT4G34740,AT4G36250,AT5G02270,AT5G03760,AT5G15780,AT5G17170,AT5G20840,AT5G22060,AT5G24120,AT5G24850…
4	AT1G49010	At1g49010	185	0	PWM3303	DAP-seq	AT1G49010_col	2	1.12e-09	1e-06	152	AT1G03475,AT1G03600,AT1G07050,AT1G07150,AT1G08520,AT1G08920,AT1G10522,AT1G15340,AT1G16880,AT1G17970,AT1G18060,AT1G20220,AT1G20340,AT1G21700,AT1G22230,AT1G24265,AT1G28110,AT1G29070,AT1G29850,AT1G30520,AT1G32200,AT1G42430,AT1G43160,AT1G48460,AT1G49010,AT1G49975,AT1G51310,AT1G52930,AT1G53000,AT1G53750,AT1G58848,AT1G59990,AT1G60950,AT1G61520,AT1G64720,AT1G67080,AT1G67120,AT1G67700,AT1G68840,AT1G68990…
4	AT5G08520	At5g08520	1	0	PWM3322	DAP-seq	AT5G08520_col	3	1.12e-09	1e-06	152	AT1G03600,AT1G08920,AT1G09340,AT1G10930,AT1G11380,AT1G16880,AT1G18730,AT1G20220,AT1G20340,AT1G21500,AT1G22230,AT1G22700,AT1G24265,AT1G28110,AT1G29070,AT1G29530,AT1G29850,AT1G30380,AT1G32200,AT1G32550,AT1G42430,AT1G48460,AT1G49975,AT1G53000,AT1G61520,AT1G62780,AT1G64720,AT1G64860,AT1G67080,AT1G67090,AT1G67120,AT1G67700,AT1G68590,AT1G69070,AT1G73170,AT1G73920,AT1G75690,AT1G76100,AT1G79850,AT1G80640…
4	AT1G32150	AtbZIP68	1	0	PWM2927	DAP-seq	BZIP68_col	4	2.03e-09	9.1e-07	151	AT1G03530,AT1G03600,AT1G07510,AT1G11380,AT1G11700,AT1G11840,AT1G13740,AT1G13930,AT1G15340,AT1G17200,AT1G17220,AT1G18400,AT1G18710,AT1G19350,AT1G20340,AT1G20440,AT1G20450,AT1G20810,AT1G24530,AT1G29920,AT1G29930,AT1G30320,AT1G30520,AT1G32550,AT1G42430,AT1G43160,AT1G44000,AT1G48460,AT1G50020,AT1G55480,AT1G60950,AT1G61520,AT1G62780,AT1G67090,AT1G67700,AT1G70420,AT1G73170,AT1G73920,AT1G75690,AT1G76100…
4	AT1G32150	AtbZIP68	1	0	PWM2567	JASPAR	MA0968.1	23	1.4e-05	0.00114182	134	AT1G03530,AT1G03600,AT1G07150,AT1G07510,AT1G10522,AT1G11840,AT1G13740,AT1G15200,AT1G15340,AT1G17200,AT1G18400,AT1G18710,AT1G19350,AT1G20340,AT1G20440,AT1G20450,AT1G22430,AT1G23550,AT1G24130,AT1G24530,AT1G30320,AT1G31710,AT1G32550,AT1G42430,AT1G43160,AT1G48460,AT1G50900,AT1G53460,AT1G53750,AT1G60950,AT1G61520,AT1G64150,AT1G67120,AT1G70420,AT1G72030,AT1G72090,AT1G72610,AT1G73170,AT1G73920,AT1G74430…
4	AT1G32150	AtbZIP68	1	0	PWM1236	CisBP	M0251_1.01	26	2.18e-05	0.00150246	133	AT1G03530,AT1G03600,AT1G07150,AT1G07510,AT1G10522,AT1G11840,AT1G13740,AT1G15200,AT1G15340,AT1G17200,AT1G18400,AT1G18710,AT1G19350,AT1G20340,AT1G20440,AT1G20450,AT1G22430,AT1G23550,AT1G24130,AT1G24530,AT1G31710,AT1G32550,AT1G42430,AT1G43160,AT1G48460,AT1G50900,AT1G53000,AT1G53460,AT1G53750,AT1G60950,AT1G61520,AT1G64150,AT1G67120,AT1G70420,AT1G72030,AT1G72090,AT1G72610,AT1G73170,AT1G73920,AT1G74430…
4	AT1G45249	ABF2	6	0	PWM2903	DAP-seq	ABF2_col	7	2.98e-07	7.64e-05	142	AT1G03530,AT1G03600,AT1G10522,AT1G11380,AT1G11700,AT1G11840,AT1G13740,AT1G13930,AT1G15340,AT1G17200,AT1G17220,AT1G18400,AT1G18710,AT1G19350,AT1G20340,AT1G20440,AT1G20450,AT1G20810,AT1G23550,AT1G24530,AT1G29920,AT1G29930,AT1G30320,AT1G30520,AT1G31710,AT1G32550,AT1G42430,AT1G43160,AT1G44000,AT1G48460,AT1G50020,AT1G55480,AT1G60950,AT1G61520,AT1G62780,AT1G66725,AT1G67090,AT1G67700,AT1G73170,AT1G73920…
4	AT1G45249	ABF2	6	0	PWM1178	CisBP	M0252_1.01	59	0.000772324	0.0234708	124	AT1G03600,AT1G07510,AT1G10522,AT1G11700,AT1G11840,AT1G13740,AT1G15200,AT1G17220,AT1G18710,AT1G19350,AT1G20440,AT1G20450,AT1G22430,AT1G23550,AT1G24530,AT1G31710,AT1G32550,AT1G43160,AT1G53000,AT1G53750,AT1G55480,AT1G58848,AT1G60950,AT1G64150,AT1G64900,AT1G66725,AT1G67120,AT1G70420,AT1G71500,AT1G72030,AT1G72090,AT1G73170,AT1G73920,AT1G74430,AT1G78995,AT1G79770,AT2G01280,AT2G05620,AT2G14880,AT2G17350…
4	AT1G45249	ABF2	6	0	PWM2540	JASPAR	MA0941.1	65	0.00109688	0.0312176	123	AT1G03600,AT1G07510,AT1G10522,AT1G11700,AT1G11840,AT1G13740,AT1G15200,AT1G17220,AT1G18710,AT1G19350,AT1G20440,AT1G20450,AT1G22430,AT1G23550,AT1G24530,AT1G31710,AT1G32550,AT1G43160,AT1G53000,AT1G53750,AT1G55480,AT1G60950,AT1G64150,AT1G64900,AT1G66725,AT1G67120,AT1G70420,AT1G71500,AT1G72030,AT1G72090,AT1G73170,AT1G73920,AT1G74430,AT1G78995,AT1G79770,AT2G01280,AT2G05620,AT2G14880,AT2G17350,AT2G20890…
4	AT4G00250	AT4G00250	0	0	PWM3125	DAP-seq	AT4G00250_col	14	3.53e-06	0.000575755	137	AT1G08540,AT1G08550,AT1G08920,AT1G09340,AT1G11380,AT1G15340,AT1G16880,AT1G17970,AT1G18730,AT1G20220,AT1G21500,AT1G30380,AT1G31580,AT1G32200,AT1G32550,AT1G34000,AT1G34010,AT1G43160,AT1G55000,AT1G59990,AT1G61520,AT1G64720,AT1G67080,AT1G67090,AT1G68590,AT1G68840,AT1G69070,AT1G70410,AT1G72440,AT1G73170,AT1G73920,AT1G74850,AT1G75690,AT1G79510,AT1G80640,AT2G03140,AT2G05310,AT2G06025,AT2G15830,AT2G17350…
4	AT1G03970	GBF4	0	0	PWM994	CisBP	M0319_1.01	16	3.53e-06	0.000575755	137	AT1G03530,AT1G03600,AT1G07150,AT1G07510,AT1G10522,AT1G11840,AT1G13740,AT1G15200,AT1G17220,AT1G18400,AT1G18490,AT1G18730,AT1G19350,AT1G20450,AT1G23310,AT1G23550,AT1G24530,AT1G32550,AT1G43160,AT1G48460,AT1G48850,AT1G53000,AT1G53750,AT1G53800,AT1G55480,AT1G60950,AT1G61520,AT1G64150,AT1G66725,AT1G67090,AT1G67120,AT1G67700,AT1G70420,AT1G71500,AT1G72030,AT1G73170,AT1G73920,AT1G74430,AT1G74850,AT1G78580…
4	AT5G44080	AT5G44080	0	0	PWM995	CisBP	M0319_1.01	17	3.53e-06	0.000575755	137	AT1G03530,AT1G03600,AT1G07150,AT1G07510,AT1G10522,AT1G11840,AT1G13740,AT1G15200,AT1G17220,AT1G18400,AT1G18490,AT1G18730,AT1G19350,AT1G20450,AT1G23310,AT1G23550,AT1G24530,AT1G32550,AT1G43160,AT1G48460,AT1G48850,AT1G53000,AT1G53750,AT1G53800,AT1G55480,AT1G60950,AT1G61520,AT1G64150,AT1G66725,AT1G67090,AT1G67120,AT1G67700,AT1G70420,AT1G71500,AT1G72030,AT1G73170,AT1G73920,AT1G74430,AT1G74850,AT1G78580…
4	AT1G19000	At1g19000	7	0	PWM3301	DAP-seq	AT1G19000_col	20	8.93e-06	0.000800521	135	AT1G07150,AT1G08920,AT1G11380,AT1G16880,AT1G17970,AT1G18730,AT1G20220,AT1G21500,AT1G30380,AT1G31580,AT1G32200,AT1G55000,AT1G61520,AT1G64720,AT1G67080,AT1G67090,AT1G68590,AT1G68840,AT1G70410,AT1G72440,AT1G73170,AT1G73920,AT1G75690,AT1G78680,AT1G79510,AT1G80640,AT2G03140,AT2G05310,AT2G06025,AT2G15830,AT2G17350,AT2G20020,AT2G23690,AT2G24540,AT2G26900,AT2G29090,AT2G29180,AT2G30060,AT2G30490,AT2G31890…
4	AT3G56850	AREB3	1	0	PWM2906	DAP-seq	AREB3_col	24	1.4e-05	0.00114182	134	AT1G03530,AT1G03600,AT1G06180,AT1G10522,AT1G11380,AT1G11700,AT1G11840,AT1G13740,AT1G13930,AT1G17220,AT1G18400,AT1G18710,AT1G19350,AT1G20340,AT1G20440,AT1G20450,AT1G20810,AT1G23550,AT1G24530,AT1G30320,AT1G30520,AT1G31710,AT1G32550,AT1G42430,AT1G43160,AT1G44000,AT1G50020,AT1G55480,AT1G60950,AT1G61520,AT1G62780,AT1G66725,AT1G67090,AT1G67700,AT1G73920,AT1G75690,AT1G76100,AT1G78995,AT1G79770,AT2G06025…
4	AT5G15830	AtbZIP3	7	0	PWM2913	DAP-seq	BZIP3_col	27	2.18e-05	0.00150246	133	AT1G03530,AT1G03600,AT1G11380,AT1G11700,AT1G13930,AT1G15340,AT1G17200,AT1G18400,AT1G18710,AT1G20340,AT1G20440,AT1G20450,AT1G20810,AT1G29920,AT1G29930,AT1G30320,AT1G30520,AT1G31580,AT1G42430,AT1G43160,AT1G44000,AT1G50020,AT1G51310,AT1G58848,AT1G60950,AT1G61520,AT1G62780,AT1G67700,AT1G70420,AT1G72090,AT1G73170,AT1G73920,AT1G74850,AT1G75690,AT1G76100,AT1G78995,AT1G80030,AT2G06025,AT2G21440,AT2G23690…
4	AT1G74840	At1g74840	0	0	PWM3307	DAP-seq	AT1G74840_col	32	3.36e-05	0.00194219	132	AT1G08540,AT1G08550,AT1G11380,AT1G15340,AT1G16880,AT1G17970,AT1G18730,AT1G20220,AT1G21500,AT1G22700,AT1G30380,AT1G31580,AT1G32200,AT1G34000,AT1G34010,AT1G42430,AT1G43160,AT1G48570,AT1G55000,AT1G58848,AT1G61520,AT1G64720,AT1G67080,AT1G67090,AT1G68590,AT1G68840,AT1G70410,AT1G73170,AT1G73920,AT1G75690,AT1G77740,AT1G79510,AT1G80640,AT2G06025,AT2G15830,AT2G17350,AT2G20020,AT2G23690,AT2G24540,AT2G25530…
4	AT3G11280	At3g11280	42	0	PWM3315	DAP-seq	AT3G11280_col	33	3.36e-05	0.00194219	132	AT1G03600,AT1G06180,AT1G08520,AT1G08920,AT1G09340,AT1G10522,AT1G12830,AT1G16880,AT1G17970,AT1G20090,AT1G20220,AT1G20340,AT1G22230,AT1G22430,AT1G22700,AT1G23550,AT1G24265,AT1G28110,AT1G29070,AT1G29530,AT1G32200,AT1G33040,AT1G49010,AT1G49975,AT1G50020,AT1G55350,AT1G60950,AT1G64720,AT1G66670,AT1G66840,AT1G67090,AT1G67120,AT1G67700,AT1G68840,AT1G68990,AT1G69070,AT1G79050,AT1G79850,AT1G80480,AT1G80640…
4	AT3G55370	OBP3	3	0	PWM2999	DAP-seq	OBP3_col	41	0.00011649	0.00522167	129	AT1G03600,AT1G07050,AT1G10522,AT1G11380,AT1G13440,AT1G13740,AT1G18710,AT1G18730,AT1G19350,AT1G22700,AT1G26770,AT1G28110,AT1G29850,AT1G30320,AT1G33040,AT1G47900,AT1G53250,AT1G55350,AT1G58080,AT1G66725,AT1G67080,AT1G67090,AT1G68840,AT1G69370,AT1G69740,AT1G70410,AT1G72610,AT1G73655,AT1G74430,AT1G74850,AT1G77580,AT1G78430,AT1G78580,AT1G79560,AT1G80030,AT2G01280,AT2G02100,AT2G14880,AT2G16750,AT2G18220…
4	AT5G12870	ATMYB46	10	0	PWM1387	AthaMAP		43	0.000173186	0.00722144	128	AT1G01790,AT1G06002,AT1G13740,AT1G15260,AT1G17220,AT1G20090,AT1G20450,AT1G20810,AT1G22430,AT1G29880,AT1G31330,AT1G31710,AT1G33810,AT1G34000,AT1G34010,AT1G42430,AT1G42550,AT1G44000,AT1G48570,AT1G48850,AT1G49010,AT1G50020,AT1G53800,AT1G66670,AT1G67120,AT1G67700,AT1G77580,AT1G78580,AT2G01280,AT2G02070,AT2G05620,AT2G06025,AT2G16750,AT2G24540,AT2G25110,AT2G25140,AT2G26550,AT2G26730,AT2G26900,AT2G26975…
4	AT3G23210	bHLH34	2	0	PWM2887	DAP-seq	BHLH34_col	48	0.000372478	0.0148412	126	AT1G03530,AT1G03600,AT1G06180,AT1G07510,AT1G09340,AT1G11840,AT1G13740,AT1G15200,AT1G17220,AT1G18400,AT1G19350,AT1G20450,AT1G22430,AT1G23310,AT1G24530,AT1G29900,AT1G31710,AT1G33040,AT1G43160,AT1G53750,AT1G55350,AT1G58848,AT1G60950,AT1G62780,AT1G64150,AT1G66725,AT1G67090,AT1G67700,AT1G72090,AT1G73170,AT1G74430,AT1G78580,AT1G78995,AT1G79050,AT1G79770,AT1G80480,AT2G02070,AT2G05620,AT2G17240,AT2G17350…
4	AT4G34590	ATB2	0	0	PWM2934	DAP-seq	GBF6_col	57	0.000538819	0.0185789	125	AT1G03680,AT1G11380,AT1G11700,AT1G13930,AT1G15340,AT1G17200,AT1G18400,AT1G18710,AT1G19350,AT1G20340,AT1G20440,AT1G20450,AT1G20810,AT1G21500,AT1G26770,AT1G28110,AT1G29920,AT1G29930,AT1G30320,AT1G30380,AT1G30520,AT1G31580,AT1G42430,AT1G44000,AT1G48610,AT1G52930,AT1G58848,AT1G62780,AT1G70420,AT1G72090,AT1G73170,AT1G74850,AT1G76100,AT1G78995,AT2G06025,AT2G21440,AT2G23690,AT2G25620,AT2G26280,AT2G29090…
4	AT5G05790	At5g05790	3	0	PWM3321	DAP-seq	AT5G05790_col	61	0.000772324	0.0234708	124	AT1G03600,AT1G06180,AT1G07150,AT1G08520,AT1G08920,AT1G09340,AT1G13440,AT1G16880,AT1G17970,AT1G20220,AT1G20340,AT1G22230,AT1G22430,AT1G22700,AT1G23550,AT1G24265,AT1G28110,AT1G29070,AT1G29530,AT1G32200,AT1G42430,AT1G49010,AT1G49975,AT1G60950,AT1G64720,AT1G66670,AT1G67120,AT1G67700,AT1G68990,AT1G69370,AT1G73655,AT1G73920,AT1G79850,AT1G80480,AT1G80640,AT1G80770,AT2G05310,AT2G05620,AT2G14660,AT2G25110…
4	AT1G75390	AtbZIP44	4	0	PWM2917	DAP-seq	BZIP44_col	66	0.00109688	0.0312176	123	AT1G11380,AT1G11700,AT1G13930,AT1G15340,AT1G17200,AT1G18710,AT1G20340,AT1G20440,AT1G20450,AT1G20810,AT1G23550,AT1G28110,AT1G29920,AT1G29930,AT1G30320,AT1G30380,AT1G30520,AT1G31580,AT1G42430,AT1G44000,AT1G52930,AT1G58848,AT1G70420,AT1G72090,AT1G73170,AT1G74430,AT1G74850,AT1G76100,AT1G78995,AT2G06025,AT2G21440,AT2G23690,AT2G25620,AT2G26280,AT2G29090,AT2G31840,AT2G33180,AT2G34420,AT2G34660,AT2G36145…
4	AT5G44180	RLT2	0	0	PWM1143	CisBP	M0757_1.01	69	0.00154352	0.040699	122	AT1G06190,AT1G08920,AT1G18060,AT1G20090,AT1G22700,AT1G29530,AT1G29850,AT1G29880,AT1G29900,AT1G30320,AT1G31970,AT1G32200,AT1G44000,AT1G47900,AT1G48030,AT1G48570,AT1G48850,AT1G53250,AT1G55350,AT1G58848,AT1G65190,AT1G67120,AT1G69070,AT1G69610,AT1G70410,AT1G71850,AT1G72440,AT1G72490,AT1G73920,AT1G77580,AT1G77930,AT1G79050,AT1G79560,AT1G79620,AT1G80245,AT2G04842,AT2G16750,AT2G20890,AT2G21440,AT2G25140…
5	AT3G56850	AREB3	1	0	PWM2906	DAP-seq	AREB3_col	1	2.14e-08	3.84e-05	69	AT1G06680,AT1G11860,AT1G12370,AT1G14150,AT1G32060,AT1G44575,AT1G52220,AT1G54500,AT1G54780,AT1G60590,AT1G62180,AT1G62750,AT1G68010,AT1G72970,AT1G76110,AT1G77090,AT1G79040,AT2G01590,AT2G15970,AT2G21330,AT2G30390,AT2G35260,AT2G39800,AT2G41720,AT2G42220,AT2G42620,AT3G01060,AT3G06510,AT3G16520,AT3G17040,AT3G22370,AT3G24190,AT3G46780,AT3G47470,AT3G50820,AT3G54050,AT3G55630,AT3G55800,AT3G57010,AT3G59780…
5	AT2G35530	AtbZIP16	0	0	PWM2908	DAP-seq	BZIP16_col	2	1.13e-07	0.000101686	67	AT1G06680,AT1G11860,AT1G14150,AT1G15140,AT1G18660,AT1G32060,AT1G44575,AT1G52220,AT1G54500,AT1G54780,AT1G60590,AT1G62180,AT1G62750,AT1G68010,AT1G69870,AT1G72970,AT1G76110,AT1G77090,AT1G79040,AT2G01590,AT2G15970,AT2G21330,AT2G21970,AT2G31750,AT2G35260,AT2G39730,AT2G39800,AT2G42220,AT3G01060,AT3G06510,AT3G14930,AT3G17040,AT3G19170,AT3G24190,AT3G46780,AT3G47470,AT3G50820,AT3G54050,AT3G55630,AT3G55800…
5	AT2G35530	AtbZIP16	0	0	PWM1237	CisBP	M0251_1.01	17	4.1e-05	0.00459211	59	AT1G06680,AT1G12370,AT1G18660,AT1G31800,AT1G32060,AT1G44575,AT1G52100,AT1G52220,AT1G54500,AT1G54780,AT1G62750,AT1G68010,AT1G69870,AT1G79040,AT1G80340,AT2G04030,AT2G15020,AT2G15970,AT2G21330,AT2G21970,AT2G30150,AT2G31750,AT2G35260,AT2G39730,AT3G01060,AT3G10270,AT3G17040,AT3G24190,AT3G46780,AT3G50820,AT3G54050,AT3G55630,AT3G55800,AT3G56090,AT3G57010,AT3G61750,AT4G03090,AT4G04840,AT4G11570,AT4G11600…
5	AT1G32150	AtbZIP68	0	0	PWM2927	DAP-seq	BZIP68_col	4	1.13e-07	0.000101686	67	AT1G06680,AT1G14150,AT1G15140,AT1G32060,AT1G44575,AT1G52220,AT1G54500,AT1G54780,AT1G60590,AT1G62180,AT1G62750,AT1G68010,AT1G69870,AT1G72970,AT1G76110,AT1G77090,AT1G79040,AT2G01590,AT2G15970,AT2G21330,AT2G21970,AT2G39730,AT2G39800,AT2G41720,AT2G42220,AT3G01060,AT3G06510,AT3G10270,AT3G14930,AT3G17040,AT3G18890,AT3G19170,AT3G24190,AT3G46780,AT3G50820,AT3G54050,AT3G55630,AT3G55800,AT3G57010,AT3G59780…
5	AT1G32150	AtbZIP68	0	0	PWM1236	CisBP	M0251_1.01	16	4.1e-05	0.00459211	59	AT1G06680,AT1G12370,AT1G18660,AT1G31800,AT1G32060,AT1G44575,AT1G52100,AT1G52220,AT1G54500,AT1G54780,AT1G62750,AT1G68010,AT1G69870,AT1G79040,AT1G80340,AT2G04030,AT2G15020,AT2G15970,AT2G21330,AT2G21970,AT2G30150,AT2G31750,AT2G35260,AT2G39730,AT3G01060,AT3G10270,AT3G17040,AT3G24190,AT3G46780,AT3G50820,AT3G54050,AT3G55630,AT3G55800,AT3G56090,AT3G57010,AT3G61750,AT4G03090,AT4G04840,AT4G11570,AT4G11600…
5	AT1G32150	AtbZIP68	0	0	PWM2567	JASPAR	MA0968.1	18	4.1e-05	0.00459211	59	AT1G06680,AT1G12370,AT1G18660,AT1G25440,AT1G31800,AT1G32060,AT1G44575,AT1G52100,AT1G52220,AT1G54500,AT1G54780,AT1G62750,AT1G68010,AT1G69870,AT1G79040,AT1G80340,AT2G04030,AT2G15020,AT2G15970,AT2G21330,AT2G21970,AT2G30150,AT2G31750,AT2G35260,AT2G39730,AT3G01060,AT3G10270,AT3G17040,AT3G24190,AT3G46780,AT3G50820,AT3G54050,AT3G55630,AT3G55800,AT3G56090,AT3G57010,AT3G61750,AT4G03090,AT4G04840,AT4G11570…
5	AT5G11260	HY5	8	0	PWM2151	JASPAR	MA0551.1	8	1.2e-06	0.00026853	64	AT1G06680,AT1G10370,AT1G11860,AT1G12370,AT1G15140,AT1G18660,AT1G32060,AT1G52220,AT1G54500,AT1G54780,AT1G55670,AT1G60590,AT1G68010,AT1G77090,AT1G79040,AT2G15970,AT2G21330,AT2G30150,AT2G30390,AT2G35260,AT2G39730,AT2G39800,AT2G41720,AT3G01060,AT3G08740,AT3G10270,AT3G17040,AT3G19170,AT3G22370,AT3G24190,AT3G47470,AT3G50820,AT3G51820,AT3G54050,AT3G55800,AT3G56090,AT3G57010,AT3G59780,AT3G61870,AT4G01150…
5	AT5G11260	HY5	8	0	PWM623	AthaMAP	T10638	30	0.000145928	0.0109021	57	AT1G06680,AT1G10370,AT1G11860,AT1G15140,AT1G23400,AT1G32060,AT1G44575,AT1G52220,AT1G54500,AT1G54780,AT1G60590,AT1G62750,AT1G68010,AT1G69870,AT1G72970,AT1G79040,AT2G15020,AT2G15970,AT2G21330,AT2G24120,AT2G26080,AT2G35260,AT2G39800,AT2G41720,AT2G45770,AT3G01060,AT3G08740,AT3G10270,AT3G17040,AT3G24190,AT3G50820,AT3G54050,AT3G55800,AT3G56090,AT3G57010,AT3G61870,AT4G03090,AT4G11570,AT4G11600,AT4G12310…
5	AT5G11260	HY5	8	0	PWM336	AthaMAP	T10638	36	0.000266891	0.0140746	56	AT1G06680,AT1G14150,AT1G15140,AT1G18660,AT1G35680,AT1G52220,AT1G54500,AT1G54780,AT1G55670,AT1G64680,AT1G68010,AT1G70000,AT1G72970,AT1G79040,AT2G15970,AT2G21330,AT2G21970,AT2G25830,AT2G26080,AT2G30150,AT2G31560,AT2G31750,AT2G39730,AT2G42620,AT3G01060,AT3G01480,AT3G11170,AT3G17040,AT3G19170,AT3G24190,AT3G48350,AT3G50820,AT3G51820,AT3G54050,AT3G55800,AT3G57010,AT3G61870,AT4G00050,AT4G03090,AT4G11570…
5	AT1G45249	ABF2	0	0	PWM2903	DAP-seq	ABF2_col	11	2.53e-06	0.000412023	63	AT1G06680,AT1G10370,AT1G11860,AT1G12370,AT1G14150,AT1G32060,AT1G44575,AT1G52220,AT1G54500,AT1G54780,AT1G62180,AT1G62750,AT1G68010,AT1G69870,AT1G72970,AT1G76110,AT1G77090,AT1G79040,AT2G01590,AT2G15970,AT2G21330,AT2G35260,AT2G39800,AT2G41720,AT2G42220,AT3G01060,AT3G06510,AT3G08740,AT3G14690,AT3G14930,AT3G17040,AT3G24190,AT3G46780,AT3G47470,AT3G50820,AT3G54050,AT3G55800,AT3G59780,AT3G61750,AT4G00050…
5	AT5G08520	At5g08520	0	0	PWM3322	DAP-seq	AT5G08520_col	12	2.53e-06	0.000412023	63	AT1G13670,AT1G23400,AT1G23740,AT1G32060,AT1G42970,AT1G49380,AT1G52100,AT1G52220,AT1G55370,AT1G55490,AT1G60000,AT1G62750,AT1G64510,AT1G65230,AT1G70000,AT1G76110,AT1G79040,AT2G04790,AT2G21330,AT2G24060,AT2G24120,AT2G29500,AT2G31380,AT2G42620,AT2G43910,AT2G47450,AT3G01480,AT3G07700,AT3G08740,AT3G15850,AT3G22420,AT3G23510,AT3G24190,AT3G25660,AT3G52150,AT3G59040,AT4G02530,AT4G02770,AT4G04850,AT4G09010…
5	AT4G36730	AtGBF1	1	0	PWM1292	CisBP	M0264_1.01	13	5.23e-06	0.00072105	62	AT1G06680,AT1G08200,AT1G12370,AT1G14150,AT1G18660,AT1G32060,AT1G44575,AT1G52220,AT1G54500,AT1G54780,AT1G62750,AT1G68010,AT1G69870,AT1G70000,AT1G76110,AT1G79040,AT2G01590,AT2G15020,AT2G15970,AT2G21330,AT2G21970,AT2G30150,AT2G31750,AT2G35260,AT2G39730,AT2G41720,AT3G01060,AT3G10270,AT3G17040,AT3G19170,AT3G24190,AT3G46780,AT3G50820,AT3G54050,AT3G55800,AT3G56090,AT3G57010,AT3G61750,AT4G03090,AT4G11570…
5	AT1G03970	GBF4	0	0	PWM994	CisBP	M0319_1.01	19	4.1e-05	0.00459211	59	AT1G06550,AT1G06680,AT1G10370,AT1G11860,AT1G12370,AT1G15140,AT1G23740,AT1G32060,AT1G52220,AT1G54500,AT1G55670,AT1G60590,AT1G68010,AT1G77090,AT1G79040,AT2G15970,AT2G21330,AT2G30150,AT2G30390,AT2G35260,AT2G39730,AT2G39800,AT2G41720,AT3G01060,AT3G08740,AT3G10270,AT3G17040,AT3G19170,AT3G22370,AT3G24190,AT3G47470,AT3G50820,AT3G54050,AT3G55800,AT3G56090,AT3G59780,AT3G61870,AT4G01150,AT4G03090,AT4G11570…
5	AT5G44080	AT5G44080	0	0	PWM995	CisBP	M0319_1.01	20	4.1e-05	0.00459211	59	AT1G06550,AT1G06680,AT1G10370,AT1G11860,AT1G12370,AT1G15140,AT1G23740,AT1G32060,AT1G52220,AT1G54500,AT1G55670,AT1G60590,AT1G68010,AT1G77090,AT1G79040,AT2G15970,AT2G21330,AT2G30150,AT2G30390,AT2G35260,AT2G39730,AT2G39800,AT2G41720,AT3G01060,AT3G08740,AT3G10270,AT3G17040,AT3G19170,AT3G22370,AT3G24190,AT3G47470,AT3G50820,AT3G54050,AT3G55800,AT3G56090,AT3G59780,AT3G61870,AT4G01150,AT4G03090,AT4G11570…
5	AT2G20180	PIF1	4	0	PWM2152	JASPAR	MA0552.1	25	0.000145928	0.0109021	57	AT1G06680,AT1G08200,AT1G10370,AT1G15500,AT1G32060,AT1G44575,AT1G52220,AT1G54500,AT1G60590,AT1G60600,AT1G62750,AT1G68010,AT1G68660,AT1G69870,AT1G76110,AT1G79040,AT2G01590,AT2G15970,AT2G21330,AT2G30390,AT2G39800,AT2G42620,AT3G01060,AT3G10270,AT3G15520,AT3G16520,AT3G19170,AT3G24190,AT3G50820,AT3G54050,AT3G55800,AT3G59780,AT3G61750,AT4G00050,AT4G01150,AT4G03090,AT4G04850,AT4G11570,AT4G11600,AT4G14540…
5	AT2G20180	PIF1	4	0	PWM1082	CisBP	M0155_1.01	34	0.000266891	0.0140746	56	AT1G06680,AT1G08200,AT1G10370,AT1G15500,AT1G32060,AT1G44575,AT1G52220,AT1G54500,AT1G60590,AT1G60600,AT1G62750,AT1G68010,AT1G68660,AT1G69870,AT1G76110,AT1G79040,AT2G15970,AT2G21330,AT2G30390,AT2G39800,AT2G42620,AT3G01060,AT3G10270,AT3G15520,AT3G16520,AT3G19170,AT3G24190,AT3G50820,AT3G54050,AT3G55800,AT3G59780,AT3G61750,AT4G00050,AT4G01150,AT4G03090,AT4G04850,AT4G11570,AT4G11600,AT4G14540,AT4G14550…
5	AT2G20180	PIF1	4	0	PWM1238	CisBP	M2215_1.01	35	0.000266891	0.0140746	56	AT1G06680,AT1G08200,AT1G10370,AT1G15500,AT1G32060,AT1G44575,AT1G52220,AT1G54500,AT1G60590,AT1G60600,AT1G62750,AT1G68010,AT1G68660,AT1G69870,AT1G76110,AT1G79040,AT2G15970,AT2G21330,AT2G30390,AT2G39800,AT2G42620,AT3G01060,AT3G10270,AT3G15520,AT3G16520,AT3G19170,AT3G24190,AT3G50820,AT3G54050,AT3G55800,AT3G59780,AT3G61750,AT4G00050,AT4G01150,AT4G03090,AT4G04850,AT4G11570,AT4G11600,AT4G14540,AT4G14550…
5	AT1G32640	ATMYC2	0	0	PWM622	AthaMAP	T05620	29	0.000145928	0.0109021	57	AT1G06680,AT1G10370,AT1G11860,AT1G15140,AT1G23400,AT1G32060,AT1G44575,AT1G52220,AT1G54500,AT1G54780,AT1G60590,AT1G62750,AT1G68010,AT1G69870,AT1G72970,AT1G79040,AT2G15020,AT2G15970,AT2G21330,AT2G24120,AT2G26080,AT2G35260,AT2G39800,AT2G41720,AT2G45770,AT3G01060,AT3G08740,AT3G10270,AT3G17040,AT3G24190,AT3G50820,AT3G54050,AT3G55800,AT3G56090,AT3G57010,AT3G61870,AT4G03090,AT4G11570,AT4G11600,AT4G12310…
5	AT2G40950	BZIP17	0	0	PWM882	CisBP	M0259_1.01	31	0.000145928	0.0109021	57	AT1G06680,AT1G08200,AT1G11860,AT1G14150,AT1G31800,AT1G32060,AT1G44575,AT1G52100,AT1G52220,AT1G62750,AT1G68010,AT1G68660,AT1G69870,AT1G70000,AT1G76110,AT1G79040,AT1G80340,AT2G01590,AT2G15020,AT2G15970,AT2G21330,AT2G21970,AT2G39730,AT2G39800,AT2G41720,AT2G42600,AT2G47450,AT3G01060,AT3G19170,AT3G24190,AT3G44990,AT3G48420,AT3G50820,AT3G54050,AT3G55630,AT3G57010,AT3G61750,AT4G00050,AT4G02770,AT4G04840…
5	AT5G15830	AtbZIP3	0	0	PWM2913	DAP-seq	BZIP3_col	42	0.000837788	0.0375538	54	AT1G06680,AT1G14150,AT1G20020,AT1G32060,AT1G44575,AT1G52220,AT1G54780,AT1G62180,AT1G62750,AT1G68010,AT1G69870,AT1G72970,AT1G76110,AT1G77090,AT1G79040,AT2G01590,AT2G15020,AT2G15970,AT2G24060,AT2G31750,AT2G41720,AT2G42220,AT3G01060,AT3G02830,AT3G06510,AT3G14690,AT3G15520,AT3G18890,AT3G22370,AT3G24190,AT3G46780,AT3G50820,AT3G59780,AT3G61750,AT4G00050,AT4G03090,AT4G11570,AT4G26530,AT4G28660,AT4G35450…
2	AT1G75490	AT1G75490	19	1	PWM1363	CisBP	M0015_1.01	9	1.44e-09	2.87e-07	112	AT1G01260,AT1G01710,AT1G07310,AT1G07650,AT1G11260,AT1G11545,AT1G12080,AT1G12440,AT1G15800,AT1G19530,AT1G19540,AT1G20620,AT1G22110,AT1G27210,AT1G30820,AT1G32450,AT1G42470,AT1G45015,AT1G54630,AT1G58030,AT1G59870,AT1G60010,AT1G60140,AT1G62480,AT1G64660,AT1G66350,AT1G70710,AT1G74660,AT1G78240,AT2G02570,AT2G07180,AT2G14170,AT2G16586,AT2G17450,AT2G17880,AT2G19800,AT2G20750,AT2G21050,AT2G26355,AT2G30930…	AT1G52830
2	AT5G65130	At5g65130	5	1	PWM1016	CisBP	M0016_1.01	19	2.9e-09	4.33e-07	111	AT1G01180,AT1G01960,AT1G09570,AT1G10210,AT1G11260,AT1G11545,AT1G12080,AT1G12440,AT1G15670,AT1G20160,AT1G20620,AT1G21680,AT1G25175,AT1G25320,AT1G26580,AT1G27210,AT1G27600,AT1G42470,AT1G53885,AT1G53903,AT1G56140,AT1G60140,AT1G60610,AT1G62480,AT1G65310,AT1G66350,AT1G70710,AT1G74660,AT1G78130,AT1G78240,AT2G01070,AT2G14170,AT2G14890,AT2G16586,AT2G17450,AT2G19800,AT2G20120,AT2G21050,AT2G23320,AT2G36900…	AT1G52830
2	AT5G65130	At5g65130	5	1	PWM2774	DAP-seq	AT5G65130_col	650	0.00348003	0.0099835	85	AT1G01960,AT1G03870,AT1G06850,AT1G07040,AT1G07650,AT1G08590,AT1G12440,AT1G12780,AT1G15840,AT1G19835,AT1G21980,AT1G27130,AT1G27600,AT1G28260,AT1G42470,AT1G45015,AT1G54080,AT1G55810,AT1G56140,AT1G58030,AT1G60610,AT1G62480,AT1G66350,AT1G71410,AT1G75540,AT1G78130,AT1G80280,AT2G01070,AT2G14170,AT2G17450,AT2G20750,AT2G23320,AT2G25964,AT2G28570,AT2G30440,AT2G39350,AT2G40010,AT2G42320,AT2G42890,AT2G43680…	AT1G52830
2	AT3G24050	GATA1	0	1	PWM1124	CisBP	M0684_1.01	36	1.14e-08	5.66e-07	109	AT1G01260,AT1G01960,AT1G02840,AT1G02850,AT1G04680,AT1G04820,AT1G06850,AT1G07530,AT1G11000,AT1G12080,AT1G13210,AT1G14740,AT1G17810,AT1G19835,AT1G19870,AT1G20620,AT1G21980,AT1G25175,AT1G26580,AT1G27130,AT1G27600,AT1G30820,AT1G31040,AT1G50010,AT1G54630,AT1G64230,AT1G66280,AT1G68690,AT1G71410,AT1G71970,AT1G75540,AT1G75780,AT1G78080,AT1G78130,AT1G78240,AT1G78895,AT2G01070,AT2G01100,AT2G01450,AT2G07180…	AT1G14920
2	AT3G24050	GATA1	0	1	PWM474	AthaMAP	T05705	614	0.00237643	0.00737187	86	AT1G01710,AT1G03790,AT1G09570,AT1G11000,AT1G15670,AT1G15800,AT1G19835,AT1G20620,AT1G21680,AT1G21980,AT1G22110,AT1G27600,AT1G32450,AT1G42470,AT1G62770,AT1G65970,AT1G72180,AT1G76090,AT1G76410,AT1G78150,AT1G78240,AT1G80280,AT2G01100,AT2G01190,AT2G19800,AT2G20750,AT2G21880,AT2G30930,AT2G34690,AT2G36220,AT2G38120,AT2G39700,AT2G41190,AT2G43750,AT2G44500,AT3G08580,AT3G21700,AT3G24715,AT3G25717,AT3G26520…	AT1G14920
2	AT3G24050	GATA1	0	1	PWM648	AthaMAP	T05705	912	0.014034	0.0302804	81	AT1G02850,AT1G05620,AT1G05890,AT1G06390,AT1G07240,AT1G07650,AT1G09570,AT1G10070,AT1G10130,AT1G12780,AT1G13210,AT1G15670,AT1G17500,AT1G25175,AT1G30820,AT1G32050,AT1G32450,AT1G50010,AT1G60730,AT1G65970,AT1G66280,AT1G74660,AT1G75500,AT1G75540,AT1G78240,AT1G80280,AT1G80380,AT2G01100,AT2G11240,AT2G14170,AT2G14900,AT2G16586,AT2G38120,AT2G41840,AT2G42570,AT2G43400,AT2G47780,AT3G02170,AT3G19820,AT3G20810…	AT1G14920
2	AT3G24050	GATA1	0	1	PWM545	AthaMAP	T05705	982	0.0192419	0.0373789	80	AT1G02850,AT1G03870,AT1G07650,AT1G10130,AT1G15670,AT1G21980,AT1G23060,AT1G25320,AT1G32450,AT1G42470,AT1G45015,AT1G52740,AT1G62480,AT1G78240,AT1G78970,AT1G79750,AT2G01190,AT2G01450,AT2G16586,AT2G19800,AT2G20120,AT2G20750,AT2G21880,AT2G28630,AT2G30440,AT2G30930,AT2G36900,AT2G37130,AT2G40000,AT2G42890,AT2G45050,AT3G02170,AT3G08580,AT3G11600,AT3G12710,AT3G15630,AT3G20770,AT3G21330,AT3G21720,AT3G26520…	AT1G14920
2	AT3G24050	GATA1	0	1	PWM28	AthaMAP	T05705	1024	0.026035	0.0466342	79	AT1G01710,AT1G06390,AT1G06570,AT1G10070,AT1G11120,AT1G11592,AT1G12080,AT1G15670,AT1G19530,AT1G21680,AT1G27290,AT1G42470,AT1G60140,AT1G60610,AT1G64660,AT1G68690,AT1G70710,AT1G71970,AT1G79750,AT2G11240,AT2G14170,AT2G14900,AT2G16586,AT2G21880,AT2G23170,AT2G30460,AT2G30740,AT2G36320,AT2G36900,AT2G38400,AT2G42810,AT2G42890,AT2G43400,AT2G44500,AT3G17580,AT3G21720,AT3G25717,AT3G44300,AT3G50260,AT3G52850…	AT1G14920
2	AT3G24050	GATA1	0	1	PWM3011	DAP-seq	GATA1_col	1030	0.026035	0.0466342	79	AT1G06570,AT1G06850,AT1G11120,AT1G11592,AT1G12780,AT1G15800,AT1G15840,AT1G19835,AT1G20190,AT1G21400,AT1G22110,AT1G27210,AT1G27290,AT1G28260,AT1G30820,AT1G32090,AT1G42470,AT1G45015,AT1G50430,AT1G54080,AT1G60610,AT1G62480,AT1G64640,AT1G70210,AT1G75500,AT1G75540,AT1G75780,AT1G78240,AT2G14170,AT2G14890,AT2G33340,AT2G34690,AT2G36320,AT2G39350,AT2G40010,AT2G42380,AT2G42780,AT2G45620,AT3G01516,AT3G14050…	AT1G14920
2	AT3G24050	GATA1	0	1	PWM599	AthaMAP	T05705	1047	0.026035	0.0466342	79	AT1G03790,AT1G04680,AT1G06390,AT1G06850,AT1G07650,AT1G10070,AT1G10130,AT1G10210,AT1G13260,AT1G15800,AT1G17500,AT1G19400,AT1G20620,AT1G23060,AT1G26580,AT1G27210,AT1G59870,AT1G60140,AT1G62480,AT1G64660,AT1G66280,AT1G70710,AT1G78080,AT1G78130,AT1G80380,AT2G01190,AT2G01450,AT2G11240,AT2G25000,AT2G28100,AT2G34020,AT2G39700,AT2G42430,AT2G43400,AT2G43680,AT2G44500,AT2G45050,AT2G46970,AT2G47000,AT3G01516…	AT1G14920
2	AT4G36730	AtGBF1	36	1	PWM1292	CisBP	M0264_1.01	76	2.82e-07	6.93e-06	104	AT1G01240,AT1G01260,AT1G01710,AT1G03870,AT1G07040,AT1G07650,AT1G10070,AT1G12080,AT1G12920,AT1G13260,AT1G15670,AT1G15800,AT1G19530,AT1G20620,AT1G21400,AT1G21680,AT1G27290,AT1G32450,AT1G32460,AT1G55510,AT1G62480,AT1G63690,AT1G66280,AT1G78150,AT1G80570,AT2G01070,AT2G14878,AT2G17450,AT2G17880,AT2G19800,AT2G30460,AT2G33150,AT2G33340,AT2G36220,AT2G38530,AT2G39350,AT2G42430,AT2G43400,AT2G44500,AT2G47780…	AT4G36730
2	AT1G01260	JAM2	0	1	PWM2557	JASPAR	MA0958.1	78	2.82e-07	6.93e-06	104	AT1G01240,AT1G01260,AT1G03870,AT1G04820,AT1G06570,AT1G06850,AT1G08590,AT1G11000,AT1G11120,AT1G15210,AT1G19530,AT1G19835,AT1G19870,AT1G21400,AT1G50010,AT1G52190,AT1G64660,AT1G66280,AT1G68690,AT1G70210,AT1G70710,AT1G75500,AT1G78210,AT1G78700,AT1G80240,AT2G14170,AT2G14878,AT2G14900,AT2G19800,AT2G20750,AT2G26355,AT2G33150,AT2G33340,AT2G34020,AT2G36320,AT2G36900,AT2G38400,AT2G38530,AT2G42380,AT2G42570…	AT1G01260
2	AT1G01260	JAM2	0	1	PWM897	CisBP	M0149_1.01	346	0.000114567	0.000632058	93	AT1G01240,AT1G01260,AT1G02840,AT1G03870,AT1G05890,AT1G06570,AT1G06850,AT1G12920,AT1G15210,AT1G20620,AT1G21400,AT1G21680,AT1G50430,AT1G52190,AT1G54080,AT1G55810,AT1G60610,AT1G64660,AT1G68690,AT1G70210,AT1G70710,AT1G75500,AT1G78150,AT1G78700,AT1G80240,AT2G14878,AT2G14890,AT2G14900,AT2G19800,AT2G33150,AT2G33340,AT2G34020,AT2G36900,AT2G38400,AT2G39350,AT2G42380,AT2G44500,AT2G45050,AT2G47000,AT2G47780…	AT1G01260
2	AT4G34680	GATA3	1	1	PWM1295	CisBP	M0690_1.01	95	5.18e-07	1.01e-05	103	AT1G01260,AT1G01960,AT1G02840,AT1G02850,AT1G04680,AT1G04820,AT1G07530,AT1G13210,AT1G14740,AT1G14920,AT1G16930,AT1G17810,AT1G19835,AT1G19870,AT1G20620,AT1G21400,AT1G21980,AT1G25175,AT1G26580,AT1G27130,AT1G27600,AT1G30820,AT1G32050,AT1G50010,AT1G64230,AT1G66280,AT1G71410,AT1G71970,AT1G75540,AT1G75780,AT1G78080,AT1G78130,AT1G78700,AT1G78895,AT2G01190,AT2G01450,AT2G07180,AT2G11240,AT2G14878,AT2G17880…	AT5G15150
2	AT4G34680	GATA3	1	1	PWM647	AthaMAP	T05707	911	0.014034	0.0302804	81	AT1G02850,AT1G05620,AT1G05890,AT1G06390,AT1G07240,AT1G07650,AT1G09570,AT1G10070,AT1G10130,AT1G12780,AT1G13210,AT1G15670,AT1G17500,AT1G25175,AT1G30820,AT1G32050,AT1G32450,AT1G50010,AT1G60730,AT1G65970,AT1G66280,AT1G74660,AT1G75500,AT1G75540,AT1G78240,AT1G80280,AT1G80380,AT2G01100,AT2G11240,AT2G14170,AT2G14900,AT2G16586,AT2G38120,AT2G41840,AT2G42570,AT2G43400,AT2G47780,AT3G02170,AT3G19820,AT3G20810…	AT5G15150
2	AT4G34680	GATA3	1	1	PWM598	AthaMAP	T05707	1046	0.026035	0.0466342	79	AT1G03790,AT1G04680,AT1G06390,AT1G06850,AT1G07650,AT1G10070,AT1G10130,AT1G10210,AT1G13260,AT1G15800,AT1G17500,AT1G19400,AT1G20620,AT1G23060,AT1G26580,AT1G27210,AT1G59870,AT1G60140,AT1G62480,AT1G64660,AT1G66280,AT1G70710,AT1G78080,AT1G78130,AT1G80380,AT2G01190,AT2G01450,AT2G11240,AT2G25000,AT2G28100,AT2G34020,AT2G39700,AT2G42430,AT2G43400,AT2G43680,AT2G44500,AT2G45050,AT2G46970,AT2G47000,AT3G01516…	AT5G15150
2	AT5G66320	GATA5	0	1	PWM991	CisBP	M0685_1.01	114	5.18e-07	1.01e-05	103	AT1G01260,AT1G01960,AT1G02840,AT1G02850,AT1G04820,AT1G05890,AT1G06390,AT1G07530,AT1G11260,AT1G12080,AT1G13210,AT1G14740,AT1G15210,AT1G17810,AT1G18200,AT1G19835,AT1G19870,AT1G20620,AT1G21400,AT1G25175,AT1G26580,AT1G27130,AT1G27600,AT1G32050,AT1G50010,AT1G54630,AT1G56140,AT1G58030,AT1G64230,AT1G66280,AT1G68560,AT1G68690,AT1G75540,AT1G75780,AT1G76090,AT1G78080,AT1G78895,AT2G01070,AT2G01100,AT2G01450…	AT1G14920
2	AT1G45249	ABF2	1	1	PWM1178	CisBP	M0252_1.01	132	1.68e-06	2.28e-05	101	AT1G01240,AT1G01710,AT1G04820,AT1G06570,AT1G19530,AT1G19835,AT1G20620,AT1G21400,AT1G21680,AT1G27290,AT1G27600,AT1G50010,AT1G50430,AT1G52190,AT1G55810,AT1G62480,AT1G64660,AT1G66280,AT1G68690,AT1G70210,AT1G70710,AT1G78080,AT1G78150,AT1G78210,AT1G78700,AT2G01190,AT2G14878,AT2G14890,AT2G17450,AT2G17880,AT2G19800,AT2G25964,AT2G26355,AT2G33340,AT2G34020,AT2G36320,AT2G36900,AT2G38400,AT2G38530,AT2G39350…	AT1G52830
2	AT1G45249	ABF2	1	1	PWM2540	JASPAR	MA0941.1	134	1.68e-06	2.28e-05	101	AT1G01240,AT1G01710,AT1G04820,AT1G06570,AT1G19530,AT1G19835,AT1G20620,AT1G21400,AT1G21680,AT1G27290,AT1G27600,AT1G50010,AT1G50430,AT1G52190,AT1G55810,AT1G62480,AT1G64660,AT1G66280,AT1G68690,AT1G70210,AT1G70710,AT1G78080,AT1G78150,AT1G78210,AT1G78700,AT2G01190,AT2G14878,AT2G14890,AT2G17450,AT2G17880,AT2G19800,AT2G25964,AT2G26355,AT2G33340,AT2G34020,AT2G36320,AT2G36900,AT2G38400,AT2G38530,AT2G39350…	AT1G52830
2	AT1G45249	ABF2	1	1	PWM2903	DAP-seq	ABF2_col	278	4.3e-05	0.000284213	95	AT1G01240,AT1G04820,AT1G06570,AT1G07040,AT1G12080,AT1G12920,AT1G13260,AT1G15800,AT1G19530,AT1G20620,AT1G21400,AT1G21680,AT1G27290,AT1G27600,AT1G30820,AT1G50430,AT1G54100,AT1G55510,AT1G60610,AT1G62480,AT1G70710,AT1G75500,AT1G78150,AT1G78210,AT1G78895,AT1G80570,AT2G01070,AT2G01450,AT2G17880,AT2G19800,AT2G20120,AT2G26355,AT2G36220,AT2G36320,AT2G38530,AT2G39350,AT2G40420,AT2G43400,AT2G44500,AT2G45050…	AT1G52830
2	AT1G45249	ABF2	1	1	PWM654	AthaMAP	T03823	987	0.0192419	0.0373789	80	AT1G01240,AT1G05620,AT1G05890,AT1G07040,AT1G10130,AT1G11260,AT1G13260,AT1G14740,AT1G15800,AT1G20620,AT1G21400,AT1G21680,AT1G22110,AT1G32450,AT1G32460,AT1G42470,AT1G50010,AT1G53840,AT1G60610,AT1G62480,AT1G66280,AT1G70210,AT1G74660,AT1G75500,AT1G78150,AT1G78210,AT2G01190,AT2G14170,AT2G16586,AT2G19800,AT2G34690,AT2G36220,AT2G36320,AT2G36900,AT2G38530,AT2G41190,AT2G42380,AT2G42430,AT3G15630,AT3G19390…	AT1G52830
2	AT1G45249	ABF2	1	1	PWM655	AthaMAP	T03823	988	0.0192419	0.0373789	80	AT1G01240,AT1G05620,AT1G05890,AT1G07040,AT1G10130,AT1G11260,AT1G13260,AT1G14740,AT1G15800,AT1G20620,AT1G21400,AT1G21680,AT1G22110,AT1G32450,AT1G32460,AT1G42470,AT1G50010,AT1G53840,AT1G60610,AT1G62480,AT1G66280,AT1G70210,AT1G74660,AT1G75500,AT1G78150,AT1G78210,AT2G01190,AT2G14170,AT2G16586,AT2G19800,AT2G34690,AT2G36220,AT2G36320,AT2G36900,AT2G38530,AT2G41190,AT2G42380,AT2G42430,AT3G15630,AT3G19390…	AT1G52830
2	AT1G06070	AT1G06070	0	1	PWM1267	CisBP	M0258_1.01	151	2.97e-06	3.65e-05	100	AT1G01240,AT1G01710,AT1G01960,AT1G03870,AT1G04680,AT1G04820,AT1G05620,AT1G05890,AT1G06390,AT1G06850,AT1G07310,AT1G07530,AT1G10130,AT1G11000,AT1G15210,AT1G16930,AT1G19835,AT1G20620,AT1G25175,AT1G27210,AT1G27600,AT1G30820,AT1G32460,AT1G42470,AT1G50430,AT1G54080,AT1G58030,AT1G62480,AT1G64230,AT1G66180,AT1G74660,AT1G75500,AT1G75780,AT1G76090,AT1G78970,AT1G79750,AT1G80570,AT2G01190,AT2G19800,AT2G21050…	AT5G07470
2	AT1G06070	AT1G06070	0	1	PWM2928	DAP-seq	BZIP69_col	279	4.3e-05	0.000284213	95	AT1G01240,AT1G01960,AT1G02850,AT1G03790,AT1G03870,AT1G04680,AT1G05620,AT1G06850,AT1G07310,AT1G07530,AT1G10130,AT1G11000,AT1G13260,AT1G14910,AT1G15670,AT1G25175,AT1G27210,AT1G28260,AT1G32460,AT1G42470,AT1G45015,AT1G50430,AT1G53830,AT1G54080,AT1G62480,AT1G66280,AT1G74660,AT1G75500,AT1G75780,AT1G76090,AT1G79750,AT1G80380,AT2G01190,AT2G02570,AT2G11240,AT2G20750,AT2G21050,AT2G28630,AT2G30460,AT2G30740…	AT5G07470
2	AT2G40620	bZIP18	12	1	PWM1269	CisBP	M0258_1.01	153	2.97e-06	3.65e-05	100	AT1G01240,AT1G01710,AT1G01960,AT1G03870,AT1G04680,AT1G04820,AT1G05620,AT1G05890,AT1G06390,AT1G06850,AT1G07310,AT1G07530,AT1G10130,AT1G11000,AT1G15210,AT1G16930,AT1G19835,AT1G20620,AT1G25175,AT1G27210,AT1G27600,AT1G30820,AT1G32460,AT1G42470,AT1G50430,AT1G54080,AT1G58030,AT1G62480,AT1G64230,AT1G66180,AT1G74660,AT1G75500,AT1G75780,AT1G76090,AT1G78970,AT1G79750,AT1G80570,AT2G01190,AT2G19800,AT2G21050…	AT1G14920
2	AT2G40620	bZIP18	12	1	PWM2910	DAP-seq	BZIP18_col	426	0.00045382	0.00195601	90	AT1G01710,AT1G01960,AT1G03870,AT1G04680,AT1G05620,AT1G07310,AT1G07530,AT1G10130,AT1G11000,AT1G14910,AT1G15210,AT1G15670,AT1G19530,AT1G19540,AT1G27210,AT1G30820,AT1G31040,AT1G32460,AT1G42470,AT1G45015,AT1G53830,AT1G54080,AT1G62480,AT1G64230,AT1G74660,AT1G75500,AT1G75780,AT1G79750,AT2G02570,AT2G11240,AT2G21050,AT2G28630,AT2G33340,AT2G36900,AT2G42380,AT2G42570,AT2G42580,AT2G43070,AT2G43080,AT2G43750…	AT1G14920
2	AT3G54810	BME3	19	1	PWM2614	JASPAR	MA1017.1	165	2.97e-06	3.65e-05	100	AT1G01260,AT1G02840,AT1G02850,AT1G04820,AT1G06390,AT1G07530,AT1G10130,AT1G11000,AT1G12440,AT1G17810,AT1G18200,AT1G19835,AT1G19870,AT1G20620,AT1G21400,AT1G25175,AT1G26580,AT1G27130,AT1G27600,AT1G32050,AT1G50010,AT1G54630,AT1G64230,AT1G66280,AT1G68690,AT1G71410,AT1G71970,AT1G75540,AT1G75780,AT1G78080,AT1G78240,AT1G78700,AT1G78895,AT2G01070,AT2G01100,AT2G01190,AT2G07180,AT2G11240,AT2G14878,AT2G14890…	AT1G14920
2	AT3G54810	BME3	19	1	PWM1517	CisBP	M0686_1.01	189	5.2e-06	5.21e-05	99	AT1G01260,AT1G02840,AT1G02850,AT1G04820,AT1G06390,AT1G07530,AT1G10130,AT1G11000,AT1G12440,AT1G17810,AT1G18200,AT1G19835,AT1G19870,AT1G20620,AT1G21400,AT1G25175,AT1G26580,AT1G27130,AT1G27600,AT1G32050,AT1G50010,AT1G54630,AT1G64230,AT1G66280,AT1G68690,AT1G71410,AT1G71970,AT1G75540,AT1G75780,AT1G78080,AT1G78700,AT1G78895,AT2G01070,AT2G01100,AT2G01190,AT2G07180,AT2G11240,AT2G14878,AT2G14890,AT2G14900…	AT1G14920
2	AT1G22810	At1g22810	4	1	PWM2741	DAP-seq	AT1G22810_col	167	2.97e-06	3.65e-05	100	AT1G01960,AT1G04680,AT1G06570,AT1G06850,AT1G07040,AT1G07310,AT1G07650,AT1G11260,AT1G11592,AT1G12080,AT1G12780,AT1G15840,AT1G19835,AT1G21980,AT1G25320,AT1G27130,AT1G27600,AT1G28260,AT1G42470,AT1G45015,AT1G53280,AT1G55810,AT1G56140,AT1G58030,AT1G60610,AT1G63690,AT1G66350,AT1G70990,AT1G71410,AT1G78130,AT1G78240,AT1G80280,AT2G11240,AT2G14170,AT2G14890,AT2G17880,AT2G19800,AT2G23320,AT2G28570,AT2G30440…	AT1G14920
2	AT5G50915	AT5G50915	12	1	PWM933	CisBP	M0165_1.01	178	2.97e-06	3.65e-05	100	AT1G01260,AT1G06850,AT1G08590,AT1G10130,AT1G11120,AT1G13260,AT1G15210,AT1G15800,AT1G22110,AT1G30820,AT1G52190,AT1G54100,AT1G56140,AT1G70990,AT1G71410,AT1G78080,AT1G78700,AT1G78970,AT1G80240,AT2G01100,AT2G01450,AT2G11240,AT2G14900,AT2G20120,AT2G33340,AT2G34020,AT2G36900,AT2G38400,AT2G42320,AT2G42430,AT2G42570,AT2G42580,AT2G42810,AT2G46970,AT3G07010,AT3G07020,AT3G08580,AT3G12610,AT3G12710,AT3G14050…	AT1G52830
2	AT5G51990	CBF4	5	1	PWM1542	CisBP	M0031_1.01	205	8.98e-06	8.17e-05	98	AT1G01240,AT1G04680,AT1G11260,AT1G11545,AT1G12080,AT1G12440,AT1G13260,AT1G15670,AT1G17500,AT1G19530,AT1G19835,AT1G20620,AT1G22110,AT1G23060,AT1G25320,AT1G27210,AT1G52830,AT1G53830,AT1G53840,AT1G54080,AT1G54100,AT1G56140,AT1G62770,AT1G66350,AT1G70710,AT1G71410,AT1G76410,AT1G78130,AT1G78970,AT1G80570,AT2G01950,AT2G17880,AT2G21880,AT2G23320,AT2G25490,AT2G36900,AT2G37130,AT2G40000,AT2G41190,AT2G42320…	AT5G07470
2	AT5G51990	CBF4	5	1	PWM2783	DAP-seq	CBF4_col	213	8.98e-06	8.17e-05	98	AT1G01240,AT1G04680,AT1G07650,AT1G11260,AT1G11545,AT1G12080,AT1G12440,AT1G13260,AT1G15670,AT1G17500,AT1G19400,AT1G19530,AT1G19835,AT1G20620,AT1G22110,AT1G23060,AT1G25320,AT1G50430,AT1G52830,AT1G54080,AT1G54100,AT1G56140,AT1G62770,AT1G63690,AT1G70710,AT1G71410,AT1G78130,AT2G01950,AT2G14890,AT2G17880,AT2G20750,AT2G23320,AT2G25490,AT2G36320,AT2G36900,AT2G37130,AT2G38530,AT2G41190,AT2G42320,AT2G42890…	AT5G07470
2	AT1G30210	ATTCP24	0	1	PWM3486	DAP-seq	TCP24_col	223	8.98e-06	8.17e-05	98	AT1G01240,AT1G03870,AT1G06850,AT1G07040,AT1G09570,AT1G10130,AT1G10210,AT1G11000,AT1G11260,AT1G14910,AT1G15840,AT1G20160,AT1G20620,AT1G21400,AT1G28260,AT1G32450,AT1G33610,AT1G42470,AT1G58030,AT1G60010,AT1G63690,AT1G65310,AT1G68560,AT1G70710,AT1G74660,AT1G75500,AT1G76090,AT1G76410,AT1G80280,AT2G07180,AT2G14170,AT2G14900,AT2G21050,AT2G21880,AT2G36320,AT2G36900,AT2G39350,AT2G42380,AT2G43680,AT2G44500…	AT1G52830
2	AT1G30210	ATTCP24	0	1	PWM1206	CisBP	M1514_1.01	1007	0.026035	0.0466342	79	AT1G01710,AT1G05890,AT1G11260,AT1G13260,AT1G14910,AT1G15210,AT1G21680,AT1G26580,AT1G27210,AT1G32460,AT1G45015,AT1G54080,AT1G58030,AT1G60010,AT1G60610,AT1G62480,AT1G65310,AT1G66180,AT1G66280,AT1G68560,AT1G75500,AT1G75540,AT1G80280,AT2G01450,AT2G14900,AT2G19800,AT2G21050,AT2G28630,AT2G36320,AT2G38120,AT2G38400,AT2G40420,AT2G42890,AT3G01516,AT3G03470,AT3G11800,AT3G21720,AT3G22960,AT3G28910,AT3G45730…	AT1G52830
2	AT1G26960	AtHB23	19	1	PWM968	CisBP	M1802_1.01	297	4.3e-05	0.000284213	95	AT1G01180,AT1G01240,AT1G06850,AT1G07650,AT1G08590,AT1G09570,AT1G10210,AT1G11000,AT1G11120,AT1G11260,AT1G15670,AT1G19530,AT1G21680,AT1G21980,AT1G27130,AT1G27290,AT1G29025,AT1G31040,AT1G32170,AT1G42470,AT1G52190,AT1G53830,AT1G53885,AT1G53903,AT1G54100,AT1G63690,AT1G64640,AT1G70990,AT1G75780,AT1G76090,AT1G78970,AT2G07180,AT2G11240,AT2G14170,AT2G20750,AT2G21050,AT2G30990,AT2G36900,AT2G37130,AT2G38120…	AT5G07470
2	AT1G26960	AtHB23	19	1	PWM3573	DAP-seq	ATHB23_col	565	0.00160178	0.00543939	87	AT1G01960,AT1G04680,AT1G07530,AT1G10130,AT1G11120,AT1G14920,AT1G15210,AT1G19530,AT1G19540,AT1G21980,AT1G27600,AT1G28260,AT1G52190,AT1G53885,AT1G53903,AT1G54100,AT1G56140,AT1G65970,AT1G66280,AT1G66350,AT1G68560,AT1G70990,AT1G74660,AT1G75500,AT1G76410,AT1G78150,AT1G78210,AT1G78240,AT1G78970,AT1G80240,AT2G01450,AT2G02570,AT2G17450,AT2G19570,AT2G19800,AT2G21050,AT2G21880,AT2G23170,AT2G25490,AT2G28570…	AT5G07470
2	AT3G56850	AREB3	8	1	PWM2906	DAP-seq	AREB3_col	308	7.06e-05	0.000424756	94	AT1G01240,AT1G04820,AT1G06570,AT1G07040,AT1G07650,AT1G12080,AT1G12920,AT1G13260,AT1G15800,AT1G19530,AT1G20620,AT1G21400,AT1G21680,AT1G27290,AT1G27600,AT1G30820,AT1G50430,AT1G54100,AT1G55510,AT1G60610,AT1G62480,AT1G66280,AT1G78150,AT1G78210,AT1G78700,AT1G78895,AT1G80570,AT2G01070,AT2G01450,AT2G17880,AT2G19800,AT2G20120,AT2G26355,AT2G36220,AT2G36320,AT2G38530,AT2G39350,AT2G41190,AT2G43400,AT2G44500…	AT1G52830
2	AT5G12870	ATMYB46	17	1	PWM1387	AthaMAP		329	0.000114567	0.000632058	93	AT1G04680,AT1G06570,AT1G06850,AT1G07040,AT1G07240,AT1G10130,AT1G11545,AT1G11592,AT1G12080,AT1G13260,AT1G19530,AT1G30820,AT1G31040,AT1G32050,AT1G32170,AT1G42470,AT1G52190,AT1G60610,AT1G66350,AT1G70210,AT1G78080,AT2G07180,AT2G11240,AT2G14900,AT2G16586,AT2G17450,AT2G21880,AT2G30740,AT2G33340,AT2G36900,AT2G38120,AT2G42320,AT2G43400,AT2G43680,AT2G43750,AT3G07010,AT3G12610,AT3G13772,AT3G22960,AT3G26520…	AT5G07470
2	AT5G12870	ATMYB46	17	1	PWM1552	PBM		330	0.000114567	0.000632058	93	AT1G01960,AT1G06390,AT1G06570,AT1G06850,AT1G07650,AT1G10210,AT1G12780,AT1G13260,AT1G27210,AT1G30820,AT1G31040,AT1G32050,AT1G32170,AT1G32460,AT1G42470,AT1G52740,AT1G60010,AT1G60610,AT1G62480,AT1G64230,AT1G66180,AT1G66350,AT1G68690,AT1G72180,AT1G76090,AT1G76410,AT1G78080,AT2G01450,AT2G16586,AT2G17450,AT2G23320,AT2G28630,AT2G33340,AT2G36900,AT2G38120,AT2G40420,AT2G42320,AT2G43750,AT2G44500,AT2G47000…	AT5G07470
2	AT5G12870	ATMYB46	17	1	PWM1440	PBM		490	0.00106571	0.00398919	88	AT1G01710,AT1G03790,AT1G04680,AT1G05620,AT1G07650,AT1G11120,AT1G11260,AT1G11545,AT1G12440,AT1G20620,AT1G21980,AT1G27210,AT1G32090,AT1G45015,AT1G53830,AT1G54080,AT1G58030,AT1G60010,AT1G62480,AT1G64640,AT1G66180,AT1G66350,AT1G70210,AT1G75500,AT1G76090,AT1G80380,AT2G17880,AT2G28570,AT2G28630,AT2G30440,AT2G30460,AT2G40000,AT2G42430,AT2G42810,AT2G43400,AT2G46970,AT3G11080,AT3G12100,AT3G14050,AT3G18200…	AT5G07470
2	AT5G12870	ATMYB46	17	1	PWM2636	JASPAR	MA1040.1	699	0.00502985	0.0133213	84	AT1G06390,AT1G06570,AT1G06850,AT1G10210,AT1G12780,AT1G13260,AT1G19835,AT1G27210,AT1G30820,AT1G31040,AT1G32050,AT1G32170,AT1G42470,AT1G52740,AT1G64230,AT1G66350,AT1G68690,AT1G72180,AT1G76090,AT1G76410,AT1G78080,AT2G01450,AT2G16586,AT2G23320,AT2G28100,AT2G28630,AT2G30440,AT2G33340,AT2G36900,AT2G37130,AT2G38120,AT2G40420,AT2G42320,AT2G44500,AT2G47000,AT3G06850,AT3G07010,AT3G11080,AT3G13300,AT3G13772…	AT5G07470
2	AT5G25830	GATA12	2	1	PWM2612	JASPAR	MA1015.1	367	0.000183594	0.00094322	92	AT1G01090,AT1G01260,AT1G02840,AT1G02850,AT1G04820,AT1G06390,AT1G07530,AT1G11260,AT1G18200,AT1G19835,AT1G19870,AT1G20620,AT1G21980,AT1G25175,AT1G26580,AT1G27130,AT1G27600,AT1G32050,AT1G32450,AT1G50010,AT1G54630,AT1G64230,AT1G66280,AT1G68690,AT1G71410,AT1G75540,AT1G75780,AT1G78080,AT1G78895,AT2G01100,AT2G01190,AT2G01450,AT2G07180,AT2G11240,AT2G14878,AT2G14890,AT2G14900,AT2G16586,AT2G17450,AT2G20120…	AT1G14920
2	AT5G25830	GATA12	2	1	PWM3004	DAP-seq	GATA12_col	373	0.000183594	0.00094322	92	AT1G01260,AT1G01960,AT1G04680,AT1G04820,AT1G06390,AT1G06850,AT1G07530,AT1G11000,AT1G11260,AT1G11545,AT1G14920,AT1G15670,AT1G17500,AT1G18200,AT1G21400,AT1G25175,AT1G26580,AT1G27130,AT1G27600,AT1G32450,AT1G50010,AT1G50430,AT1G54630,AT1G55810,AT1G66280,AT1G76090,AT1G78240,AT1G78700,AT2G01100,AT2G01450,AT2G11240,AT2G14878,AT2G14890,AT2G14900,AT2G17450,AT2G21880,AT2G23320,AT2G24300,AT2G25490,AT2G30930…	AT1G14920
2	AT5G25830	GATA12	2	1	PWM1092	CisBP	M0689_1.01	418	0.00045382	0.00195601	90	AT1G01260,AT1G01960,AT1G02840,AT1G02850,AT1G04820,AT1G06390,AT1G07530,AT1G11000,AT1G11260,AT1G11592,AT1G18200,AT1G19835,AT1G19870,AT1G20620,AT1G21980,AT1G25175,AT1G26580,AT1G27130,AT1G27600,AT1G30820,AT1G32050,AT1G50010,AT1G54630,AT1G64230,AT1G66280,AT1G68690,AT1G71410,AT1G75540,AT1G75780,AT1G78080,AT1G78895,AT2G01100,AT2G01190,AT2G07180,AT2G11240,AT2G14878,AT2G14890,AT2G14900,AT2G17450,AT2G20120…	AT1G14920
2	AT5G25830	GATA12	2	1	PWM1589	PBM		421	0.00045382	0.00195601	90	AT1G01260,AT1G01960,AT1G02840,AT1G02850,AT1G04820,AT1G06390,AT1G07530,AT1G11000,AT1G11260,AT1G11592,AT1G18200,AT1G19835,AT1G19870,AT1G20620,AT1G21980,AT1G25175,AT1G26580,AT1G27130,AT1G27600,AT1G30820,AT1G32050,AT1G50010,AT1G54630,AT1G64230,AT1G66280,AT1G68690,AT1G71410,AT1G75540,AT1G75780,AT1G78080,AT1G78895,AT2G01100,AT2G01190,AT2G07180,AT2G11240,AT2G14878,AT2G14890,AT2G14900,AT2G17450,AT2G20120…	AT1G14920
2	AT2G20180	PIF1	10	1	PWM1082	CisBP	M0155_1.01	377	0.000290497	0.00138159	91	AT1G01240,AT1G01260,AT1G02840,AT1G04820,AT1G06850,AT1G10130,AT1G13260,AT1G15800,AT1G19835,AT1G19870,AT1G20620,AT1G21400,AT1G27290,AT1G27600,AT1G50430,AT1G55810,AT1G56140,AT1G60610,AT1G64660,AT1G68560,AT1G70210,AT1G70710,AT1G78080,AT1G78210,AT1G78700,AT2G01450,AT2G14878,AT2G14890,AT2G14900,AT2G19800,AT2G21660,AT2G34020,AT2G36320,AT2G36900,AT2G39350,AT2G44500,AT2G45050,AT2G47000,AT2G47780,AT3G14050…	AT1G52830
2	AT2G20180	PIF1	10	1	PWM1238	CisBP	M2215_1.01	380	0.000290497	0.00138159	91	AT1G01240,AT1G01260,AT1G02840,AT1G04820,AT1G06850,AT1G10130,AT1G13260,AT1G15800,AT1G19835,AT1G19870,AT1G20620,AT1G21400,AT1G27290,AT1G27600,AT1G50430,AT1G55810,AT1G56140,AT1G60610,AT1G64660,AT1G68560,AT1G70210,AT1G70710,AT1G78080,AT1G78210,AT1G78700,AT2G01450,AT2G14878,AT2G14890,AT2G14900,AT2G19800,AT2G21660,AT2G34020,AT2G36320,AT2G36900,AT2G39350,AT2G44500,AT2G45050,AT2G47000,AT2G47780,AT3G14050…	AT1G52830
2	AT2G20180	PIF1	10	1	PWM2152	JASPAR	MA0552.1	423	0.00045382	0.00195601	90	AT1G01240,AT1G01260,AT1G02840,AT1G04820,AT1G06850,AT1G10130,AT1G13260,AT1G15800,AT1G19835,AT1G19870,AT1G20620,AT1G21400,AT1G27290,AT1G27600,AT1G50430,AT1G55810,AT1G60610,AT1G64660,AT1G68560,AT1G70210,AT1G70710,AT1G78080,AT1G78210,AT1G78700,AT2G01450,AT2G14878,AT2G14890,AT2G14900,AT2G19800,AT2G21660,AT2G34020,AT2G36320,AT2G36900,AT2G39350,AT2G44500,AT2G45050,AT2G47000,AT2G47780,AT3G14050,AT3G15540…	AT1G52830
2	AT3G16857	ARR1	0	1	PWM1104	CisBP	M1229_1.01	379	0.000290497	0.00138159	91	AT1G01180,AT1G01260,AT1G04820,AT1G05620,AT1G07040,AT1G07530,AT1G11592,AT1G13210,AT1G14910,AT1G15800,AT1G18200,AT1G19540,AT1G19835,AT1G21980,AT1G22110,AT1G25175,AT1G27130,AT1G32050,AT1G32460,AT1G50010,AT1G60010,AT1G64230,AT1G66280,AT1G68560,AT1G70210,AT1G78700,AT1G78895,AT2G11240,AT2G14878,AT2G14890,AT2G14900,AT2G20770,AT2G21660,AT2G23320,AT2G25490,AT2G30460,AT2G34690,AT2G36900,AT2G40420,AT2G42320…	AT1G52830
2	AT3G16857	ARR1	0	1	PWM2544	JASPAR	MA0945.1	391	0.000290497	0.00138159	91	AT1G01180,AT1G01260,AT1G04820,AT1G05620,AT1G07040,AT1G07530,AT1G11592,AT1G13210,AT1G15800,AT1G18200,AT1G19540,AT1G19835,AT1G21980,AT1G22110,AT1G25175,AT1G27130,AT1G32050,AT1G32460,AT1G50010,AT1G60010,AT1G64230,AT1G66280,AT1G68560,AT1G70210,AT1G75540,AT1G78700,AT1G78895,AT2G11240,AT2G14878,AT2G14890,AT2G14900,AT2G20770,AT2G21660,AT2G23320,AT2G25490,AT2G30460,AT2G34690,AT2G36900,AT2G40420,AT2G42320…	AT1G52830
2	AT4G36620	GATA19	19	1	PWM3009	DAP-seq	GATA19_col	515	0.00106571	0.00398919	88	AT1G01090,AT1G01710,AT1G04820,AT1G07530,AT1G13260,AT1G16930,AT1G18200,AT1G20190,AT1G20620,AT1G27130,AT1G32170,AT1G32450,AT1G52740,AT1G54630,AT1G56140,AT1G60140,AT1G60610,AT1G62480,AT1G64660,AT1G66280,AT1G71410,AT1G78080,AT1G78895,AT1G80380,AT2G11240,AT2G14878,AT2G21660,AT2G33340,AT2G37130,AT2G42580,AT3G06455,AT3G06960,AT3G08580,AT3G11800,AT3G14050,AT3G15630,AT3G16240,AT3G16640,AT3G17100,AT3G18200…	AT1G14920
2	AT1G04880	AT1G04880	1	1	PWM2864	DAP-seq	AT1G04880_col	600	0.00237643	0.00737187	86	AT1G01710,AT1G02850,AT1G04680,AT1G05890,AT1G09570,AT1G10130,AT1G11260,AT1G12080,AT1G13260,AT1G14740,AT1G18200,AT1G21980,AT1G27210,AT1G29025,AT1G30820,AT1G32090,AT1G42470,AT1G52190,AT1G53830,AT1G53885,AT1G53903,AT1G60010,AT1G62480,AT1G66180,AT1G68690,AT1G70710,AT1G72180,AT1G76410,AT1G78240,AT1G78895,AT2G14890,AT2G19800,AT2G25490,AT2G28570,AT2G30440,AT2G30990,AT2G34020,AT2G36220,AT2G38120,AT2G39700…	AT5G07470
2	AT1G20910	AT1G20910	0	1	PWM2866	DAP-seq	AT1G20910_col	652	0.00348003	0.0099835	85	AT1G01260,AT1G02840,AT1G05890,AT1G06570,AT1G10210,AT1G11545,AT1G11592,AT1G12440,AT1G13210,AT1G15670,AT1G19835,AT1G22110,AT1G31040,AT1G32460,AT1G42470,AT1G52190,AT1G54100,AT1G56140,AT1G58030,AT1G65970,AT1G66350,AT1G68690,AT1G70710,AT1G71410,AT1G74660,AT1G75500,AT1G78130,AT1G78150,AT2G01190,AT2G01450,AT2G17450,AT2G21880,AT2G38400,AT2G39350,AT2G40420,AT2G42010,AT2G42570,AT3G06850,AT3G11600,AT3G12610…	AT5G07470
2	AT1G06850	AtbZIP52	27	1	PWM2923	DAP-seq	BZIP52_col	706	0.00502985	0.0133213	84	AT1G01710,AT1G01960,AT1G03870,AT1G04680,AT1G06850,AT1G07310,AT1G07650,AT1G10130,AT1G11000,AT1G14910,AT1G15210,AT1G18200,AT1G27210,AT1G30820,AT1G31040,AT1G32460,AT1G53830,AT1G54080,AT1G62480,AT1G64230,AT1G74660,AT1G75500,AT1G75780,AT1G78210,AT1G79750,AT1G80280,AT2G02570,AT2G20120,AT2G21050,AT2G28630,AT2G33340,AT2G36900,AT2G42570,AT2G42580,AT2G43750,AT2G44500,AT2G47780,AT3G07010,AT3G11800,AT3G12100…	AT1G06850
2	AT3G23220	ESE1	8	1	PWM2839	DAP-seq	ESE1_col	804	0.0101011	0.0233695	82	AT1G06850,AT1G07040,AT1G07650,AT1G11545,AT1G15840,AT1G18200,AT1G19400,AT1G19835,AT1G19870,AT1G21680,AT1G21980,AT1G25175,AT1G27130,AT1G27600,AT1G30820,AT1G32050,AT1G42470,AT1G45015,AT1G54080,AT1G55810,AT1G56140,AT1G58030,AT1G60610,AT1G70210,AT1G70710,AT1G71410,AT1G71970,AT1G78130,AT1G80280,AT2G11240,AT2G14170,AT2G14878,AT2G20770,AT2G23320,AT2G25964,AT2G28100,AT2G30440,AT2G30990,AT2G34690,AT2G37130…	AT1G52830
2	AT1G34370	AtSTOP1	19	1	PWM3054	DAP-seq	STOP1_col	809	0.0101011	0.0233695	82	AT1G01710,AT1G01960,AT1G06390,AT1G07240,AT1G11545,AT1G21400,AT1G21680,AT1G23060,AT1G25320,AT1G28260,AT1G32050,AT1G32090,AT1G32170,AT1G32450,AT1G53830,AT1G54080,AT1G58030,AT1G59870,AT1G64640,AT1G66180,AT1G70990,AT1G75540,AT1G78080,AT1G80240,AT2G11240,AT2G14170,AT2G40000,AT2G42890,AT2G43400,AT2G43680,AT2G45620,AT3G01516,AT3G13310,AT3G13450,AT3G13460,AT3G24715,AT3G48140,AT3G50260,AT3G52140,AT3G55270…	AT1G52830
2	AT5G47230	ATERF5	3	1	PWM943	CisBP	M0039_1.01	1052	0.026035	0.0466342	79	AT1G07650,AT1G11545,AT1G12080,AT1G15840,AT1G18200,AT1G30820,AT1G32170,AT1G32450,AT1G42470,AT1G45015,AT1G53840,AT1G54080,AT1G58030,AT1G59870,AT1G60010,AT1G60140,AT1G62480,AT1G65310,AT1G66180,AT1G66350,AT1G70710,AT1G74660,AT1G75500,AT1G78970,AT2G01190,AT2G01450,AT2G02570,AT2G07180,AT2G11240,AT2G14890,AT2G14900,AT2G16586,AT2G19800,AT2G20120,AT2G21050,AT2G23320,AT2G34690,AT2G36320,AT2G37130,AT2G38120…	AT3G50260
4	AT2G35530	AtbZIP16	0	1	PWM2908	DAP-seq	BZIP16_col	6	1.16e-08	3.45e-06	148	AT1G03530,AT1G03600,AT1G06180,AT1G07510,AT1G10522,AT1G11380,AT1G11700,AT1G11840,AT1G13740,AT1G13930,AT1G17200,AT1G17220,AT1G18400,AT1G18710,AT1G19350,AT1G20340,AT1G20450,AT1G20810,AT1G24530,AT1G29920,AT1G29930,AT1G30320,AT1G30520,AT1G32470,AT1G32550,AT1G42430,AT1G43160,AT1G44000,AT1G50020,AT1G55480,AT1G60950,AT1G61520,AT1G62780,AT1G66725,AT1G67090,AT1G67700,AT1G68990,AT1G73170,AT1G73920,AT1G75690…	AT4G35160
4	AT2G35530	AtbZIP16	0	1	PWM1237	CisBP	M0251_1.01	31	3.36e-05	0.00194219	132	AT1G03530,AT1G03600,AT1G07150,AT1G07510,AT1G10522,AT1G11840,AT1G13740,AT1G15200,AT1G15340,AT1G17200,AT1G18400,AT1G18710,AT1G19350,AT1G20340,AT1G20440,AT1G20450,AT1G22430,AT1G23550,AT1G24130,AT1G24530,AT1G31710,AT1G32550,AT1G42430,AT1G43160,AT1G48460,AT1G50900,AT1G53000,AT1G53460,AT1G53750,AT1G60950,AT1G61520,AT1G64150,AT1G67120,AT1G70420,AT1G72030,AT1G72090,AT1G72610,AT1G73170,AT1G73920,AT1G74430…	AT4G35160
5	AT1G09530	PAP3	1	1	PWM1609	PBM		24	0.000145928	0.0109021	57	AT1G06680,AT1G14150,AT1G15140,AT1G15500,AT1G18660,AT1G52220,AT1G54500,AT1G54780,AT1G55670,AT1G68010,AT1G68660,AT1G69870,AT1G70000,AT1G79040,AT2G15020,AT2G15970,AT2G21330,AT2G30150,AT2G39730,AT2G39800,AT2G42620,AT3G01060,AT3G01480,AT3G10270,AT3G17040,AT3G19170,AT3G24190,AT3G50820,AT3G51820,AT3G54050,AT3G55800,AT4G02770,AT4G03090,AT4G11600,AT4G12310,AT4G14550,AT4G18240,AT4G18810,AT4G33660,AT4G36220…	AT4G28660
5	AT1G09530	PAP3	1	1	PWM1019	CisBP	M2223_1.01	37	0.000477922	0.0231599	55	AT1G06680,AT1G08200,AT1G11860,AT1G15140,AT1G52220,AT1G54500,AT1G55670,AT1G60600,AT1G68660,AT1G69870,AT1G79040,AT2G15970,AT2G21330,AT2G32530,AT2G39730,AT2G42620,AT2G43910,AT3G01060,AT3G08740,AT3G10270,AT3G19170,AT3G23070,AT3G23510,AT3G24190,AT3G50820,AT3G54050,AT3G55800,AT3G56090,AT4G01150,AT4G03090,AT4G04840,AT4G11570,AT4G11600,AT4G14550,AT4G17090,AT4G18240,AT4G18810,AT4G24770,AT4G26530,AT4G28660…	AT4G28660
5	AT1G09530	PAP3	1	1	PWM2160	JASPAR	MA0560.1	41	0.000837788	0.0375538	54	AT1G06680,AT1G08200,AT1G11860,AT1G15140,AT1G52220,AT1G54500,AT1G55670,AT1G60600,AT1G68660,AT1G69870,AT1G79040,AT2G15970,AT2G21330,AT2G32530,AT2G39730,AT2G42620,AT2G43910,AT3G01060,AT3G08740,AT3G10270,AT3G19170,AT3G23070,AT3G23510,AT3G24190,AT3G50820,AT3G54050,AT3G55630,AT3G55800,AT3G56090,AT4G01150,AT4G03090,AT4G04840,AT4G11570,AT4G14550,AT4G17090,AT4G18240,AT4G18810,AT4G24770,AT4G26530,AT4G28660…	AT4G28660
1	AT1G19350	BES1	2	2	PWM1485	CisBP	M2212_1.01	5	5.67e-06	0.00203439	20	AT1G02205,AT1G22190,AT1G63460,AT1G66760,AT1G72770,AT1G77450,AT2G26150,AT2G39250,AT2G46830,AT3G04070,AT3G12320,AT3G15270,AT3G56275,AT4G01680,AT4G14270,AT4G28840,AT5G06980,AT5G14640,AT5G15948,AT5G55730	AT3G12320,AT5G14640
1	AT1G19350	BES1	2	2	PWM2149	JASPAR	MA0549.1	6	5.67e-06	0.00203439	20	AT1G02205,AT1G22190,AT1G63460,AT1G66760,AT1G72770,AT1G77450,AT2G26150,AT2G39250,AT2G46830,AT3G04070,AT3G12320,AT3G15270,AT3G56275,AT4G01680,AT4G14270,AT4G28840,AT5G06980,AT5G14640,AT5G15948,AT5G55730	AT3G12320,AT5G14640
1	AT1G09530	PAP3	3	2	PWM829	AthaMAP	T04492	44	0.000285105	0.0189331	17	AT1G02205,AT1G72770,AT1G74310,AT1G77450,AT2G26150,AT2G39250,AT2G46830,AT3G04070,AT3G12320,AT3G56275,AT4G14270,AT4G28840,AT5G06980,AT5G14640,AT5G15948,AT5G54940,AT5G55730	AT3G56275,AT5G54470
1	AT1G09530	PAP3	3	2	PWM841	CisBP	M2732_1.01	45	0.000285105	0.0189331	17	AT1G02205,AT1G12500,AT1G72770,AT1G74310,AT1G77450,AT2G02950,AT2G26150,AT2G46830,AT3G04070,AT3G12320,AT3G14200,AT3G56275,AT5G06980,AT5G14640,AT5G15948,AT5G54940,AT5G55730	AT3G56275,AT5G54470
1	AT1G09530	PAP3	3	2	PWM962	AthaMAP	T04492	80	0.000898928	0.0342931	16	AT1G01060,AT1G02205,AT1G02390,AT1G22190,AT1G66760,AT1G72770,AT1G77450,AT2G26150,AT2G39250,AT3G15270,AT4G14270,AT5G06980,AT5G15948,AT5G54470,AT5G54940,AT5G55730	AT3G56275,AT5G54470
2	AT5G05410	DREB2	11	2	PWM116	AthaMAP	T02646	243	2.58e-05	0.000192854	96	AT1G01260,AT1G04680,AT1G04820,AT1G07650,AT1G11000,AT1G11545,AT1G12440,AT1G13260,AT1G15670,AT1G19530,AT1G20620,AT1G21400,AT1G21980,AT1G30820,AT1G32050,AT1G32460,AT1G45015,AT1G50010,AT1G53885,AT1G53903,AT1G66350,AT1G68560,AT1G70710,AT1G71970,AT1G72180,AT1G75500,AT1G78970,AT1G80280,AT1G80380,AT1G80570,AT2G01070,AT2G01190,AT2G01450,AT2G14170,AT2G17450,AT2G25964,AT2G33340,AT2G34690,AT2G36320,AT2G36900…	AT1G14920,AT1G52830
2	AT5G05410	DREB2	11	2	PWM32	AthaMAP	T02646	283	4.3e-05	0.000284213	95	AT1G04680,AT1G06390,AT1G06850,AT1G10130,AT1G11000,AT1G11260,AT1G11545,AT1G11592,AT1G13260,AT1G17500,AT1G19530,AT1G20620,AT1G22110,AT1G23060,AT1G25175,AT1G27210,AT1G32450,AT1G32460,AT1G52190,AT1G52830,AT1G58030,AT1G62770,AT1G66350,AT1G70710,AT1G78130,AT1G78210,AT1G79750,AT2G01950,AT2G17880,AT2G20750,AT2G21050,AT2G24580,AT2G25000,AT2G36320,AT2G36900,AT2G39350,AT2G40010,AT2G42320,AT2G42430,AT3G06455…	AT1G14920,AT1G52830
2	AT5G05410	DREB2	11	2	PWM2803	DAP-seq	DREB2_col	333	0.000114567	0.000632058	93	AT1G01260,AT1G04680,AT1G06850,AT1G07650,AT1G10130,AT1G11260,AT1G12080,AT1G13260,AT1G15840,AT1G18200,AT1G19400,AT1G19835,AT1G19870,AT1G22110,AT1G25320,AT1G27130,AT1G27210,AT1G30820,AT1G42470,AT1G45015,AT1G50430,AT1G56140,AT1G58030,AT1G60610,AT1G64660,AT1G65310,AT1G66350,AT1G70710,AT1G71410,AT1G71970,AT1G72180,AT1G78240,AT2G01450,AT2G14170,AT2G14890,AT2G17450,AT2G17880,AT2G20750,AT2G23320,AT2G24300…	AT1G14920,AT1G52830
2	AT5G05410	DREB2	11	2	PWM159	AthaMAP	T02646	362	0.000183594	0.00094322	92	AT1G04820,AT1G07040,AT1G07650,AT1G08590,AT1G09570,AT1G11000,AT1G11545,AT1G13260,AT1G14910,AT1G15670,AT1G19540,AT1G21400,AT1G25320,AT1G42470,AT1G50430,AT1G53885,AT1G53903,AT1G54100,AT1G55810,AT1G66350,AT1G75540,AT1G80280,AT1G80380,AT2G01070,AT2G01190,AT2G17880,AT2G21050,AT2G25964,AT2G30460,AT2G33340,AT2G36320,AT2G36900,AT2G39350,AT2G39700,AT2G40000,AT2G42580,AT2G43070,AT2G43080,AT2G46970,AT3G07010…	AT1G14920,AT1G52830
2	AT5G05410	DREB2	11	2	PWM705	AthaMAP	T02646	616	0.00237643	0.00737187	86	AT1G04820,AT1G07650,AT1G10130,AT1G11545,AT1G13260,AT1G15670,AT1G17500,AT1G19530,AT1G22110,AT1G32450,AT1G32460,AT1G52190,AT1G53885,AT1G53903,AT1G56140,AT1G58030,AT1G63690,AT1G66350,AT1G75500,AT1G80280,AT1G80380,AT2G01190,AT2G01950,AT2G14900,AT2G21660,AT2G23320,AT2G30930,AT2G33150,AT2G36320,AT2G36900,AT2G37130,AT2G40000,AT2G42010,AT2G42380,AT2G42570,AT2G45050,AT3G06455,AT3G13310,AT3G15540,AT3G16640…	AT1G14920,AT1G52830
4	AT5G11260	HY5	19	2	PWM2151	JASPAR	MA0551.1	11	3.53e-06	0.000575755	137	AT1G03530,AT1G03600,AT1G06180,AT1G07510,AT1G10522,AT1G11700,AT1G11840,AT1G13740,AT1G17220,AT1G18400,AT1G18710,AT1G19350,AT1G20450,AT1G22430,AT1G23310,AT1G24530,AT1G31710,AT1G32200,AT1G32550,AT1G43160,AT1G44000,AT1G48460,AT1G53750,AT1G53800,AT1G55350,AT1G55480,AT1G58848,AT1G60950,AT1G61520,AT1G62780,AT1G66725,AT1G67090,AT1G67120,AT1G67700,AT1G72030,AT1G72090,AT1G73920,AT1G74850,AT1G78995,AT1G79510…	AT2G30490,AT2G37040
4	AT5G11260	HY5	19	2	PWM698	AthaMAP	T10638	39	7.76e-05	0.00366378	130	AT1G03530,AT1G06180,AT1G07150,AT1G17200,AT1G17220,AT1G18400,AT1G18490,AT1G18710,AT1G19350,AT1G20450,AT1G22430,AT1G22700,AT1G23310,AT1G24530,AT1G29070,AT1G31750,AT1G32550,AT1G43160,AT1G48460,AT1G53750,AT1G55480,AT1G58848,AT1G60950,AT1G61520,AT1G64150,AT1G67090,AT1G70410,AT1G71500,AT1G72030,AT1G73170,AT1G73920,AT1G74430,AT1G74850,AT1G75690,AT1G80480,AT2G13360,AT2G14285,AT2G21440,AT2G23690,AT2G25530…	AT2G30490,AT2G37040
1	AT1G77080	AGL27	0	3	PWM1181	CisBP	M2221_1.01	48	0.000898928	0.0342931	16	AT1G12500,AT1G18330,AT1G72770,AT1G77450,AT1G79820,AT2G02950,AT2G26150,AT3G04070,AT3G15270,AT3G56275,AT4G20860,AT5G12010,AT5G14640,AT5G54940,AT5G55730,AT5G59870	AT1G18330,AT3G56275,AT5G15948
2	AT3G28920	AtHB34	0	3	PWM3582	DAP-seq	ATHB34_col	409	0.000290497	0.00138159	91	AT1G05620,AT1G06390,AT1G07530,AT1G10130,AT1G12080,AT1G15210,AT1G15800,AT1G19530,AT1G19540,AT1G19835,AT1G21980,AT1G23052,AT1G27600,AT1G30820,AT1G32450,AT1G32460,AT1G53885,AT1G53903,AT1G54100,AT1G55510,AT1G56140,AT1G60010,AT1G65970,AT1G66280,AT1G66350,AT1G70210,AT1G74660,AT1G75500,AT1G76410,AT1G78080,AT1G78240,AT1G78970,AT2G02570,AT2G17450,AT2G17880,AT2G21660,AT2G21880,AT2G25964,AT2G28570,AT2G30990…	AT1G14920,AT2G25000,AT5G15150
2	AT3G26790	FUS3	5	3	PWM2726	DAP-seq	FUS3_col	751	0.00717502	0.0175031	83	AT1G03790,AT1G03870,AT1G05620,AT1G06390,AT1G07240,AT1G08590,AT1G11120,AT1G12080,AT1G14910,AT1G15840,AT1G17810,AT1G19530,AT1G19835,AT1G20160,AT1G21400,AT1G26580,AT1G30820,AT1G52190,AT1G66350,AT1G70210,AT1G70710,AT1G74660,AT1G76410,AT1G78240,AT2G02570,AT2G17880,AT2G21050,AT2G28630,AT2G30440,AT2G33340,AT2G36900,AT2G38120,AT2G42380,AT2G42890,AT3G06850,AT3G12610,AT3G13300,AT3G13772,AT3G15630,AT3G16240…	AT1G17810,AT3G12610,AT5G05690
2	AT3G26790	FUS3	5	3	PWM2165	JASPAR	MA0565.1	1013	0.026035	0.0466342	79	AT1G03870,AT1G04680,AT1G05620,AT1G06390,AT1G08590,AT1G10130,AT1G10210,AT1G12080,AT1G15670,AT1G17810,AT1G19835,AT1G20620,AT1G21400,AT1G23060,AT1G52190,AT1G54630,AT1G62480,AT1G66180,AT1G66280,AT1G70210,AT1G70710,AT1G74660,AT1G75540,AT1G76410,AT2G02570,AT2G14900,AT2G17880,AT2G21050,AT2G24580,AT2G30440,AT2G36320,AT2G37130,AT2G38120,AT2G42380,AT3G07010,AT3G13460,AT3G21720,AT3G28910,AT3G43270,AT3G48990…	AT1G17810,AT3G12610,AT5G05690
3	AT5G43840	AT-HSFA6A	5	3	PWM3176	DAP-seq	HSFA6A_col	51	0.000281228	0.00988708	50	AT1G06040,AT1G07400,AT1G19720,AT1G45010,AT1G45230,AT1G54050,AT1G54520,AT1G58807,AT1G59124,AT1G60270,AT1G65295,AT1G68830,AT1G72500,AT1G78070,AT2G18510,AT2G28550,AT2G29450,AT2G30320,AT2G34460,AT2G36835,AT3G02380,AT3G08590,AT3G09350,AT3G09440,AT3G12580,AT3G21150,AT3G21890,AT3G23530,AT3G23990,AT3G25230,AT3G44100,AT4G01050,AT4G02920,AT4G10480,AT4G12970,AT4G14210,AT4G23630,AT4G23680,AT4G32590,AT5G06265…	AT1G67360,AT3G12580,AT5G20720
2	AT2G22540	AGL22	6	4	PWM3211	DAP-seq	SVP_col	404	0.000290497	0.00138159	91	AT1G04680,AT1G06850,AT1G09570,AT1G12080,AT1G12440,AT1G14920,AT1G15800,AT1G19400,AT1G19530,AT1G20190,AT1G20620,AT1G30820,AT1G31040,AT1G32050,AT1G42470,AT1G50430,AT1G54100,AT1G60610,AT1G65310,AT1G68560,AT1G72180,AT1G75540,AT1G76410,AT1G78130,AT1G80280,AT2G01100,AT2G01450,AT2G07180,AT2G11240,AT2G17450,AT2G17880,AT2G25000,AT2G28630,AT2G30460,AT2G30990,AT2G33150,AT2G34020,AT2G36220,AT2G40420,AT2G41190…	AT1G20620,AT3G57550,AT4G31380,AT5G20250
2	AT2G22540	AGL22	6	4	PWM97	AthaMAP		412	0.000290497	0.00138159	91	AT1G02840,AT1G06850,AT1G07650,AT1G18200,AT1G19530,AT1G19540,AT1G19835,AT1G19870,AT1G31040,AT1G32170,AT1G42470,AT1G54080,AT1G62610,AT1G63690,AT1G65970,AT1G71410,AT1G75500,AT1G75780,AT1G76090,AT1G78240,AT1G78700,AT1G78895,AT1G78970,AT2G20750,AT2G21880,AT2G33340,AT2G37130,AT2G38120,AT2G38530,AT2G42430,AT2G42570,AT2G45050,AT2G47000,AT3G07010,AT3G12710,AT3G13300,AT3G13450,AT3G13460,AT3G15630,AT3G19820…	AT1G20620,AT3G57550,AT4G31380,AT5G20250
2	AT2G22540	AGL22	6	4	PWM2155	JASPAR	MA0555.1	947	0.0192419	0.0373789	80	AT1G05890,AT1G08590,AT1G09570,AT1G11120,AT1G12080,AT1G12440,AT1G14920,AT1G15670,AT1G20190,AT1G20620,AT1G27600,AT1G30820,AT1G42470,AT1G52190,AT1G54100,AT1G60140,AT1G63690,AT1G65310,AT1G70210,AT1G76410,AT1G78130,AT1G80280,AT2G01100,AT2G07180,AT2G11240,AT2G17880,AT2G20750,AT2G25000,AT2G28630,AT2G30740,AT2G30990,AT2G33150,AT2G36320,AT2G40420,AT2G41190,AT2G42890,AT2G43070,AT3G06960,AT3G07020,AT3G15540…	AT1G20620,AT3G57550,AT4G31380,AT5G20250
2	AT2G22540	AGL22	6	4	PWM1491	CisBP	M2218_1.01	1011	0.026035	0.0466342	79	AT1G05890,AT1G08590,AT1G09570,AT1G11120,AT1G12080,AT1G12440,AT1G14920,AT1G15670,AT1G20190,AT1G20620,AT1G27600,AT1G30820,AT1G32450,AT1G42470,AT1G52190,AT1G54100,AT1G60140,AT1G63690,AT1G65310,AT1G70210,AT1G76410,AT1G78130,AT1G80280,AT2G01100,AT2G07180,AT2G11240,AT2G17880,AT2G20750,AT2G25000,AT2G28630,AT2G30740,AT2G30990,AT2G33150,AT2G36320,AT2G40420,AT2G41190,AT2G42890,AT2G43070,AT3G06960,AT3G07020…	AT1G20620,AT3G57550,AT4G31380,AT5G20250
2	AT2G17950	PGA6	2	4	PWM3167	DAP-seq	WUS1_col	557	0.00160178	0.00543939	87	AT1G02850,AT1G05620,AT1G07240,AT1G07310,AT1G08590,AT1G11120,AT1G11260,AT1G12440,AT1G13210,AT1G15210,AT1G17810,AT1G18200,AT1G21980,AT1G22110,AT1G25175,AT1G27130,AT1G32090,AT1G32450,AT1G42470,AT1G50010,AT1G52190,AT1G53885,AT1G53903,AT1G54080,AT1G54100,AT1G55510,AT1G59870,AT1G63690,AT1G64230,AT1G70990,AT1G76090,AT1G79750,AT1G80280,AT2G01450,AT2G14170,AT2G14890,AT2G30740,AT2G36900,AT2G39350,AT2G40000…	AT2G43680,AT4G12520,AT4G15160,AT4G18670
1	AT5G43840	AT-HSFA6A	0	5	PWM3176	DAP-seq	HSFA6A_col	21	8.35e-05	0.00831706	18	AT1G01060,AT1G07350,AT1G18330,AT1G22190,AT1G79820,AT2G20560,AT2G26150,AT3G14200,AT3G24500,AT3G56275,AT4G14270,AT5G12010,AT5G12110,AT5G15948,AT5G48570,AT5G54940,AT5G55730,AT5G61240	AT1G07350,AT1G18330,AT2G26150,AT2G46830,AT3G24500
2	AT5G10140	AGL25	19	6	PWM2158	JASPAR	MA0558.1	501	0.00106571	0.00398919	88	AT1G06850,AT1G09570,AT1G12080,AT1G13210,AT1G15670,AT1G19870,AT1G20190,AT1G22110,AT1G27290,AT1G27600,AT1G30820,AT1G32450,AT1G33610,AT1G50430,AT1G52190,AT1G54100,AT1G60140,AT1G60610,AT1G65310,AT1G68560,AT1G70990,AT1G71970,AT1G75500,AT1G78130,AT1G78700,AT1G80280,AT2G11240,AT2G14890,AT2G17450,AT2G17880,AT2G20750,AT2G25000,AT2G28630,AT2G30740,AT2G30930,AT2G30990,AT2G33150,AT2G33340,AT2G38120,AT2G41190…	AT1G19835,AT1G78130,AT1G78150,AT5G07010,AT5G10745,AT5G20250
2	AT5G10140	AGL25	19	6	PWM510	AthaMAP		523	0.00106571	0.00398919	88	AT1G03790,AT1G03870,AT1G04680,AT1G10070,AT1G12080,AT1G13260,AT1G15670,AT1G18200,AT1G19835,AT1G20190,AT1G20620,AT1G23060,AT1G25320,AT1G27600,AT1G28260,AT1G30820,AT1G32450,AT1G50430,AT1G52190,AT1G54100,AT1G55510,AT1G56140,AT1G63690,AT1G64660,AT1G66180,AT1G71970,AT1G76410,AT1G78130,AT1G78150,AT2G01100,AT2G17880,AT2G24580,AT2G25000,AT2G28100,AT2G36320,AT2G40420,AT2G43080,AT2G44500,AT2G47000,AT3G06850…	AT1G19835,AT1G78130,AT1G78150,AT5G07010,AT5G10745,AT5G20250
2	AT3G54990	SMZ	4	7	PWM1374	CisBP	M2216_1.01	684	0.00502985	0.0133213	84	AT1G01260,AT1G03790,AT1G05620,AT1G07040,AT1G07530,AT1G14740,AT1G15210,AT1G15670,AT1G19400,AT1G21400,AT1G25175,AT1G26580,AT1G28260,AT1G32170,AT1G52190,AT1G53280,AT1G63690,AT1G66350,AT1G70990,AT1G72180,AT1G75500,AT2G01190,AT2G07180,AT2G11240,AT2G14170,AT2G21050,AT2G25490,AT2G30440,AT2G33340,AT2G37130,AT2G42580,AT2G43400,AT3G07020,AT3G11080,AT3G11600,AT3G15630,AT3G29647,AT3G43270,AT3G45040,AT3G47340…	AT1G54100,AT1G66350,AT2G40000,AT2G42580,AT4G27450,AT5G57660,AT5G57670
2	AT3G54990	SMZ	4	7	PWM2153	JASPAR	MA0553.1	692	0.00502985	0.0133213	84	AT1G01260,AT1G03790,AT1G05620,AT1G07040,AT1G07530,AT1G14740,AT1G15210,AT1G15670,AT1G19400,AT1G21400,AT1G25175,AT1G26580,AT1G28260,AT1G32170,AT1G52190,AT1G53280,AT1G63690,AT1G66350,AT1G70990,AT1G72180,AT1G75500,AT2G01190,AT2G07180,AT2G11240,AT2G14170,AT2G21050,AT2G25490,AT2G30440,AT2G33340,AT2G37130,AT2G42580,AT2G43400,AT3G07020,AT3G11080,AT3G11600,AT3G15630,AT3G29647,AT3G43270,AT3G45040,AT3G47340…	AT1G54100,AT1G66350,AT2G40000,AT2G42580,AT4G27450,AT5G57660,AT5G57670
1	AT2G43010	AtPIF4	0	8	PWM2161	JASPAR	MA0561.1	65	0.000898928	0.0342931	16	AT1G02205,AT1G22190,AT1G72770,AT1G77450,AT2G26150,AT2G39250,AT3G04070,AT3G12320,AT3G15270,AT3G56275,AT4G14270,AT5G06980,AT5G14640,AT5G15948,AT5G54940,AT5G55730	AT1G22190,AT3G44735,AT3G56275,AT4G01680,AT5G06980,AT5G14640,AT5G54470,AT5G58750
1	AT2G43010	AtPIF4	0	8	PWM818	CisBP	M2224_1.01	77	0.000898928	0.0342931	16	AT1G02205,AT1G22190,AT1G72770,AT1G77450,AT2G26150,AT2G39250,AT3G04070,AT3G12320,AT3G15270,AT3G56275,AT4G14270,AT5G06980,AT5G14640,AT5G15948,AT5G54940,AT5G55730	AT1G22190,AT3G44735,AT3G56275,AT4G01680,AT5G06980,AT5G14640,AT5G54470,AT5G58750
3	AT1G09530	PAP3	2	10	PWM1609	PBM		34	3.83e-05	0.00201972	53	AT1G05140,AT1G10960,AT1G14345,AT1G15290,AT1G15820,AT1G22850,AT1G27480,AT1G28670,AT1G45688,AT1G49660,AT1G52230,AT1G53670,AT1G66130,AT1G72500,AT1G75460,AT1G78070,AT1G78510,AT2G05100,AT2G19310,AT2G30040,AT2G34460,AT2G46800,AT3G02380,AT3G15354,AT3G21560,AT3G23530,AT3G23990,AT3G44100,AT3G47430,AT3G54890,AT3G54900,AT3G56940,AT4G05180,AT4G14210,AT4G14690,AT4G30460,AT4G36250,AT5G02270,AT5G03760,AT5G15970…	AT1G78070,AT2G01290,AT2G40400,AT3G23810,AT3G47430,AT4G23630,AT4G24960,AT5G13770,AT5G52570,AT5G59480
4	AT1G19350	BES1	35	12	PWM1485	CisBP	M2212_1.01	53	0.000538819	0.0185789	125	AT1G03530,AT1G03600,AT1G06180,AT1G07150,AT1G07510,AT1G10522,AT1G11700,AT1G13740,AT1G15200,AT1G18400,AT1G18730,AT1G19350,AT1G20450,AT1G22430,AT1G23550,AT1G24530,AT1G31710,AT1G32550,AT1G34000,AT1G34010,AT1G43160,AT1G53750,AT1G55350,AT1G55480,AT1G56190,AT1G60950,AT1G61520,AT1G64150,AT1G66725,AT1G67120,AT1G67700,AT1G72030,AT1G72090,AT1G73170,AT1G74430,AT1G78580,AT1G79770,AT1G80480,AT2G01280,AT2G05620…	AT1G03600,AT1G24265,AT1G64150,AT1G66725,AT1G73170,AT2G30060,AT2G41870,AT3G48110,AT4G31820,AT4G37800,AT5G18570,AT5G55920
4	AT1G19350	BES1	35	12	PWM2149	JASPAR	MA0549.1	54	0.000538819	0.0185789	125	AT1G03530,AT1G03600,AT1G06180,AT1G07150,AT1G07510,AT1G10522,AT1G11700,AT1G13740,AT1G15200,AT1G18400,AT1G18730,AT1G19350,AT1G20450,AT1G22430,AT1G23550,AT1G24530,AT1G31710,AT1G32550,AT1G34000,AT1G34010,AT1G43160,AT1G53750,AT1G55350,AT1G55480,AT1G56190,AT1G60950,AT1G61520,AT1G64150,AT1G66725,AT1G67120,AT1G67700,AT1G72030,AT1G72090,AT1G73170,AT1G74430,AT1G78580,AT1G79770,AT1G80480,AT2G01280,AT2G05620…	AT1G03600,AT1G24265,AT1G64150,AT1G66725,AT1G73170,AT2G30060,AT2G41870,AT3G48110,AT4G31820,AT4G37800,AT5G18570,AT5G55920
1	AT1G49720	ABF1	2	13	PWM326	AGRIS		75	0.000898928	0.0342931	16	AT1G02205,AT1G18330,AT1G22190,AT1G72770,AT1G77450,AT2G26150,AT2G39250,AT3G12320,AT3G56275,AT4G14270,AT5G06980,AT5G14640,AT5G15948,AT5G54470,AT5G54940,AT5G55730	AT1G61890,AT1G77450,AT2G46830,AT3G04070,AT3G24500,AT3G56275,AT4G01680,AT4G28840,AT5G06980,AT5G11110,AT5G14640,AT5G54470,AT5G54940
1	AT1G49720	ABF1	2	13	PWM974	CisBP	M0254_1.01	81	0.000898928	0.0342931	16	AT1G22190,AT1G72770,AT1G77450,AT2G46830,AT3G04070,AT3G12320,AT3G15270,AT3G56275,AT4G28840,AT5G06980,AT5G11110,AT5G14640,AT5G15948,AT5G54470,AT5G54940,AT5G55730	AT1G61890,AT1G77450,AT2G46830,AT3G04070,AT3G24500,AT3G56275,AT4G01680,AT4G28840,AT5G06980,AT5G11110,AT5G14640,AT5G54470,AT5G54940
1	AT2G36270	ABI5	0	14	PWM2530	JASPAR	MA0931.1	7	5.67e-06	0.00203439	20	AT1G01060,AT1G02205,AT1G22190,AT1G66760,AT1G72770,AT1G77450,AT2G26150,AT2G39250,AT2G46830,AT3G12320,AT3G15270,AT3G56275,AT4G05050,AT4G28840,AT5G06980,AT5G14640,AT5G15948,AT5G54470,AT5G54940,AT5G55730	AT1G01060,AT1G02205,AT1G61890,AT1G77450,AT2G46830,AT3G04070,AT3G24500,AT3G56275,AT4G14270,AT5G06980,AT5G11110,AT5G14640,AT5G54470,AT5G54940
1	AT2G36270	ABI5	0	14	PWM957	CisBP	M0257_1.01	11	5.67e-06	0.00203439	20	AT1G01060,AT1G02205,AT1G22190,AT1G66760,AT1G72770,AT1G77450,AT2G26150,AT2G39250,AT2G46830,AT3G12320,AT3G15270,AT3G56275,AT4G05050,AT4G28840,AT5G06980,AT5G14640,AT5G15948,AT5G54470,AT5G54940,AT5G55730	AT1G01060,AT1G02205,AT1G61890,AT1G77450,AT2G46830,AT3G04070,AT3G24500,AT3G56275,AT4G14270,AT5G06980,AT5G11110,AT5G14640,AT5G54470,AT5G54940
1	AT2G36270	ABI5	0	14	PWM2904	DAP-seq	ABI5_col	20	8.35e-05	0.00831706	18	AT1G18330,AT1G22190,AT1G66760,AT1G72770,AT1G74310,AT1G77450,AT2G26150,AT2G39250,AT3G04070,AT3G12320,AT3G15270,AT3G24500,AT3G56275,AT4G14270,AT5G06980,AT5G14640,AT5G54470,AT5G55730	AT1G01060,AT1G02205,AT1G61890,AT1G77450,AT2G46830,AT3G04070,AT3G24500,AT3G56275,AT4G14270,AT5G06980,AT5G11110,AT5G14640,AT5G54470,AT5G54940
1	AT2G36270	ABI5	0	14	PWM621	AthaMAP	T04543	41	0.000285105	0.0189331	17	AT1G01060,AT1G22190,AT1G63460,AT1G72770,AT1G77450,AT2G39250,AT2G46830,AT3G12320,AT3G15270,AT3G56275,AT4G14270,AT4G28840,AT5G06980,AT5G14640,AT5G15948,AT5G54940,AT5G55730	AT1G01060,AT1G02205,AT1G61890,AT1G77450,AT2G46830,AT3G04070,AT3G24500,AT3G56275,AT4G14270,AT5G06980,AT5G11110,AT5G14640,AT5G54470,AT5G54940
2	AT1G19350	BES1	1	14	PWM1485	CisBP	M2212_1.01	384	0.000290497	0.00138159	91	AT1G01240,AT1G01710,AT1G03870,AT1G04820,AT1G06570,AT1G06850,AT1G15210,AT1G19530,AT1G20620,AT1G21400,AT1G21680,AT1G27600,AT1G30820,AT1G50010,AT1G50430,AT1G54080,AT1G56140,AT1G60610,AT1G64660,AT1G70710,AT1G78150,AT1G78210,AT1G78700,AT2G14878,AT2G19800,AT2G25964,AT2G26355,AT2G36320,AT2G36900,AT2G38530,AT2G39350,AT2G42570,AT2G43070,AT2G44500,AT2G47780,AT3G14050,AT3G15630,AT3G16640,AT3G21330,AT3G25717…	AT1G01260,AT1G15800,AT1G21400,AT3G19390,AT3G25717,AT4G16500,AT4G25260,AT4G29190,AT4G31380,AT4G36040,AT5G13100,AT5G13710,AT5G20250,AT5G64260
2	AT1G19350	BES1	1	14	PWM2149	JASPAR	MA0549.1	388	0.000290497	0.00138159	91	AT1G01240,AT1G01710,AT1G03870,AT1G04820,AT1G06570,AT1G06850,AT1G15210,AT1G19530,AT1G20620,AT1G21400,AT1G21680,AT1G27600,AT1G30820,AT1G50010,AT1G50430,AT1G54080,AT1G56140,AT1G60610,AT1G64660,AT1G70710,AT1G78150,AT1G78210,AT1G78700,AT2G14878,AT2G19800,AT2G25964,AT2G26355,AT2G36320,AT2G36900,AT2G38530,AT2G39350,AT2G42570,AT2G43070,AT2G44500,AT2G47780,AT3G14050,AT3G15630,AT3G16640,AT3G21330,AT3G25717…	AT1G01260,AT1G15800,AT1G21400,AT3G19390,AT3G25717,AT4G16500,AT4G25260,AT4G29190,AT4G31380,AT4G36040,AT5G13100,AT5G13710,AT5G20250,AT5G64260
4	AT1G09530	PAP3	3	17	PWM829	AthaMAP	T04492	21	8.93e-06	0.000800521	135	AT1G03600,AT1G06180,AT1G07150,AT1G11700,AT1G11840,AT1G13740,AT1G17220,AT1G18400,AT1G18490,AT1G19570,AT1G22430,AT1G22700,AT1G23310,AT1G23550,AT1G24130,AT1G24530,AT1G29530,AT1G31580,AT1G32200,AT1G32550,AT1G43160,AT1G48460,AT1G48850,AT1G50020,AT1G55480,AT1G60950,AT1G61520,AT1G62780,AT1G64150,AT1G64900,AT1G66725,AT1G67120,AT1G71500,AT1G72090,AT1G73170,AT1G73920,AT1G74850,AT1G75690,AT1G77580,AT1G79510…	AT1G03600,AT1G13740,AT1G17220,AT1G18400,AT1G53750,AT1G68840,AT1G72490,AT1G78680,AT2G15830,AT2G45950,AT3G07310,AT4G00810,AT4G23890,AT5G11260,AT5G12150,AT5G24810,AT5G47400
4	AT1G09530	PAP3	3	17	PWM962	AthaMAP	T04492	35	3.36e-05	0.00194219	132	AT1G01750,AT1G01790,AT1G01970,AT1G02090,AT1G02150,AT1G03160,AT1G03457,AT1G03475,AT1G03530,AT1G03600,AT1G03630,AT1G03680,AT1G06180,AT1G07150,AT1G07510,AT1G13740,AT1G17220,AT1G18400,AT1G18490,AT1G18710,AT1G19350,AT1G20450,AT1G22700,AT1G23310,AT1G24530,AT1G33810,AT1G42430,AT1G43160,AT1G48460,AT1G53750,AT1G53800,AT1G56190,AT1G60950,AT1G61520,AT1G62780,AT1G66725,AT1G67090,AT1G67120,AT1G67700,AT1G70420…	AT1G03600,AT1G13740,AT1G17220,AT1G18400,AT1G53750,AT1G68840,AT1G72490,AT1G78680,AT2G15830,AT2G45950,AT3G07310,AT4G00810,AT4G23890,AT5G11260,AT5G12150,AT5G24810,AT5G47400
4	AT1G09530	PAP3	3	17	PWM1305	CisBP	M2733_1.01	45	0.000372478	0.0148412	126	AT1G03530,AT1G06180,AT1G07150,AT1G07510,AT1G13740,AT1G17220,AT1G18400,AT1G18490,AT1G18710,AT1G19350,AT1G20450,AT1G22700,AT1G23310,AT1G24530,AT1G33810,AT1G42430,AT1G43160,AT1G48460,AT1G53750,AT1G53800,AT1G56190,AT1G60950,AT1G61520,AT1G62780,AT1G66725,AT1G67090,AT1G67120,AT1G67700,AT1G70420,AT1G73170,AT1G73920,AT1G74430,AT1G78580,AT1G78680,AT2G05620,AT2G13360,AT2G14285,AT2G21440,AT2G25530,AT2G26730…	AT1G03600,AT1G13740,AT1G17220,AT1G18400,AT1G53750,AT1G68840,AT1G72490,AT1G78680,AT2G15830,AT2G45950,AT3G07310,AT4G00810,AT4G23890,AT5G11260,AT5G12150,AT5G24810,AT5G47400
4	AT1G09530	PAP3	3	17	PWM841	CisBP	M2732_1.01	62	0.000772324	0.0234708	124	AT1G03600,AT1G06180,AT1G08920,AT1G11700,AT1G11840,AT1G13740,AT1G16880,AT1G17220,AT1G18400,AT1G18490,AT1G18710,AT1G22230,AT1G22430,AT1G22700,AT1G23310,AT1G24530,AT1G29530,AT1G32200,AT1G32550,AT1G43160,AT1G48850,AT1G50020,AT1G51310,AT1G55480,AT1G56190,AT1G60950,AT1G61520,AT1G62780,AT1G64150,AT1G64900,AT1G67120,AT1G67700,AT1G71500,AT1G73920,AT1G74850,AT1G75690,AT1G77580,AT1G79510,AT1G79770,AT2G13360…	AT1G03600,AT1G13740,AT1G17220,AT1G18400,AT1G53750,AT1G68840,AT1G72490,AT1G78680,AT2G15830,AT2G45950,AT3G07310,AT4G00810,AT4G23890,AT5G11260,AT5G12150,AT5G24810,AT5G47400
4	AT1G09530	PAP3	3	17	PWM1609	PBM		64	0.00109688	0.0312176	123	AT1G06180,AT1G07150,AT1G07510,AT1G08550,AT1G11700,AT1G12830,AT1G13740,AT1G17220,AT1G18400,AT1G18490,AT1G18710,AT1G19350,AT1G20450,AT1G22700,AT1G24130,AT1G24530,AT1G32550,AT1G33810,AT1G43160,AT1G48460,AT1G53750,AT1G55480,AT1G56190,AT1G60950,AT1G61520,AT1G62780,AT1G64900,AT1G67090,AT1G68840,AT1G71500,AT1G73170,AT1G74430,AT1G79560,AT1G80480,AT2G13360,AT2G14285,AT2G23690,AT2G25530,AT2G26730,AT2G29090…	AT1G03600,AT1G13740,AT1G17220,AT1G18400,AT1G53750,AT1G68840,AT1G72490,AT1G78680,AT2G15830,AT2G45950,AT3G07310,AT4G00810,AT4G23890,AT5G11260,AT5G12150,AT5G24810,AT5G47400
3	AT2G45660	AGL20	18	18	PWM2154	JASPAR	MA0554.1	49	0.000148125	0.0060361	51	AT1G01320,AT1G06000,AT1G06690,AT1G12800,AT1G15820,AT1G17100,AT1G22750,AT1G45010,AT1G45688,AT1G75460,AT1G79270,AT2G26990,AT2G30040,AT2G43340,AT2G46640,AT3G02910,AT3G08590,AT3G13900,AT3G15354,AT3G15810,AT3G26932,AT3G54990,AT3G56630,AT3G57062,AT4G17670,AT4G23630,AT4G24960,AT4G25910,AT4G28290,AT4G29110,AT4G32590,AT4G34630,AT4G34740,AT4G35060,AT4G38430,AT5G03760,AT5G03960,AT5G15780,AT5G17580,AT5G20110…	AT1G10960,AT1G60270,AT1G68830,AT1G72500,AT2G06520,AT2G28550,AT2G43340,AT2G44940,AT3G21560,AT3G22840,AT3G24010,AT3G54990,AT3G56940,AT5G03555,AT5G17790,AT5G43630,AT5G47620,AT5G57180
4	AT2G45660	AGL20	26	22	PWM2154	JASPAR	MA0554.1	38	7.76e-05	0.00366378	130	AT1G03600,AT1G08920,AT1G10522,AT1G11380,AT1G13440,AT1G13740,AT1G18060,AT1G19350,AT1G22430,AT1G26770,AT1G28110,AT1G29900,AT1G30320,AT1G31860,AT1G32200,AT1G33040,AT1G43190,AT1G53250,AT1G53750,AT1G55350,AT1G58080,AT1G64860,AT1G66725,AT1G67080,AT1G67090,AT1G69370,AT1G70410,AT1G71500,AT1G72490,AT1G72610,AT1G73655,AT1G74430,AT1G74850,AT1G77580,AT1G78430,AT1G78630,AT1G79510,AT1G79560,AT1G79620,AT1G80030…	AT1G07050,AT1G11700,AT1G12830,AT1G24265,AT1G68840,AT2G29090,AT2G30490,AT3G08730,AT3G15470,AT3G55000,AT3G55250,AT4G17870,AT4G22120,AT4G27340,AT4G27410,AT4G32400,AT4G39040,AT5G03350,AT5G52310,AT5G55120,AT5G56030,AT5G67480
1	AT3G19290	ABF4	1	25	PWM966	CisBP	M0253_1.01	46	0.000285105	0.0189331	17	AT1G22190,AT1G66760,AT1G72770,AT1G77450,AT2G39250,AT2G46830,AT3G04070,AT3G12320,AT3G14200,AT3G56275,AT4G28840,AT5G06980,AT5G14000,AT5G15948,AT5G44190,AT5G54470,AT5G54940	AT1G01060,AT1G02205,AT1G12500,AT1G18330,AT1G22190,AT1G61890,AT1G66760,AT1G74310,AT1G77450,AT2G20560,AT2G26150,AT2G39250,AT3G04070,AT3G24500,AT3G44735,AT3G56275,AT4G01680,AT4G14270,AT4G28840,AT5G06980,AT5G11110,AT5G12010,AT5G14000,AT5G14640,AT5G54470
1	AT3G19290	ABF4	1	25	PWM746	AGRIS		76	0.000898928	0.0342931	16	AT1G02205,AT1G18330,AT1G22190,AT1G66760,AT1G72770,AT1G77450,AT2G26150,AT3G04070,AT3G12320,AT3G56275,AT4G14270,AT5G14640,AT5G15948,AT5G54470,AT5G54940,AT5G55730	AT1G01060,AT1G02205,AT1G12500,AT1G18330,AT1G22190,AT1G61890,AT1G66760,AT1G74310,AT1G77450,AT2G20560,AT2G26150,AT2G39250,AT3G04070,AT3G24500,AT3G44735,AT3G56275,AT4G01680,AT4G14270,AT4G28840,AT5G06980,AT5G11110,AT5G12010,AT5G14000,AT5G14640,AT5G54470
1	AT4G34000	ABF3	5	25	PWM2529	JASPAR	MA0930.1	67	0.000898928	0.0342931	16	AT1G22190,AT1G66760,AT1G72770,AT2G39250,AT2G46830,AT3G04070,AT3G12320,AT3G15270,AT3G56275,AT4G01680,AT4G28840,AT5G06980,AT5G12010,AT5G15948,AT5G44190,AT5G54940	AT1G01060,AT1G02205,AT1G12500,AT1G18330,AT1G22190,AT1G61890,AT1G66760,AT1G74310,AT1G77450,AT2G02950,AT2G39250,AT3G04070,AT3G24500,AT3G44735,AT3G56275,AT4G01680,AT4G14270,AT4G28840,AT5G06980,AT5G11110,AT5G12010,AT5G14000,AT5G14640,AT5G44190,AT5G54470
2	AT1G77080	AGL27	2	28	PWM2609	JASPAR	MA1012.1	504	0.00106571	0.00398919	88	AT1G01240,AT1G04820,AT1G05890,AT1G06850,AT1G08590,AT1G09570,AT1G12440,AT1G13260,AT1G15670,AT1G19870,AT1G21980,AT1G25320,AT1G30820,AT1G33610,AT1G42470,AT1G50430,AT1G52190,AT1G54100,AT1G60140,AT1G66350,AT1G68560,AT1G70710,AT1G70990,AT1G72180,AT1G75500,AT1G78130,AT1G78150,AT1G78700,AT1G80280,AT2G01450,AT2G17450,AT2G17880,AT2G20750,AT2G25000,AT2G28630,AT2G30930,AT2G30990,AT2G31980,AT2G33150,AT2G41190…	AT1G12080,AT1G13260,AT1G20620,AT1G50010,AT1G50430,AT1G68560,AT1G78080,AT1G78130,AT1G78150,AT2G19800,AT2G21660,AT2G36320,AT2G40000,AT3G20810,AT3G26520,AT3G44300,AT3G54920,AT3G60390,AT4G01250,AT4G29190,AT4G31380,AT5G07010,AT5G09810,AT5G10745,AT5G13710,AT5G20250,AT5G57340,AT5G57655
2	AT1G77080	AGL27	2	28	PWM1181	CisBP	M2221_1.01	678	0.00502985	0.0133213	84	AT1G06850,AT1G09570,AT1G12080,AT1G13210,AT1G15670,AT1G19870,AT1G20190,AT1G27290,AT1G27600,AT1G30820,AT1G32450,AT1G33610,AT1G50430,AT1G52190,AT1G54100,AT1G60140,AT1G60610,AT1G65310,AT1G68560,AT1G70990,AT1G71970,AT1G75500,AT1G78130,AT1G78700,AT1G80280,AT2G11240,AT2G14890,AT2G17880,AT2G20750,AT2G25000,AT2G28630,AT2G30740,AT2G30930,AT2G30990,AT2G33150,AT2G33340,AT2G38120,AT2G41190,AT2G43070,AT2G47000…	AT1G12080,AT1G13260,AT1G20620,AT1G50010,AT1G50430,AT1G68560,AT1G78080,AT1G78130,AT1G78150,AT2G19800,AT2G21660,AT2G36320,AT2G40000,AT3G20810,AT3G26520,AT3G44300,AT3G54920,AT3G60390,AT4G01250,AT4G29190,AT4G31380,AT5G07010,AT5G09810,AT5G10745,AT5G13710,AT5G20250,AT5G57340,AT5G57655
5	AT1G49720	ABF1	8	33	PWM1495	CisBP	M2233_1.01	38	0.000477922	0.0231599	55	AT1G06680,AT1G10370,AT1G14150,AT1G15140,AT1G44575,AT1G50250,AT1G52220,AT1G54500,AT1G55670,AT1G60590,AT1G60600,AT1G62750,AT1G70000,AT1G72970,AT1G76110,AT1G79040,AT2G15970,AT2G25830,AT2G30150,AT2G30390,AT2G31560,AT2G42220,AT3G01060,AT3G06510,AT3G10270,AT3G17040,AT3G24190,AT3G50820,AT3G54050,AT3G55800,AT3G57010,AT3G61870,AT4G01150,AT4G11570,AT4G14550,AT4G18240,AT4G24770,AT4G27560,AT4G28660,AT4G36220…	AT1G08200,AT1G10370,AT1G12370,AT1G23740,AT1G32060,AT1G51400,AT1G52220,AT1G62180,AT1G79040,AT2G15970,AT2G21970,AT2G30950,AT2G35260,AT2G39800,AT3G08740,AT3G15520,AT3G17040,AT3G22370,AT3G47470,AT3G54050,AT3G55800,AT3G61870,AT4G11600,AT4G14540,AT4G33660,AT4G34620,AT5G06790,AT5G14910,AT5G20070,AT5G47190,AT5G52420,AT5G62140,AT5G67370
2	AT2G45660	AGL20	9	35	PWM2154	JASPAR	MA0554.1	209	8.98e-06	8.17e-05	98	AT1G03790,AT1G04680,AT1G05620,AT1G06390,AT1G06850,AT1G19835,AT1G19870,AT1G30820,AT1G32050,AT1G32450,AT1G52740,AT1G58030,AT1G60010,AT1G60140,AT1G64230,AT1G75500,AT1G78080,AT1G78150,AT1G78240,AT1G80280,AT1G80380,AT2G01190,AT2G01450,AT2G07180,AT2G11240,AT2G14900,AT2G20750,AT2G21050,AT2G28630,AT2G30930,AT2G30990,AT2G31980,AT2G38120,AT2G39700,AT2G42570,AT2G42580,AT2G42890,AT2G43070,AT2G43080,AT2G43680…	AT1G09570,AT1G12080,AT1G12780,AT1G13260,AT1G19835,AT1G19870,AT1G20620,AT1G31040,AT1G50430,AT1G63690,AT1G66350,AT1G78130,AT2G17880,AT2G19800,AT2G30990,AT2G36320,AT2G38120,AT2G42380,AT2G45430,AT3G19390,AT3G21330,AT3G26520,AT3G62650,AT4G01250,AT4G16150,AT4G16780,AT4G29190,AT4G31380,AT4G34135,AT5G07010,AT5G13710,AT5G20250,AT5G44020,AT5G44910,AT5G53160
2	AT2G45660	AGL20	9	35	PWM98	AthaMAP		414	0.000290497	0.00138159	91	AT1G02840,AT1G06850,AT1G07650,AT1G18200,AT1G19530,AT1G19540,AT1G19835,AT1G19870,AT1G31040,AT1G32170,AT1G42470,AT1G54080,AT1G62610,AT1G63690,AT1G65970,AT1G71410,AT1G75500,AT1G75780,AT1G76090,AT1G78240,AT1G78700,AT1G78895,AT1G78970,AT2G20750,AT2G21880,AT2G33340,AT2G37130,AT2G38120,AT2G38530,AT2G42430,AT2G42570,AT2G45050,AT2G47000,AT3G07010,AT3G12710,AT3G13300,AT3G13450,AT3G13460,AT3G15630,AT3G19820…	AT1G09570,AT1G12080,AT1G12780,AT1G13260,AT1G19835,AT1G19870,AT1G20620,AT1G31040,AT1G50430,AT1G63690,AT1G66350,AT1G78130,AT2G17880,AT2G19800,AT2G30990,AT2G36320,AT2G38120,AT2G42380,AT2G45430,AT3G19390,AT3G21330,AT3G26520,AT3G62650,AT4G01250,AT4G16150,AT4G16780,AT4G29190,AT4G31380,AT4G34135,AT5G07010,AT5G13710,AT5G20250,AT5G44020,AT5G44910,AT5G53160
2	AT1G09530	PAP3	6	44	PWM1019	CisBP	M2223_1.01	2	1.64e-10	1.47e-07	115	AT1G01240,AT1G01260,AT1G02840,AT1G02850,AT1G03870,AT1G04680,AT1G05890,AT1G06850,AT1G11545,AT1G12780,AT1G12920,AT1G13260,AT1G15210,AT1G15670,AT1G17810,AT1G19835,AT1G20620,AT1G21400,AT1G21680,AT1G32170,AT1G32450,AT1G52190,AT1G54080,AT1G55810,AT1G60610,AT1G64640,AT1G64660,AT1G68560,AT1G68690,AT1G74660,AT1G75500,AT1G76090,AT1G78150,AT1G78700,AT1G78895,AT1G80240,AT1G80280,AT2G02570,AT2G14878,AT2G14890…	AT1G01260,AT1G06390,AT1G06850,AT1G09570,AT1G12080,AT1G13260,AT1G15670,AT1G17500,AT1G21400,AT1G30820,AT1G62480,AT1G68560,AT2G38120,AT2G45430,AT3G13310,AT3G17580,AT3G19390,AT3G44300,AT3G54510,AT3G54770,AT3G57550,AT3G62650,AT4G01250,AT4G10020,AT4G14130,AT4G16500,AT4G16780,AT4G18670,AT4G22190,AT4G31380,AT4G34760,AT4G37790,AT5G02580,AT5G05690,AT5G05965,AT5G07010,AT5G10745,AT5G13100,AT5G13820,AT5G22290…
2	AT1G09530	PAP3	6	44	PWM2160	JASPAR	MA0560.1	11	1.44e-09	2.87e-07	112	AT1G01240,AT1G01260,AT1G02840,AT1G02850,AT1G03870,AT1G04680,AT1G05890,AT1G06850,AT1G11545,AT1G12780,AT1G12920,AT1G13260,AT1G15210,AT1G15670,AT1G19835,AT1G20620,AT1G21400,AT1G21680,AT1G32170,AT1G32450,AT1G52190,AT1G54080,AT1G55810,AT1G60610,AT1G64640,AT1G64660,AT1G68560,AT1G68690,AT1G74660,AT1G75500,AT1G76090,AT1G78150,AT1G78700,AT1G78895,AT1G80240,AT1G80280,AT2G02570,AT2G14878,AT2G14890,AT2G14900…	AT1G01260,AT1G06390,AT1G06850,AT1G09570,AT1G12080,AT1G13260,AT1G15670,AT1G17500,AT1G21400,AT1G30820,AT1G62480,AT1G68560,AT2G38120,AT2G45430,AT3G13310,AT3G17580,AT3G19390,AT3G44300,AT3G54510,AT3G54770,AT3G57550,AT3G62650,AT4G01250,AT4G10020,AT4G14130,AT4G16500,AT4G16780,AT4G18670,AT4G22190,AT4G31380,AT4G34760,AT4G37790,AT5G02580,AT5G05690,AT5G05965,AT5G07010,AT5G10745,AT5G13100,AT5G13820,AT5G22290…
2	AT1G09530	PAP3	6	44	PWM962	AthaMAP	T04492	72	1.52e-07	4.47e-06	105	AT1G01090,AT1G01180,AT1G01240,AT1G01260,AT1G01710,AT1G01960,AT1G02840,AT1G02850,AT1G03790,AT1G03870,AT1G05890,AT1G06850,AT1G08590,AT1G10070,AT1G10130,AT1G11000,AT1G12920,AT1G13260,AT1G14920,AT1G15210,AT1G17810,AT1G21680,AT1G21980,AT1G32460,AT1G50430,AT1G52190,AT1G53830,AT1G53840,AT1G55810,AT1G64660,AT1G66280,AT1G68690,AT1G70710,AT1G78150,AT1G78700,AT1G78895,AT1G80380,AT2G14890,AT2G14900,AT2G17880…	AT1G01260,AT1G06390,AT1G06850,AT1G09570,AT1G12080,AT1G13260,AT1G15670,AT1G17500,AT1G21400,AT1G30820,AT1G62480,AT1G68560,AT2G38120,AT2G45430,AT3G13310,AT3G17580,AT3G19390,AT3G44300,AT3G54510,AT3G54770,AT3G57550,AT3G62650,AT4G01250,AT4G10020,AT4G14130,AT4G16500,AT4G16780,AT4G18670,AT4G22190,AT4G31380,AT4G34760,AT4G37790,AT5G02580,AT5G05690,AT5G05965,AT5G07010,AT5G10745,AT5G13100,AT5G13820,AT5G22290…
2	AT1G09530	PAP3	6	44	PWM1305	CisBP	M2733_1.01	77	2.82e-07	6.93e-06	104	AT1G01240,AT1G01710,AT1G04680,AT1G05890,AT1G06850,AT1G08590,AT1G10070,AT1G10130,AT1G11000,AT1G12920,AT1G13260,AT1G14920,AT1G15210,AT1G17810,AT1G20620,AT1G21680,AT1G21980,AT1G27130,AT1G32460,AT1G50430,AT1G52190,AT1G53830,AT1G53840,AT1G55810,AT1G64660,AT1G66280,AT1G70710,AT1G78150,AT1G78700,AT1G78895,AT1G80380,AT2G11240,AT2G14890,AT2G14900,AT2G17450,AT2G17880,AT2G20770,AT2G26355,AT2G33150,AT2G34690…	AT1G01260,AT1G06390,AT1G06850,AT1G09570,AT1G12080,AT1G13260,AT1G15670,AT1G17500,AT1G21400,AT1G30820,AT1G62480,AT1G68560,AT2G38120,AT2G45430,AT3G13310,AT3G17580,AT3G19390,AT3G44300,AT3G54510,AT3G54770,AT3G57550,AT3G62650,AT4G01250,AT4G10020,AT4G14130,AT4G16500,AT4G16780,AT4G18670,AT4G22190,AT4G31380,AT4G34760,AT4G37790,AT5G02580,AT5G05690,AT5G05965,AT5G07010,AT5G10745,AT5G13100,AT5G13820,AT5G22290…
2	AT1G09530	PAP3	6	44	PWM1609	PBM		226	1.53e-05	0.000122091	97	AT1G01710,AT1G02840,AT1G02850,AT1G04680,AT1G05890,AT1G06390,AT1G06850,AT1G07530,AT1G08590,AT1G10070,AT1G11000,AT1G11260,AT1G12780,AT1G12920,AT1G13260,AT1G15210,AT1G15670,AT1G21980,AT1G27600,AT1G42470,AT1G50430,AT1G52190,AT1G54080,AT1G64660,AT1G70710,AT1G78150,AT1G78700,AT1G78895,AT2G01950,AT2G14890,AT2G14900,AT2G17880,AT2G20120,AT2G20750,AT2G21050,AT2G24300,AT2G30990,AT2G33150,AT2G38120,AT2G39350…	AT1G01260,AT1G06390,AT1G06850,AT1G09570,AT1G12080,AT1G13260,AT1G15670,AT1G17500,AT1G21400,AT1G30820,AT1G62480,AT1G68560,AT2G38120,AT2G45430,AT3G13310,AT3G17580,AT3G19390,AT3G44300,AT3G54510,AT3G54770,AT3G57550,AT3G62650,AT4G01250,AT4G10020,AT4G14130,AT4G16500,AT4G16780,AT4G18670,AT4G22190,AT4G31380,AT4G34760,AT4G37790,AT5G02580,AT5G05690,AT5G05965,AT5G07010,AT5G10745,AT5G13100,AT5G13820,AT5G22290…
2	AT1G09530	PAP3	6	44	PWM829	AthaMAP	T04492	825	0.0101011	0.0233695	82	AT1G01240,AT1G01710,AT1G03870,AT1G06570,AT1G06850,AT1G13260,AT1G17810,AT1G19835,AT1G21400,AT1G27290,AT1G27600,AT1G30820,AT1G50010,AT1G50430,AT1G53830,AT1G54100,AT1G55810,AT1G62770,AT1G64660,AT1G66280,AT1G70710,AT1G75500,AT1G78080,AT1G78210,AT2G01450,AT2G19800,AT2G36320,AT2G36900,AT2G38400,AT2G38530,AT2G39350,AT2G42570,AT2G47000,AT2G47780,AT3G14050,AT3G15630,AT3G18200,AT3G19820,AT3G20340,AT3G21330…	AT1G01260,AT1G06390,AT1G06850,AT1G09570,AT1G12080,AT1G13260,AT1G15670,AT1G17500,AT1G21400,AT1G30820,AT1G62480,AT1G68560,AT2G38120,AT2G45430,AT3G13310,AT3G17580,AT3G19390,AT3G44300,AT3G54510,AT3G54770,AT3G57550,AT3G62650,AT4G01250,AT4G10020,AT4G14130,AT4G16500,AT4G16780,AT4G18670,AT4G22190,AT4G31380,AT4G34760,AT4G37790,AT5G02580,AT5G05690,AT5G05965,AT5G07010,AT5G10745,AT5G13100,AT5G13820,AT5G22290…
2	AT1G09530	PAP3	6	44	PWM841	CisBP	M2732_1.01	826	0.0101011	0.0233695	82	AT1G01710,AT1G03870,AT1G04680,AT1G06570,AT1G06850,AT1G10130,AT1G13260,AT1G17810,AT1G19835,AT1G27290,AT1G27600,AT1G30820,AT1G32090,AT1G32170,AT1G50430,AT1G53830,AT1G54100,AT1G55810,AT1G62770,AT1G64660,AT1G66280,AT1G78210,AT2G01450,AT2G19800,AT2G36320,AT2G36900,AT2G38400,AT2G38530,AT2G39350,AT2G42570,AT2G47000,AT2G47780,AT3G03470,AT3G14050,AT3G18200,AT3G19820,AT3G20340,AT3G21330,AT3G26180,AT3G45730…	AT1G01260,AT1G06390,AT1G06850,AT1G09570,AT1G12080,AT1G13260,AT1G15670,AT1G17500,AT1G21400,AT1G30820,AT1G62480,AT1G68560,AT2G38120,AT2G45430,AT3G13310,AT3G17580,AT3G19390,AT3G44300,AT3G54510,AT3G54770,AT3G57550,AT3G62650,AT4G01250,AT4G10020,AT4G14130,AT4G16500,AT4G16780,AT4G18670,AT4G22190,AT4G31380,AT4G34760,AT4G37790,AT5G02580,AT5G05690,AT5G05965,AT5G07010,AT5G10745,AT5G13100,AT5G13820,AT5G22290…
2	AT2G46830	AtCCA1	3	44	PWM44	AGRIS		476	0.000699937	0.00283293	89	AT1G01260,AT1G02850,AT1G03790,AT1G07650,AT1G10130,AT1G11120,AT1G11260,AT1G12080,AT1G12780,AT1G20190,AT1G27600,AT1G30820,AT1G42470,AT1G53840,AT1G54100,AT1G55810,AT1G58030,AT1G60610,AT1G62480,AT1G62770,AT1G63690,AT1G66180,AT1G66280,AT1G68690,AT1G70210,AT1G70710,AT1G76410,AT2G07180,AT2G11240,AT2G14170,AT2G14878,AT2G17450,AT2G20120,AT2G20770,AT2G21880,AT2G30440,AT2G36900,AT2G40420,AT2G42320,AT2G42580…	AT1G07310,AT1G12080,AT1G13260,AT1G20620,AT1G25320,AT1G26580,AT1G32090,AT1G63690,AT1G68560,AT1G70210,AT1G75500,AT1G78080,AT2G14170,AT2G14878,AT2G17450,AT2G25490,AT2G33150,AT2G42380,AT3G03470,AT3G15630,AT3G16740,AT3G20810,AT3G25717,AT3G26180,AT3G57550,AT3G60390,AT4G17460,AT4G23870,AT4G27440,AT4G27460,AT4G29190,AT4G33625,AT4G36040,AT4G36930,AT4G37790,AT4G38860,AT4G39090,AT5G13710,AT5G15230,AT5G20250…
2	AT2G46830	AtCCA1	3	44	PWM635	AthaMAP	T08583	673	0.00348003	0.0099835	85	AT1G01240,AT1G04680,AT1G11592,AT1G12780,AT1G13260,AT1G14920,AT1G15670,AT1G15800,AT1G17500,AT1G19400,AT1G19870,AT1G20620,AT1G23052,AT1G42470,AT1G54100,AT1G66280,AT1G66350,AT1G70710,AT1G75500,AT1G78080,AT1G78130,AT1G80280,AT2G01190,AT2G01450,AT2G14170,AT2G14890,AT2G20120,AT2G20750,AT2G24580,AT2G25000,AT2G25490,AT2G36320,AT2G42380,AT2G42430,AT2G42570,AT2G44500,AT3G14050,AT3G17100,AT3G18200,AT3G20810…	AT1G07310,AT1G12080,AT1G13260,AT1G20620,AT1G25320,AT1G26580,AT1G32090,AT1G63690,AT1G68560,AT1G70210,AT1G75500,AT1G78080,AT2G14170,AT2G14878,AT2G17450,AT2G25490,AT2G33150,AT2G42380,AT3G03470,AT3G15630,AT3G16740,AT3G20810,AT3G25717,AT3G26180,AT3G57550,AT3G60390,AT4G17460,AT4G23870,AT4G27440,AT4G27460,AT4G29190,AT4G33625,AT4G36040,AT4G36930,AT4G37790,AT4G38860,AT4G39090,AT5G13710,AT5G15230,AT5G20250…
3	AT1G49720	ABF1	10	46	PWM974	CisBP	M0254_1.01	10	6.91e-08	2.07e-05	61	AT1G10960,AT1G14345,AT1G15820,AT1G19670,AT1G22750,AT1G22850,AT1G28670,AT1G30070,AT1G49660,AT1G52230,AT1G53670,AT1G66130,AT1G75460,AT1G78070,AT1G78510,AT1G79270,AT2G05100,AT2G30040,AT2G34460,AT2G37240,AT2G46640,AT2G46800,AT3G02380,AT3G21890,AT3G23530,AT3G23990,AT3G27170,AT3G46100,AT3G54890,AT3G54900,AT3G54990,AT3G56940,AT4G05180,AT4G14690,AT4G23630,AT4G24960,AT4G25130,AT4G28080,AT4G29110,AT4G30460…	AT1G08380,AT1G10960,AT1G12800,AT1G14345,AT1G28670,AT1G45230,AT1G47200,AT1G54050,AT1G56580,AT1G72500,AT1G78070,AT1G79270,AT2G29650,AT2G30520,AT2G34720,AT2G37240,AT2G44940,AT2G46640,AT2G46800,AT3G21890,AT3G26932,AT3G27170,AT3G54990,AT3G56940,AT4G00430,AT4G01050,AT4G05180,AT4G13010,AT4G17670,AT4G23630,AT4G24960,AT4G28080,AT4G28290,AT4G34630,AT4G38430,AT5G03760,AT5G15970,AT5G24850,AT5G25120,AT5G25220…
3	AT1G49720	ABF1	10	46	PWM1495	CisBP	M2233_1.01	26	9.03e-06	0.000622628	55	AT1G10960,AT1G14345,AT1G15290,AT1G19670,AT1G22750,AT1G28670,AT1G45010,AT1G45688,AT1G49660,AT1G50732,AT1G52230,AT1G53670,AT1G58807,AT1G59124,AT1G75460,AT1G78070,AT2G05100,AT2G19310,AT2G34460,AT2G37240,AT2G44940,AT2G46640,AT2G47270,AT3G27170,AT3G54890,AT3G54900,AT3G56940,AT3G57062,AT4G01050,AT4G05180,AT4G14210,AT4G14690,AT4G23630,AT4G25130,AT4G28080,AT4G30460,AT4G36250,AT5G02270,AT5G03760,AT5G03960…	AT1G08380,AT1G10960,AT1G12800,AT1G14345,AT1G28670,AT1G45230,AT1G47200,AT1G54050,AT1G56580,AT1G72500,AT1G78070,AT1G79270,AT2G29650,AT2G30520,AT2G34720,AT2G37240,AT2G44940,AT2G46640,AT2G46800,AT3G21890,AT3G26932,AT3G27170,AT3G54990,AT3G56940,AT4G00430,AT4G01050,AT4G05180,AT4G13010,AT4G17670,AT4G23630,AT4G24960,AT4G28080,AT4G28290,AT4G34630,AT4G38430,AT5G03760,AT5G15970,AT5G24850,AT5G25120,AT5G25220…
3	AT1G49720	ABF1	10	46	PWM326	AGRIS		32	1.88e-05	0.00116294	54	AT1G05140,AT1G10960,AT1G14345,AT1G15290,AT1G15820,AT1G17100,AT1G19670,AT1G22850,AT1G45688,AT1G49660,AT1G52230,AT1G53670,AT1G66130,AT1G75460,AT1G78070,AT2G19310,AT2G34460,AT2G37240,AT2G46800,AT3G02380,AT3G27170,AT3G44630,AT3G46100,AT3G54890,AT3G54900,AT3G56940,AT4G05180,AT4G14210,AT4G14690,AT4G23630,AT4G24960,AT4G25130,AT4G30460,AT4G38430,AT5G02270,AT5G03760,AT5G03960,AT5G13770,AT5G15970,AT5G17780…	AT1G08380,AT1G10960,AT1G12800,AT1G14345,AT1G28670,AT1G45230,AT1G47200,AT1G54050,AT1G56580,AT1G72500,AT1G78070,AT1G79270,AT2G29650,AT2G30520,AT2G34720,AT2G37240,AT2G44940,AT2G46640,AT2G46800,AT3G21890,AT3G26932,AT3G27170,AT3G54990,AT3G56940,AT4G00430,AT4G01050,AT4G05180,AT4G13010,AT4G17670,AT4G23630,AT4G24960,AT4G28080,AT4G28290,AT4G34630,AT4G38430,AT5G03760,AT5G15970,AT5G24850,AT5G25120,AT5G25220…
3	AT1G49720	ABF1	10	46	PWM2170	JASPAR	MA0570.1	39	7.62e-05	0.0035034	52	AT1G10960,AT1G14345,AT1G15290,AT1G19670,AT1G45010,AT1G45688,AT1G49660,AT1G50732,AT1G52230,AT1G53670,AT1G58807,AT1G59124,AT1G75460,AT1G78070,AT2G05100,AT2G19310,AT2G34460,AT2G37240,AT2G44940,AT2G46640,AT2G47270,AT3G27170,AT3G54890,AT3G54900,AT3G56940,AT3G57062,AT4G01050,AT4G05180,AT4G13010,AT4G14210,AT4G14690,AT4G25130,AT4G28080,AT4G30460,AT4G36250,AT5G02270,AT5G03760,AT5G03960,AT5G06760,AT5G15970…	AT1G08380,AT1G10960,AT1G12800,AT1G14345,AT1G28670,AT1G45230,AT1G47200,AT1G54050,AT1G56580,AT1G72500,AT1G78070,AT1G79270,AT2G29650,AT2G30520,AT2G34720,AT2G37240,AT2G44940,AT2G46640,AT2G46800,AT3G21890,AT3G26932,AT3G27170,AT3G54990,AT3G56940,AT4G00430,AT4G01050,AT4G05180,AT4G13010,AT4G17670,AT4G23630,AT4G24960,AT4G28080,AT4G28290,AT4G34630,AT4G38430,AT5G03760,AT5G15970,AT5G24850,AT5G25120,AT5G25220…
5	AT2G36270	ABI5	1	49	PWM2530	JASPAR	MA0931.1	5	2.54e-07	9.1e-05	66	AT1G06680,AT1G08200,AT1G10370,AT1G11860,AT1G12370,AT1G15140,AT1G32060,AT1G44575,AT1G52220,AT1G54500,AT1G54780,AT1G55670,AT1G60590,AT1G60600,AT1G62750,AT1G68010,AT1G69870,AT1G77090,AT1G79040,AT2G15970,AT2G21330,AT2G21970,AT2G30390,AT2G35260,AT2G39800,AT2G41720,AT3G01060,AT3G08740,AT3G10270,AT3G17040,AT3G19170,AT3G22370,AT3G24190,AT3G47470,AT3G50820,AT3G54050,AT3G55800,AT3G56090,AT3G57010,AT3G59780…	AT1G06680,AT1G10370,AT1G12370,AT1G23740,AT1G32060,AT1G51400,AT1G54780,AT1G60600,AT1G69870,AT1G79040,AT2G15970,AT2G29500,AT2G30150,AT2G30950,AT2G31400,AT2G35260,AT2G39800,AT2G47450,AT3G08740,AT3G15520,AT3G17040,AT3G21750,AT3G22370,AT3G24190,AT3G46780,AT3G50820,AT3G54050,AT3G55800,AT3G56090,AT3G57010,AT3G61870,AT4G11570,AT4G11600,AT4G28660,AT4G32770,AT4G33660,AT4G34190,AT4G34620,AT4G37760,AT5G06790…
5	AT2G36270	ABI5	1	49	PWM2904	DAP-seq	ABI5_col	9	1.2e-06	0.00026853	64	AT1G06680,AT1G11860,AT1G12370,AT1G14150,AT1G32060,AT1G44575,AT1G52220,AT1G54500,AT1G54780,AT1G60590,AT1G62180,AT1G62750,AT1G68010,AT1G69870,AT1G72970,AT1G76110,AT1G77090,AT1G79040,AT2G01590,AT2G15970,AT2G30390,AT2G31750,AT2G39800,AT2G41720,AT2G42220,AT2G42620,AT3G01060,AT3G06510,AT3G16520,AT3G17040,AT3G24190,AT3G46780,AT3G47470,AT3G50820,AT3G54050,AT3G55630,AT3G55800,AT3G59780,AT3G61750,AT4G00050…	AT1G06680,AT1G10370,AT1G12370,AT1G23740,AT1G32060,AT1G51400,AT1G54780,AT1G60600,AT1G69870,AT1G79040,AT2G15970,AT2G29500,AT2G30150,AT2G30950,AT2G31400,AT2G35260,AT2G39800,AT2G47450,AT3G08740,AT3G15520,AT3G17040,AT3G21750,AT3G22370,AT3G24190,AT3G46780,AT3G50820,AT3G54050,AT3G55800,AT3G56090,AT3G57010,AT3G61870,AT4G11570,AT4G11600,AT4G28660,AT4G32770,AT4G33660,AT4G34190,AT4G34620,AT4G37760,AT5G06790…
5	AT2G36270	ABI5	1	49	PWM957	CisBP	M0257_1.01	10	1.2e-06	0.00026853	64	AT1G06680,AT1G08200,AT1G10370,AT1G12370,AT1G15140,AT1G32060,AT1G44575,AT1G52220,AT1G54500,AT1G54780,AT1G55670,AT1G60590,AT1G60600,AT1G68010,AT1G69870,AT1G77090,AT1G79040,AT2G15970,AT2G21330,AT2G21970,AT2G30390,AT2G35260,AT2G39800,AT2G41720,AT3G01060,AT3G08740,AT3G10270,AT3G17040,AT3G19170,AT3G22370,AT3G24190,AT3G47470,AT3G50820,AT3G54050,AT3G55800,AT3G56090,AT3G57010,AT3G59780,AT3G61750,AT3G61870…	AT1G06680,AT1G10370,AT1G12370,AT1G23740,AT1G32060,AT1G51400,AT1G54780,AT1G60600,AT1G69870,AT1G79040,AT2G15970,AT2G29500,AT2G30150,AT2G30950,AT2G31400,AT2G35260,AT2G39800,AT2G47450,AT3G08740,AT3G15520,AT3G17040,AT3G21750,AT3G22370,AT3G24190,AT3G46780,AT3G50820,AT3G54050,AT3G55800,AT3G56090,AT3G57010,AT3G61870,AT4G11570,AT4G11600,AT4G28660,AT4G32770,AT4G33660,AT4G34190,AT4G34620,AT4G37760,AT5G06790…
5	AT2G36270	ABI5	1	49	PWM621	AthaMAP	T04543	28	0.000145928	0.0109021	57	AT1G06680,AT1G10370,AT1G11860,AT1G15140,AT1G23400,AT1G32060,AT1G44575,AT1G52220,AT1G54500,AT1G54780,AT1G60590,AT1G62750,AT1G68010,AT1G69870,AT1G72970,AT1G79040,AT2G15020,AT2G15970,AT2G21330,AT2G24120,AT2G26080,AT2G35260,AT2G39800,AT2G41720,AT2G45770,AT3G01060,AT3G08740,AT3G10270,AT3G17040,AT3G24190,AT3G50820,AT3G54050,AT3G55800,AT3G56090,AT3G57010,AT3G61870,AT4G03090,AT4G11570,AT4G11600,AT4G12310…	AT1G06680,AT1G10370,AT1G12370,AT1G23740,AT1G32060,AT1G51400,AT1G54780,AT1G60600,AT1G69870,AT1G79040,AT2G15970,AT2G29500,AT2G30150,AT2G30950,AT2G31400,AT2G35260,AT2G39800,AT2G47450,AT3G08740,AT3G15520,AT3G17040,AT3G21750,AT3G22370,AT3G24190,AT3G46780,AT3G50820,AT3G54050,AT3G55800,AT3G56090,AT3G57010,AT3G61870,AT4G11570,AT4G11600,AT4G28660,AT4G32770,AT4G33660,AT4G34190,AT4G34620,AT4G37760,AT5G06790…
2	AT1G69120	AGL7	5	50	PWM671	AGRIS		989	0.0192419	0.0373789	80	AT1G01260,AT1G03790,AT1G11000,AT1G11260,AT1G12920,AT1G20620,AT1G21980,AT1G53830,AT1G53840,AT1G54080,AT1G60010,AT1G75500,AT1G76410,AT1G78240,AT2G01070,AT2G07180,AT2G11240,AT2G14900,AT2G19570,AT2G19800,AT2G30740,AT2G30990,AT2G33340,AT2G36900,AT2G38400,AT2G42580,AT3G07020,AT3G11080,AT3G11600,AT3G12100,AT3G12610,AT3G13450,AT3G13772,AT3G15630,AT3G18530,AT3G21720,AT3G22960,AT3G25717,AT3G45300,AT3G47340…	AT1G09570,AT1G10070,AT1G11120,AT1G11260,AT1G13260,AT1G17500,AT1G19835,AT1G20620,AT1G31040,AT1G50430,AT1G66180,AT1G66350,AT1G70210,AT1G71970,AT1G78080,AT1G78240,AT1G80280,AT2G21660,AT2G23320,AT2G25490,AT2G38120,AT2G38530,AT2G39700,AT2G40000,AT2G42380,AT2G45430,AT3G13310,AT3G44300,AT3G57550,AT3G60390,AT4G17460,AT4G22780,AT4G27450,AT4G27460,AT4G29190,AT4G30270,AT4G34131,AT4G34760,AT4G35100,AT4G36040…
2	AT1G69120	AGL7	5	50	PWM2539	JASPAR	MA0940.1	1016	0.026035	0.0466342	79	AT1G06850,AT1G07240,AT1G09570,AT1G11120,AT1G12080,AT1G14920,AT1G20620,AT1G21400,AT1G27130,AT1G31040,AT1G32050,AT1G32450,AT1G42470,AT1G50430,AT1G54080,AT1G54100,AT1G56140,AT1G60610,AT1G68560,AT1G75500,AT1G76410,AT1G78240,AT2G11240,AT2G14170,AT2G25000,AT2G30990,AT2G33150,AT2G33340,AT2G36320,AT2G40000,AT2G40420,AT2G43400,AT2G43680,AT2G43750,AT3G07010,AT3G07020,AT3G11600,AT3G12710,AT3G13300,AT3G15630…	AT1G09570,AT1G10070,AT1G11120,AT1G11260,AT1G13260,AT1G17500,AT1G19835,AT1G20620,AT1G31040,AT1G50430,AT1G66180,AT1G66350,AT1G70210,AT1G71970,AT1G78080,AT1G78240,AT1G80280,AT2G21660,AT2G23320,AT2G25490,AT2G38120,AT2G38530,AT2G39700,AT2G40000,AT2G42380,AT2G45430,AT3G13310,AT3G44300,AT3G57550,AT3G60390,AT4G17460,AT4G22780,AT4G27450,AT4G27460,AT4G29190,AT4G30270,AT4G34131,AT4G34760,AT4G35100,AT4G36040…
2	AT2G38470	ATWRKY33	19	52	PWM1175	CisBP	M1557_1.01	778	0.0101011	0.0233695	82	AT1G01960,AT1G06850,AT1G07040,AT1G10130,AT1G11260,AT1G12080,AT1G15210,AT1G17500,AT1G18200,AT1G20620,AT1G25175,AT1G28260,AT1G42470,AT1G54080,AT1G56140,AT1G59870,AT1G66280,AT1G74660,AT1G78080,AT1G78240,AT1G79750,AT2G01190,AT2G07180,AT2G11240,AT2G14878,AT2G14890,AT2G21050,AT2G23320,AT2G28630,AT2G30440,AT2G33340,AT2G40420,AT2G42890,AT3G07010,AT3G13460,AT3G19390,AT3G21330,AT3G28910,AT3G45730,AT3G50260…	AT1G04680,AT1G07530,AT1G07650,AT1G10070,AT1G11260,AT1G14740,AT1G15670,AT1G27130,AT1G31040,AT1G32460,AT1G50430,AT1G59870,AT1G64660,AT1G68560,AT2G07180,AT2G23320,AT2G30440,AT2G36220,AT2G36320,AT2G40000,AT2G44500,AT3G07010,AT3G11080,AT3G13310,AT3G15630,AT3G20410,AT3G52850,AT3G55270,AT3G57550,AT4G01250,AT4G04960,AT4G10610,AT4G15233,AT4G16150,AT4G16500,AT4G19880,AT4G23030,AT4G29190,AT4G30270,AT4G32300…
2	AT3G20770	AtEIN3	6	56	PWM606	AGRIS		984	0.0192419	0.0373789	80	AT1G01090,AT1G01180,AT1G01240,AT1G01260,AT1G01710,AT1G01960,AT1G02840,AT1G02850,AT1G03790,AT1G03870,AT1G04680,AT1G04820,AT1G05620,AT1G05890,AT1G06390,AT1G06570,AT1G06850,AT1G07040,AT1G07240,AT1G07310,AT1G07530,AT1G07650,AT1G08590,AT1G09570,AT1G10070,AT1G10130,AT1G10210,AT1G11000,AT1G11120,AT1G11260,AT1G11545,AT1G11592,AT1G12080,AT1G12440,AT1G12780,AT1G12920,AT1G13210,AT1G13260,AT1G14740,AT1G14910…	AT1G03870,AT1G13210,AT1G13260,AT1G14920,AT1G20620,AT1G32170,AT1G53830,AT1G64640,AT1G65310,AT1G66180,AT1G70990,AT1G71970,AT1G75295,AT1G78080,AT2G14890,AT2G14900,AT2G16586,AT2G24300,AT2G25490,AT2G28570,AT2G36320,AT2G42380,AT2G42580,AT2G44500,AT2G45430,AT3G13310,AT3G17100,AT3G19390,AT3G25717,AT4G00330,AT4G14130,AT4G16150,AT4G17460,AT4G23870,AT4G30170,AT4G30270,AT4G32300,AT4G35100,AT4G36780,AT5G05180…
2	AT5G07310	ERF115	2	56	PWM2811	DAP-seq	ERF115_col	1025	0.026035	0.0466342	79	AT1G01090,AT1G01960,AT1G04820,AT1G06850,AT1G07650,AT1G10070,AT1G11592,AT1G15840,AT1G21980,AT1G27130,AT1G27600,AT1G42470,AT1G45015,AT1G54080,AT1G55810,AT1G56140,AT1G59870,AT1G60610,AT1G71970,AT1G78130,AT1G80280,AT2G11240,AT2G19800,AT2G20750,AT2G23320,AT2G25490,AT2G30740,AT2G34690,AT2G38120,AT2G40010,AT2G42890,AT2G43680,AT3G06960,AT3G07010,AT3G13460,AT3G14050,AT3G15540,AT3G21330,AT3G22960,AT3G42630…	AT1G12080,AT1G12440,AT1G14910,AT1G14920,AT1G15670,AT1G15800,AT1G19835,AT1G27210,AT1G53280,AT1G55810,AT1G56140,AT1G59870,AT1G66350,AT1G68560,AT1G78080,AT1G78210,AT1G78240,AT1G78700,AT1G78895,AT2G01450,AT2G17450,AT2G23320,AT2G25000,AT2G36220,AT2G39700,AT2G43400,AT2G43750,AT2G45430,AT3G06960,AT3G16240,AT3G17100,AT3G20410,AT3G21700,AT3G26520,AT3G26810,AT3G45040,AT3G45730,AT3G50260,AT3G51430,AT3G54510…
2	AT5G61850	LFY	3	58	PWM806	AthaMAP		320	7.06e-05	0.000424756	94	AT1G01090,AT1G01240,AT1G03790,AT1G05890,AT1G06850,AT1G07310,AT1G09570,AT1G11260,AT1G11545,AT1G12440,AT1G14920,AT1G15800,AT1G22110,AT1G27290,AT1G31040,AT1G32170,AT1G32450,AT1G50430,AT1G62770,AT1G63690,AT1G64660,AT1G66280,AT1G68690,AT1G70710,AT1G75500,AT1G78130,AT2G01450,AT2G14170,AT2G17880,AT2G20120,AT2G30990,AT2G33150,AT2G36220,AT2G38120,AT2G38530,AT2G40420,AT2G41190,AT2G42890,AT2G43080,AT2G43400…	AT1G01180,AT1G11260,AT1G12440,AT1G13260,AT1G15670,AT1G19835,AT1G19870,AT1G20620,AT1G32170,AT1G53830,AT1G68560,AT1G70710,AT1G78240,AT1G80280,AT2G11240,AT2G14890,AT2G25490,AT2G38120,AT2G43400,AT3G02170,AT3G12610,AT3G15540,AT3G19390,AT3G20410,AT3G20810,AT3G26520,AT3G28910,AT3G29647,AT3G48990,AT3G50260,AT3G60390,AT3G60530,AT4G16520,AT4G22780,AT4G30190,AT4G30270,AT4G32460,AT4G34760,AT4G35100,AT4G36930…
2	AT5G61850	LFY	3	58	PWM181	AthaMAP		450	0.000699937	0.00283293	89	AT1G02840,AT1G02850,AT1G06570,AT1G06850,AT1G11592,AT1G13260,AT1G14910,AT1G14920,AT1G15670,AT1G20160,AT1G20190,AT1G20620,AT1G21680,AT1G25175,AT1G32090,AT1G32460,AT1G42470,AT1G52190,AT1G54630,AT1G58030,AT1G59870,AT1G60730,AT1G62770,AT1G64640,AT1G66280,AT1G75500,AT1G78240,AT1G78970,AT2G01450,AT2G07180,AT2G14170,AT2G19800,AT2G20770,AT2G25000,AT2G28630,AT2G30440,AT2G30460,AT2G38400,AT2G39350,AT3G07020…	AT1G01180,AT1G11260,AT1G12440,AT1G13260,AT1G15670,AT1G19835,AT1G19870,AT1G20620,AT1G32170,AT1G53830,AT1G68560,AT1G70710,AT1G78240,AT1G80280,AT2G11240,AT2G14890,AT2G25490,AT2G38120,AT2G43400,AT3G02170,AT3G12610,AT3G15540,AT3G19390,AT3G20410,AT3G20810,AT3G26520,AT3G28910,AT3G29647,AT3G48990,AT3G50260,AT3G60390,AT3G60530,AT4G16520,AT4G22780,AT4G30190,AT4G30270,AT4G32460,AT4G34760,AT4G35100,AT4G36930…
2	AT5G61850	LFY	3	58	PWM2189	JASPAR	MA0590.1	694	0.00502985	0.0133213	84	AT1G01240,AT1G01260,AT1G03870,AT1G06390,AT1G06850,AT1G08590,AT1G11000,AT1G11260,AT1G12080,AT1G12440,AT1G13260,AT1G15800,AT1G15840,AT1G32090,AT1G32450,AT1G53280,AT1G54100,AT1G58030,AT1G60010,AT1G60140,AT1G62480,AT1G66180,AT1G66350,AT1G70710,AT1G76410,AT1G78150,AT1G79750,AT2G01190,AT2G07180,AT2G11240,AT2G14890,AT2G20770,AT2G21050,AT2G21880,AT2G23320,AT2G24580,AT2G28570,AT2G30460,AT2G40000,AT2G42580…	AT1G01180,AT1G11260,AT1G12440,AT1G13260,AT1G15670,AT1G19835,AT1G19870,AT1G20620,AT1G32170,AT1G53830,AT1G68560,AT1G70710,AT1G78240,AT1G80280,AT2G11240,AT2G14890,AT2G25490,AT2G38120,AT2G43400,AT3G02170,AT3G12610,AT3G15540,AT3G19390,AT3G20410,AT3G20810,AT3G26520,AT3G28910,AT3G29647,AT3G48990,AT3G50260,AT3G60390,AT3G60530,AT4G16520,AT4G22780,AT4G30190,AT4G30270,AT4G32460,AT4G34760,AT4G35100,AT4G36930…
2	AT5G61850	LFY	3	58	PWM446	AthaMAP		771	0.00717502	0.0175031	83	AT1G01090,AT1G01180,AT1G01240,AT1G01260,AT1G01710,AT1G01960,AT1G02840,AT1G02850,AT1G03790,AT1G03870,AT1G04680,AT1G04820,AT1G05620,AT1G05890,AT1G06390,AT1G06570,AT1G06850,AT1G07040,AT1G07240,AT1G07310,AT1G07530,AT1G07650,AT1G08590,AT1G09570,AT1G10070,AT1G10130,AT1G10210,AT1G11000,AT1G11120,AT1G11260,AT1G11545,AT1G11592,AT1G12080,AT1G12440,AT1G12780,AT1G12920,AT1G13210,AT1G13260,AT1G14740,AT1G14910…	AT1G01180,AT1G11260,AT1G12440,AT1G13260,AT1G15670,AT1G19835,AT1G19870,AT1G20620,AT1G32170,AT1G53830,AT1G68560,AT1G70710,AT1G78240,AT1G80280,AT2G11240,AT2G14890,AT2G25490,AT2G38120,AT2G43400,AT3G02170,AT3G12610,AT3G15540,AT3G19390,AT3G20410,AT3G20810,AT3G26520,AT3G28910,AT3G29647,AT3G48990,AT3G50260,AT3G60390,AT3G60530,AT4G16520,AT4G22780,AT4G30190,AT4G30270,AT4G32460,AT4G34760,AT4G35100,AT4G36930…
2	AT5G61850	LFY	3	58	PWM938	CisBP	M2253_1.01	827	0.0101011	0.0233695	82	AT1G01240,AT1G01260,AT1G03870,AT1G06850,AT1G08590,AT1G11260,AT1G12080,AT1G12440,AT1G13260,AT1G15800,AT1G15840,AT1G21980,AT1G32090,AT1G32170,AT1G32450,AT1G53280,AT1G54100,AT1G58030,AT1G60010,AT1G60140,AT1G62480,AT1G66180,AT1G66350,AT1G70710,AT1G78150,AT1G79750,AT2G01190,AT2G07180,AT2G11240,AT2G14890,AT2G20770,AT2G23320,AT2G24580,AT2G28570,AT2G38530,AT2G40000,AT2G42580,AT3G08580,AT3G12710,AT3G15540…	AT1G01180,AT1G11260,AT1G12440,AT1G13260,AT1G15670,AT1G19835,AT1G19870,AT1G20620,AT1G32170,AT1G53830,AT1G68560,AT1G70710,AT1G78240,AT1G80280,AT2G11240,AT2G14890,AT2G25490,AT2G38120,AT2G43400,AT3G02170,AT3G12610,AT3G15540,AT3G19390,AT3G20410,AT3G20810,AT3G26520,AT3G28910,AT3G29647,AT3G48990,AT3G50260,AT3G60390,AT3G60530,AT4G16520,AT4G22780,AT4G30190,AT4G30270,AT4G32460,AT4G34760,AT4G35100,AT4G36930…
2	AT5G61850	LFY	3	58	PWM615	AGRIS		909	0.014034	0.0302804	81	AT1G01090,AT1G01180,AT1G01240,AT1G01260,AT1G01710,AT1G01960,AT1G02840,AT1G02850,AT1G03790,AT1G03870,AT1G04680,AT1G04820,AT1G05620,AT1G05890,AT1G06390,AT1G06570,AT1G06850,AT1G07040,AT1G07240,AT1G07310,AT1G07530,AT1G07650,AT1G08590,AT1G09570,AT1G10070,AT1G10130,AT1G10210,AT1G11000,AT1G11120,AT1G11260,AT1G11545,AT1G11592,AT1G12080,AT1G12440,AT1G12780,AT1G12920,AT1G13210,AT1G13260,AT1G14740,AT1G14910…	AT1G01180,AT1G11260,AT1G12440,AT1G13260,AT1G15670,AT1G19835,AT1G19870,AT1G20620,AT1G32170,AT1G53830,AT1G68560,AT1G70710,AT1G78240,AT1G80280,AT2G11240,AT2G14890,AT2G25490,AT2G38120,AT2G43400,AT3G02170,AT3G12610,AT3G15540,AT3G19390,AT3G20410,AT3G20810,AT3G26520,AT3G28910,AT3G29647,AT3G48990,AT3G50260,AT3G60390,AT3G60530,AT4G16520,AT4G22780,AT4G30190,AT4G30270,AT4G32460,AT4G34760,AT4G35100,AT4G36930…
2	AT5G61850	LFY	3	58	PWM768	AthaMAP		992	0.0192419	0.0373789	80	AT1G01090,AT1G01180,AT1G01240,AT1G01260,AT1G01710,AT1G01960,AT1G02840,AT1G02850,AT1G03790,AT1G03870,AT1G04680,AT1G04820,AT1G05620,AT1G05890,AT1G06390,AT1G06570,AT1G06850,AT1G07040,AT1G07240,AT1G07310,AT1G07530,AT1G07650,AT1G08590,AT1G09570,AT1G10070,AT1G10130,AT1G10210,AT1G11000,AT1G11120,AT1G11260,AT1G11545,AT1G11592,AT1G12080,AT1G12440,AT1G12780,AT1G12920,AT1G13210,AT1G13260,AT1G14740,AT1G14910…	AT1G01180,AT1G11260,AT1G12440,AT1G13260,AT1G15670,AT1G19835,AT1G19870,AT1G20620,AT1G32170,AT1G53830,AT1G68560,AT1G70710,AT1G78240,AT1G80280,AT2G11240,AT2G14890,AT2G25490,AT2G38120,AT2G43400,AT3G02170,AT3G12610,AT3G15540,AT3G19390,AT3G20410,AT3G20810,AT3G26520,AT3G28910,AT3G29647,AT3G48990,AT3G50260,AT3G60390,AT3G60530,AT4G16520,AT4G22780,AT4G30190,AT4G30270,AT4G32460,AT4G34760,AT4G35100,AT4G36930…
2	AT3G59060	PIF5	6	62	PWM2162	JASPAR	MA0562.1	3	1.64e-10	1.47e-07	115	AT1G01260,AT1G02850,AT1G03790,AT1G03870,AT1G04680,AT1G05890,AT1G06850,AT1G11260,AT1G11545,AT1G11592,AT1G12920,AT1G13260,AT1G15670,AT1G20620,AT1G21400,AT1G23060,AT1G28260,AT1G32170,AT1G32450,AT1G50430,AT1G52190,AT1G53830,AT1G54080,AT1G54100,AT1G60010,AT1G68560,AT1G70710,AT1G74660,AT1G75500,AT1G76090,AT1G78700,AT1G78895,AT1G78970,AT1G80240,AT1G80280,AT2G01950,AT2G02570,AT2G14878,AT2G14890,AT2G14900…	AT1G01260,AT1G03870,AT1G06850,AT1G11120,AT1G12080,AT1G14910,AT1G14920,AT1G15670,AT1G15800,AT1G19835,AT1G20620,AT1G33610,AT1G52190,AT1G52830,AT1G62480,AT1G64660,AT1G66350,AT1G68560,AT1G70210,AT1G70710,AT1G75500,AT2G21660,AT2G38120,AT2G38530,AT3G02170,AT3G07010,AT3G15540,AT3G16240,AT3G17580,AT3G19390,AT3G20770,AT3G25717,AT3G54510,AT3G54770,AT3G54920,AT3G57550,AT3G62650,AT4G01410,AT4G13195,AT4G14130…
2	AT3G59060	PIF5	6	62	PWM904	CisBP	M2225_1.01	8	7.06e-10	2.11e-07	113	AT1G01260,AT1G02850,AT1G03790,AT1G03870,AT1G04680,AT1G05890,AT1G06850,AT1G11260,AT1G11545,AT1G11592,AT1G12920,AT1G13260,AT1G15670,AT1G20620,AT1G21400,AT1G23060,AT1G32170,AT1G32450,AT1G50430,AT1G52190,AT1G53830,AT1G54080,AT1G54100,AT1G60010,AT1G60610,AT1G68560,AT1G70710,AT1G74660,AT1G75500,AT1G76090,AT1G78150,AT1G78700,AT1G78895,AT1G78970,AT1G80240,AT1G80280,AT2G02570,AT2G14878,AT2G14890,AT2G14900…	AT1G01260,AT1G03870,AT1G06850,AT1G11120,AT1G12080,AT1G14910,AT1G14920,AT1G15670,AT1G15800,AT1G19835,AT1G20620,AT1G33610,AT1G52190,AT1G52830,AT1G62480,AT1G64660,AT1G66350,AT1G68560,AT1G70210,AT1G70710,AT1G75500,AT2G21660,AT2G38120,AT2G38530,AT3G02170,AT3G07010,AT3G15540,AT3G16240,AT3G17580,AT3G19390,AT3G20770,AT3G25717,AT3G54510,AT3G54770,AT3G54920,AT3G57550,AT3G62650,AT4G01410,AT4G13195,AT4G14130…
4	AT2G43010	AtPIF4	7	63	PWM2161	JASPAR	MA0561.1	60	0.000772324	0.0234708	124	AT1G03530,AT1G03600,AT1G06180,AT1G07150,AT1G07510,AT1G10522,AT1G11700,AT1G11840,AT1G13740,AT1G15200,AT1G17220,AT1G18400,AT1G18490,AT1G19350,AT1G20450,AT1G24530,AT1G31710,AT1G32550,AT1G43160,AT1G44000,AT1G48460,AT1G53750,AT1G55480,AT1G56190,AT1G60950,AT1G61520,AT1G62780,AT1G64150,AT1G67090,AT1G67700,AT1G70420,AT1G73920,AT1G74430,AT1G75690,AT1G79510,AT1G79770,AT1G80480,AT2G05620,AT2G15830,AT2G21385…	AT1G03600,AT1G08920,AT1G11840,AT1G16880,AT1G18400,AT1G18710,AT1G20340,AT1G20450,AT1G22430,AT1G24130,AT1G24265,AT1G24530,AT1G32200,AT1G53460,AT1G70410,AT1G70420,AT1G72490,AT1G72610,AT1G76100,AT2G02070,AT2G15830,AT2G23690,AT2G26730,AT2G26900,AT2G28510,AT2G32510,AT2G33180,AT2G33800,AT2G39170,AT2G41870,AT2G42150,AT2G42690,AT2G45950,AT3G07360,AT3G11900,AT3G15470,AT3G23920,AT3G24506,AT3G51140,AT3G57040…
4	AT2G43010	AtPIF4	7	63	PWM818	CisBP	M2224_1.01	74	0.00154352	0.040699	122	AT1G03530,AT1G03600,AT1G06180,AT1G07150,AT1G07510,AT1G10522,AT1G11700,AT1G11840,AT1G13740,AT1G15200,AT1G17220,AT1G18400,AT1G18490,AT1G19350,AT1G20450,AT1G24530,AT1G31710,AT1G32550,AT1G43160,AT1G44000,AT1G53750,AT1G55480,AT1G56190,AT1G60950,AT1G61520,AT1G62780,AT1G64150,AT1G67090,AT1G67700,AT1G70420,AT1G72030,AT1G73920,AT1G74430,AT1G75690,AT1G80480,AT2G05620,AT2G15830,AT2G21385,AT2G25530,AT2G29090…	AT1G03600,AT1G08920,AT1G11840,AT1G16880,AT1G18400,AT1G18710,AT1G20340,AT1G20450,AT1G22430,AT1G24130,AT1G24265,AT1G24530,AT1G32200,AT1G53460,AT1G70410,AT1G70420,AT1G72490,AT1G72610,AT1G76100,AT2G02070,AT2G15830,AT2G23690,AT2G26730,AT2G26900,AT2G28510,AT2G32510,AT2G33180,AT2G33800,AT2G39170,AT2G41870,AT2G42150,AT2G42690,AT2G45950,AT3G07360,AT3G11900,AT3G15470,AT3G23920,AT3G24506,AT3G51140,AT3G57040…
2	AT1G51140	AKS1	0	66	PWM1529	CisBP	M0226_1.01	496	0.00106571	0.00398919	88	AT1G02850,AT1G05620,AT1G10130,AT1G11000,AT1G11260,AT1G12780,AT1G13210,AT1G15670,AT1G17810,AT1G21400,AT1G21980,AT1G25175,AT1G30820,AT1G32090,AT1G32460,AT1G52190,AT1G52830,AT1G54630,AT1G62480,AT1G62770,AT1G65310,AT1G66180,AT1G74660,AT1G75500,AT1G75780,AT1G78150,AT1G79750,AT1G80280,AT1G80380,AT2G02570,AT2G33340,AT2G34690,AT2G36320,AT2G44500,AT2G45430,AT3G01516,AT3G02170,AT3G07010,AT3G07020,AT3G11600…	AT1G03870,AT1G06570,AT1G12440,AT1G14740,AT1G20620,AT1G21980,AT1G27290,AT1G29025,AT1G32460,AT1G52830,AT1G55810,AT1G56140,AT1G59870,AT1G60010,AT1G62480,AT1G66350,AT1G70710,AT1G79750,AT1G80380,AT2G19800,AT2G21880,AT2G30930,AT2G36320,AT2G42320,AT2G44500,AT2G45430,AT3G15540,AT3G15630,AT3G16240,AT3G19390,AT3G24715,AT3G26810,AT3G28910,AT3G29647,AT3G48140,AT3G57550,AT3G58850,AT4G01250,AT4G12690,AT4G16500…
2	AT1G51140	AKS1	0	66	PWM2880	DAP-seq	BHLH122_col	1027	0.026035	0.0466342	79	AT1G05620,AT1G10130,AT1G11260,AT1G11545,AT1G13210,AT1G13260,AT1G15670,AT1G17810,AT1G19400,AT1G21980,AT1G26580,AT1G32090,AT1G55510,AT1G62480,AT1G62770,AT1G65310,AT1G66180,AT1G75500,AT1G75780,AT1G78150,AT1G78240,AT1G78700,AT1G79750,AT1G80280,AT2G01190,AT2G01450,AT2G02570,AT2G14170,AT2G20770,AT2G24580,AT2G34020,AT2G34690,AT2G38400,AT2G42890,AT2G43070,AT2G44500,AT2G45050,AT3G07010,AT3G07020,AT3G08580…	AT1G03870,AT1G06570,AT1G12440,AT1G14740,AT1G20620,AT1G21980,AT1G27290,AT1G29025,AT1G32460,AT1G52830,AT1G55810,AT1G56140,AT1G59870,AT1G60010,AT1G62480,AT1G66350,AT1G70710,AT1G79750,AT1G80380,AT2G19800,AT2G21880,AT2G30930,AT2G36320,AT2G42320,AT2G44500,AT2G45430,AT3G15540,AT3G15630,AT3G16240,AT3G19390,AT3G24715,AT3G26810,AT3G28910,AT3G29647,AT3G48140,AT3G57550,AT3G58850,AT4G01250,AT4G12690,AT4G16500…
3	AT2G36270	ABI5	4	73	PWM2904	DAP-seq	ABI5_col	15	3.83e-07	4.9e-05	59	AT1G05140,AT1G10960,AT1G14345,AT1G15290,AT1G15820,AT1G19670,AT1G22750,AT1G22850,AT1G27480,AT1G47530,AT1G49660,AT1G50732,AT1G52230,AT1G53670,AT1G66130,AT1G74730,AT1G75460,AT1G78510,AT2G06520,AT2G34460,AT2G37240,AT2G43340,AT2G46640,AT2G46800,AT3G02380,AT3G14650,AT3G21150,AT3G21560,AT3G27170,AT3G54890,AT3G54900,AT3G56940,AT3G57062,AT4G01050,AT4G05180,AT4G13010,AT4G23630,AT4G25130,AT4G30460,AT4G34630…	AT1G01320,AT1G07400,AT1G08380,AT1G10960,AT1G12800,AT1G14345,AT1G15820,AT1G22850,AT1G31940,AT1G45230,AT1G45688,AT1G47200,AT1G47530,AT1G49660,AT1G50732,AT1G52230,AT1G53670,AT1G54050,AT1G56580,AT1G72500,AT1G75460,AT1G78070,AT1G78600,AT1G79270,AT2G05100,AT2G06520,AT2G18510,AT2G29450,AT2G29650,AT2G30040,AT2G30520,AT2G34460,AT2G34720,AT2G37240,AT2G44940,AT2G46640,AT2G47270,AT3G21150,AT3G21890,AT3G22840…
3	AT2G36270	ABI5	4	73	PWM621	AthaMAP	T04543	27	9.03e-06	0.000622628	55	AT1G05140,AT1G10960,AT1G12800,AT1G14345,AT1G15820,AT1G17100,AT1G19670,AT1G22850,AT1G47530,AT1G49660,AT1G52230,AT1G53670,AT1G75460,AT1G78070,AT1G78510,AT2G28550,AT2G29650,AT2G30320,AT2G34460,AT2G46640,AT2G46800,AT3G02380,AT3G14650,AT3G21890,AT3G27170,AT3G46100,AT3G54890,AT3G54900,AT3G56940,AT4G01050,AT4G05180,AT4G23630,AT4G24960,AT4G25130,AT4G28080,AT4G28290,AT4G30460,AT4G38430,AT5G02270,AT5G03760…	AT1G01320,AT1G07400,AT1G08380,AT1G10960,AT1G12800,AT1G14345,AT1G15820,AT1G22850,AT1G31940,AT1G45230,AT1G45688,AT1G47200,AT1G47530,AT1G49660,AT1G50732,AT1G52230,AT1G53670,AT1G54050,AT1G56580,AT1G72500,AT1G75460,AT1G78070,AT1G78600,AT1G79270,AT2G05100,AT2G06520,AT2G18510,AT2G29450,AT2G29650,AT2G30040,AT2G30520,AT2G34460,AT2G34720,AT2G37240,AT2G44940,AT2G46640,AT2G47270,AT3G21150,AT3G21890,AT3G22840…
3	AT2G36270	ABI5	4	73	PWM2530	JASPAR	MA0931.1	35	3.83e-05	0.00201972	53	AT1G10960,AT1G12800,AT1G14345,AT1G15290,AT1G15820,AT1G19670,AT1G22850,AT1G28670,AT1G45688,AT1G47530,AT1G49660,AT1G52230,AT1G53670,AT1G66130,AT1G68830,AT1G75460,AT1G78070,AT1G78510,AT1G79270,AT2G19310,AT2G30520,AT2G34460,AT2G37240,AT2G46640,AT2G46800,AT3G02380,AT3G21890,AT3G27170,AT3G54890,AT3G54900,AT3G56940,AT4G01050,AT4G05180,AT4G23630,AT4G25130,AT4G28080,AT4G29110,AT4G30460,AT5G02270,AT5G03760…	AT1G01320,AT1G07400,AT1G08380,AT1G10960,AT1G12800,AT1G14345,AT1G15820,AT1G22850,AT1G31940,AT1G45230,AT1G45688,AT1G47200,AT1G47530,AT1G49660,AT1G50732,AT1G52230,AT1G53670,AT1G54050,AT1G56580,AT1G72500,AT1G75460,AT1G78070,AT1G78600,AT1G79270,AT2G05100,AT2G06520,AT2G18510,AT2G29450,AT2G29650,AT2G30040,AT2G30520,AT2G34460,AT2G34720,AT2G37240,AT2G44940,AT2G46640,AT2G47270,AT3G21150,AT3G21890,AT3G22840…
3	AT2G36270	ABI5	4	73	PWM957	CisBP	M0257_1.01	36	3.83e-05	0.00201972	53	AT1G10960,AT1G12800,AT1G14345,AT1G15290,AT1G15820,AT1G19670,AT1G22850,AT1G45688,AT1G47530,AT1G49660,AT1G52230,AT1G53670,AT1G66130,AT1G68830,AT1G75460,AT1G78070,AT1G78510,AT1G79270,AT2G19310,AT2G30520,AT2G34460,AT2G37240,AT2G46640,AT2G46800,AT3G02380,AT3G21890,AT3G27170,AT3G54890,AT3G54900,AT3G56940,AT4G01050,AT4G05180,AT4G23630,AT4G25130,AT4G28080,AT4G29110,AT4G30460,AT5G02270,AT5G03760,AT5G06760…	AT1G01320,AT1G07400,AT1G08380,AT1G10960,AT1G12800,AT1G14345,AT1G15820,AT1G22850,AT1G31940,AT1G45230,AT1G45688,AT1G47200,AT1G47530,AT1G49660,AT1G50732,AT1G52230,AT1G53670,AT1G54050,AT1G56580,AT1G72500,AT1G75460,AT1G78070,AT1G78600,AT1G79270,AT2G05100,AT2G06520,AT2G18510,AT2G29450,AT2G29650,AT2G30040,AT2G30520,AT2G34460,AT2G34720,AT2G37240,AT2G44940,AT2G46640,AT2G47270,AT3G21150,AT3G21890,AT3G22840…
2	AT5G16560	KAN	3	77	PWM2624	JASPAR	MA1027.1	953	0.0192419	0.0373789	80	AT1G01090,AT1G01180,AT1G01240,AT1G01260,AT1G01710,AT1G01960,AT1G02840,AT1G02850,AT1G03790,AT1G03870,AT1G04680,AT1G04820,AT1G05620,AT1G05890,AT1G06390,AT1G06570,AT1G06850,AT1G07040,AT1G07240,AT1G07310,AT1G07530,AT1G07650,AT1G08590,AT1G09570,AT1G10070,AT1G10130,AT1G10210,AT1G11000,AT1G11120,AT1G11260,AT1G11545,AT1G11592,AT1G12080,AT1G12440,AT1G12780,AT1G12920,AT1G13210,AT1G13260,AT1G14740,AT1G14910…	AT1G03870,AT1G07530,AT1G07650,AT1G09570,AT1G11120,AT1G14740,AT1G14910,AT1G14920,AT1G15670,AT1G19835,AT1G20620,AT1G21980,AT1G23052,AT1G32450,AT1G52190,AT1G60010,AT1G63690,AT1G66180,AT1G66350,AT1G70990,AT1G72180,AT1G76410,AT1G78080,AT1G78240,AT2G17450,AT2G19570,AT2G21050,AT2G25490,AT2G30990,AT2G34690,AT2G40000,AT2G42320,AT2G42570,AT2G42580,AT2G43070,AT2G45430,AT3G07010,AT3G15630,AT3G19390,AT3G21330…
4	AT1G49720	ABF1	19	91	PWM974	CisBP	M0254_1.01	30	2.18e-05	0.00150246	133	AT1G01750,AT1G03530,AT1G03600,AT1G07150,AT1G07510,AT1G10522,AT1G11840,AT1G13740,AT1G15200,AT1G17220,AT1G18400,AT1G18710,AT1G19350,AT1G20440,AT1G20450,AT1G22430,AT1G23550,AT1G24130,AT1G24530,AT1G31710,AT1G32550,AT1G43160,AT1G44000,AT1G53000,AT1G53460,AT1G53750,AT1G55480,AT1G60950,AT1G61520,AT1G62780,AT1G64150,AT1G67120,AT1G70420,AT1G72030,AT1G72090,AT1G73170,AT1G74430,AT1G78995,AT2G01280,AT2G02070…	AT1G03600,AT1G03630,AT1G07150,AT1G11380,AT1G13740,AT1G15340,AT1G18400,AT1G18710,AT1G19350,AT1G20440,AT1G20450,AT1G23310,AT1G24265,AT1G24530,AT1G29070,AT1G29930,AT1G30320,AT1G30380,AT1G60950,AT1G67090,AT1G69610,AT1G70420,AT1G73170,AT1G73920,AT1G76100,AT1G78995,AT1G80480,AT2G02070,AT2G17840,AT2G17972,AT2G20890,AT2G23690,AT2G25110,AT2G26730,AT2G29090,AT2G31840,AT2G32510,AT2G33180,AT2G41870,AT2G43710…
4	AT1G49720	ABF1	19	91	PWM326	AGRIS		51	0.000372478	0.0148412	126	AT1G03530,AT1G06180,AT1G07150,AT1G07510,AT1G08520,AT1G08920,AT1G10930,AT1G11380,AT1G11700,AT1G11840,AT1G13740,AT1G17200,AT1G17220,AT1G18400,AT1G18710,AT1G19350,AT1G20450,AT1G24530,AT1G31710,AT1G32550,AT1G43160,AT1G53750,AT1G55480,AT1G58848,AT1G60950,AT1G61520,AT1G62780,AT1G64900,AT1G67090,AT1G67700,AT1G72030,AT1G74430,AT1G75690,AT1G80480,AT2G13360,AT2G15830,AT2G21385,AT2G25530,AT2G29090,AT2G33800…	AT1G03600,AT1G03630,AT1G07150,AT1G11380,AT1G13740,AT1G15340,AT1G18400,AT1G18710,AT1G19350,AT1G20440,AT1G20450,AT1G23310,AT1G24265,AT1G24530,AT1G29070,AT1G29930,AT1G30320,AT1G30380,AT1G60950,AT1G67090,AT1G69610,AT1G70420,AT1G73170,AT1G73920,AT1G76100,AT1G78995,AT1G80480,AT2G02070,AT2G17840,AT2G17972,AT2G20890,AT2G23690,AT2G25110,AT2G26730,AT2G29090,AT2G31840,AT2G32510,AT2G33180,AT2G41870,AT2G43710…
4	AT1G49720	ABF1	19	91	PWM2170	JASPAR	MA0570.1	55	0.000538819	0.0185789	125	AT1G03530,AT1G03600,AT1G06180,AT1G10522,AT1G11380,AT1G11700,AT1G11840,AT1G13740,AT1G13930,AT1G17200,AT1G17970,AT1G18400,AT1G18710,AT1G20440,AT1G20450,AT1G22430,AT1G23310,AT1G24530,AT1G29920,AT1G29930,AT1G30320,AT1G30520,AT1G31710,AT1G42430,AT1G43160,AT1G55480,AT1G60950,AT1G61520,AT1G62780,AT1G67120,AT1G67700,AT1G68840,AT1G68990,AT1G69610,AT1G70420,AT1G71500,AT1G73170,AT1G74430,AT1G78995,AT2G13360…	AT1G03600,AT1G03630,AT1G07150,AT1G11380,AT1G13740,AT1G15340,AT1G18400,AT1G18710,AT1G19350,AT1G20440,AT1G20450,AT1G23310,AT1G24265,AT1G24530,AT1G29070,AT1G29930,AT1G30320,AT1G30380,AT1G60950,AT1G67090,AT1G69610,AT1G70420,AT1G73170,AT1G73920,AT1G76100,AT1G78995,AT1G80480,AT2G02070,AT2G17840,AT2G17972,AT2G20890,AT2G23690,AT2G25110,AT2G26730,AT2G29090,AT2G31840,AT2G32510,AT2G33180,AT2G41870,AT2G43710…
4	AT1G49720	ABF1	19	91	PWM1495	CisBP	M2233_1.01	63	0.00109688	0.0312176	123	AT1G03530,AT1G03600,AT1G06180,AT1G10522,AT1G11380,AT1G11700,AT1G11840,AT1G13740,AT1G13930,AT1G17200,AT1G18400,AT1G18710,AT1G20440,AT1G20450,AT1G23310,AT1G24530,AT1G29920,AT1G29930,AT1G30320,AT1G30520,AT1G31710,AT1G42430,AT1G43160,AT1G55480,AT1G60950,AT1G61520,AT1G62780,AT1G67090,AT1G67120,AT1G67700,AT1G68990,AT1G69610,AT1G70420,AT1G71500,AT1G73170,AT1G74430,AT1G78995,AT2G13360,AT2G14660,AT2G20890…	AT1G03600,AT1G03630,AT1G07150,AT1G11380,AT1G13740,AT1G15340,AT1G18400,AT1G18710,AT1G19350,AT1G20440,AT1G20450,AT1G23310,AT1G24265,AT1G24530,AT1G29070,AT1G29930,AT1G30320,AT1G30380,AT1G60950,AT1G67090,AT1G69610,AT1G70420,AT1G73170,AT1G73920,AT1G76100,AT1G78995,AT1G80480,AT2G02070,AT2G17840,AT2G17972,AT2G20890,AT2G23690,AT2G25110,AT2G26730,AT2G29090,AT2G31840,AT2G32510,AT2G33180,AT2G41870,AT2G43710…
5	AT3G19290	ABF4	1	96	PWM746	AGRIS		7	5.57e-07	0.000166393	65	AT1G06680,AT1G11860,AT1G14150,AT1G15140,AT1G16720,AT1G18660,AT1G52220,AT1G54500,AT1G54780,AT1G55670,AT1G60590,AT1G68010,AT1G69870,AT1G70000,AT1G77090,AT1G79040,AT2G15970,AT2G21330,AT2G26080,AT2G30150,AT2G39800,AT2G42220,AT2G42620,AT2G45770,AT3G01060,AT3G08740,AT3G10270,AT3G14930,AT3G17040,AT3G19170,AT3G24190,AT3G44990,AT3G50820,AT3G54050,AT3G55630,AT3G55800,AT3G57010,AT4G00050,AT4G03090,AT4G03280…	AT1G05190,AT1G06680,AT1G07320,AT1G08200,AT1G10370,AT1G12370,AT1G12900,AT1G15140,AT1G15500,AT1G15980,AT1G18660,AT1G23740,AT1G25440,AT1G31800,AT1G32060,AT1G44575,AT1G51400,AT1G52220,AT1G54500,AT1G54780,AT1G57770,AT1G60590,AT1G68010,AT1G69870,AT1G76080,AT1G79040,AT1G80340,AT2G15970,AT2G21330,AT2G21970,AT2G29500,AT2G30150,AT2G30390,AT2G30950,AT2G32640,AT2G35260,AT2G39730,AT2G39800,AT2G42220,AT2G42620…
2	AT1G49720	ABF1	10	105	PWM974	CisBP	M0254_1.01	270	2.58e-05	0.000192854	96	AT1G01240,AT1G01710,AT1G03870,AT1G04820,AT1G06570,AT1G12920,AT1G13260,AT1G15670,AT1G19530,AT1G19835,AT1G20620,AT1G21400,AT1G21680,AT1G27600,AT1G32450,AT1G50010,AT1G50430,AT1G53830,AT1G53840,AT1G55810,AT1G60610,AT1G62480,AT1G64660,AT1G70710,AT1G78150,AT1G78210,AT1G78700,AT2G01190,AT2G14878,AT2G14890,AT2G17880,AT2G19800,AT2G25964,AT2G33150,AT2G33340,AT2G36320,AT2G38530,AT2G39350,AT2G42570,AT2G44500…	AT1G03870,AT1G04820,AT1G06570,AT1G11260,AT1G13260,AT1G14740,AT1G19835,AT1G19870,AT1G20620,AT1G21400,AT1G23052,AT1G27290,AT1G50010,AT1G50430,AT1G52830,AT1G53280,AT1G53840,AT1G55810,AT1G66180,AT1G68560,AT1G70710,AT1G71970,AT1G75500,AT1G75540,AT1G78080,AT1G78150,AT1G78210,AT2G14170,AT2G14878,AT2G14890,AT2G19800,AT2G20750,AT2G21880,AT2G25490,AT2G26355,AT2G36320,AT2G39350,AT2G44500,AT2G47000,AT3G08580…
2	AT1G49720	ABF1	10	105	PWM326	AGRIS		286	4.3e-05	0.000284213	95	AT1G01240,AT1G02840,AT1G05890,AT1G06850,AT1G12920,AT1G13210,AT1G13260,AT1G15800,AT1G19835,AT1G20620,AT1G21680,AT1G27600,AT1G30820,AT1G52190,AT1G53830,AT1G53840,AT1G54080,AT1G62480,AT1G62770,AT1G64660,AT1G66280,AT1G78150,AT1G78240,AT1G78700,AT1G78895,AT1G80570,AT2G14878,AT2G14890,AT2G14900,AT2G17880,AT2G19800,AT2G25964,AT2G33150,AT2G36900,AT2G38530,AT2G39350,AT2G43680,AT2G44500,AT2G47780,AT3G03470…	AT1G03870,AT1G04820,AT1G06570,AT1G11260,AT1G13260,AT1G14740,AT1G19835,AT1G19870,AT1G20620,AT1G21400,AT1G23052,AT1G27290,AT1G50010,AT1G50430,AT1G52830,AT1G53280,AT1G53840,AT1G55810,AT1G66180,AT1G68560,AT1G70710,AT1G71970,AT1G75500,AT1G75540,AT1G78080,AT1G78150,AT1G78210,AT2G14170,AT2G14878,AT2G14890,AT2G19800,AT2G20750,AT2G21880,AT2G25490,AT2G26355,AT2G36320,AT2G39350,AT2G44500,AT2G47000,AT3G08580…
2	AT1G49720	ABF1	10	105	PWM1495	CisBP	M2233_1.01	491	0.00106571	0.00398919	88	AT1G01240,AT1G07040,AT1G07650,AT1G12080,AT1G13260,AT1G15670,AT1G19530,AT1G20620,AT1G21400,AT1G21680,AT1G27290,AT1G27600,AT1G30820,AT1G31040,AT1G32450,AT1G42470,AT1G50430,AT1G54100,AT1G55510,AT1G60610,AT1G66280,AT1G71970,AT1G75500,AT1G78080,AT1G78150,AT1G78700,AT1G78895,AT2G07180,AT2G17880,AT2G19800,AT2G26355,AT2G34690,AT2G36220,AT2G36320,AT2G38400,AT2G38530,AT2G39350,AT2G42430,AT2G42810,AT2G47780…	AT1G03870,AT1G04820,AT1G06570,AT1G11260,AT1G13260,AT1G14740,AT1G19835,AT1G19870,AT1G20620,AT1G21400,AT1G23052,AT1G27290,AT1G50010,AT1G50430,AT1G52830,AT1G53280,AT1G53840,AT1G55810,AT1G66180,AT1G68560,AT1G70710,AT1G71970,AT1G75500,AT1G75540,AT1G78080,AT1G78150,AT1G78210,AT2G14170,AT2G14878,AT2G14890,AT2G19800,AT2G20750,AT2G21880,AT2G25490,AT2G26355,AT2G36320,AT2G39350,AT2G44500,AT2G47000,AT3G08580…
2	AT1G49720	ABF1	10	105	PWM2170	JASPAR	MA0570.1	865	0.014034	0.0302804	81	AT1G01240,AT1G07040,AT1G07650,AT1G13260,AT1G15670,AT1G19530,AT1G20620,AT1G21400,AT1G21680,AT1G27290,AT1G27600,AT1G30820,AT1G31040,AT1G32450,AT1G42470,AT1G50430,AT1G54100,AT1G55510,AT1G66280,AT1G71970,AT1G75500,AT1G78080,AT1G78150,AT1G78700,AT1G78895,AT2G07180,AT2G17880,AT2G19800,AT2G26355,AT2G34690,AT2G36220,AT2G36320,AT2G38400,AT2G38530,AT2G39350,AT2G42430,AT2G47780,AT3G15630,AT3G17580,AT3G20770…	AT1G03870,AT1G04820,AT1G06570,AT1G11260,AT1G13260,AT1G14740,AT1G19835,AT1G19870,AT1G20620,AT1G21400,AT1G23052,AT1G27290,AT1G50010,AT1G50430,AT1G52830,AT1G53280,AT1G53840,AT1G55810,AT1G66180,AT1G68560,AT1G70710,AT1G71970,AT1G75500,AT1G75540,AT1G78080,AT1G78150,AT1G78210,AT2G14170,AT2G14878,AT2G14890,AT2G19800,AT2G20750,AT2G21880,AT2G25490,AT2G26355,AT2G36320,AT2G39350,AT2G44500,AT2G47000,AT3G08580…
3	AT3G19290	ABF4	1	108	PWM746	AGRIS		13	1.64e-07	2.68e-05	60	AT1G05140,AT1G06430,AT1G10960,AT1G14345,AT1G15290,AT1G17100,AT1G19670,AT1G22850,AT1G27480,AT1G28670,AT1G45688,AT1G49660,AT1G50732,AT1G52230,AT1G53670,AT1G66130,AT1G75460,AT1G78070,AT2G06520,AT2G19310,AT2G34460,AT2G37240,AT2G43340,AT2G46800,AT3G02380,AT3G46100,AT3G47430,AT3G54890,AT3G54900,AT3G56940,AT4G00430,AT4G05180,AT4G14210,AT4G14690,AT4G23630,AT4G24960,AT4G25130,AT4G29110,AT4G30460,AT4G34630…	AT1G01320,AT1G06040,AT1G06430,AT1G06690,AT1G07400,AT1G08380,AT1G10960,AT1G12800,AT1G14345,AT1G15290,AT1G22750,AT1G22850,AT1G27480,AT1G31940,AT1G45230,AT1G45474,AT1G45688,AT1G47200,AT1G47530,AT1G49660,AT1G53670,AT1G54050,AT1G56580,AT1G60270,AT1G62600,AT1G66130,AT1G67030,AT1G72500,AT1G74730,AT1G75100,AT1G75460,AT1G78070,AT1G78510,AT1G78600,AT1G79270,AT2G05070,AT2G05100,AT2G06520,AT2G22170,AT2G29450…
2	AT2G36270	ABI5	17	110	PWM2530	JASPAR	MA0931.1	133	1.68e-06	2.28e-05	101	AT1G01240,AT1G01710,AT1G03870,AT1G04820,AT1G06570,AT1G12920,AT1G13260,AT1G19530,AT1G19835,AT1G20620,AT1G21400,AT1G21680,AT1G27290,AT1G27600,AT1G50430,AT1G55810,AT1G60610,AT1G62480,AT1G64660,AT1G66280,AT1G70210,AT1G70710,AT1G78150,AT1G78210,AT1G78700,AT2G14878,AT2G17450,AT2G17880,AT2G19800,AT2G25964,AT2G26355,AT2G33150,AT2G36320,AT2G36900,AT2G38530,AT2G39350,AT2G42570,AT2G43070,AT2G44500,AT2G45050…	AT1G03790,AT1G03870,AT1G04820,AT1G06570,AT1G07240,AT1G07650,AT1G11545,AT1G13260,AT1G15670,AT1G15800,AT1G17500,AT1G19540,AT1G19835,AT1G21400,AT1G21680,AT1G27600,AT1G30820,AT1G32450,AT1G33610,AT1G50010,AT1G50430,AT1G52830,AT1G54100,AT1G55810,AT1G62480,AT1G64660,AT1G66180,AT1G68560,AT1G70710,AT1G71970,AT1G75500,AT1G75540,AT1G76410,AT1G78080,AT1G78210,AT1G80380,AT2G14170,AT2G14878,AT2G17450,AT2G25964…
2	AT2G36270	ABI5	17	110	PWM957	CisBP	M0257_1.01	143	1.68e-06	2.28e-05	101	AT1G01240,AT1G01710,AT1G03870,AT1G04820,AT1G06570,AT1G12920,AT1G13260,AT1G19530,AT1G19835,AT1G20620,AT1G21400,AT1G21680,AT1G27290,AT1G27600,AT1G50010,AT1G50430,AT1G55810,AT1G60610,AT1G62480,AT1G64660,AT1G70210,AT1G70710,AT1G78080,AT1G78150,AT1G78210,AT1G78700,AT2G14878,AT2G17450,AT2G17880,AT2G19800,AT2G25964,AT2G26355,AT2G33150,AT2G36320,AT2G36900,AT2G38530,AT2G39350,AT2G42570,AT2G43070,AT2G44500…	AT1G03790,AT1G03870,AT1G04820,AT1G06570,AT1G07240,AT1G07650,AT1G11545,AT1G13260,AT1G15670,AT1G15800,AT1G17500,AT1G19540,AT1G19835,AT1G21400,AT1G21680,AT1G27600,AT1G30820,AT1G32450,AT1G33610,AT1G50010,AT1G50430,AT1G52830,AT1G54100,AT1G55810,AT1G62480,AT1G64660,AT1G66180,AT1G68560,AT1G70710,AT1G71970,AT1G75500,AT1G75540,AT1G76410,AT1G78080,AT1G78210,AT1G80380,AT2G14170,AT2G14878,AT2G17450,AT2G25964…
2	AT2G36270	ABI5	17	110	PWM2904	DAP-seq	ABI5_col	307	7.06e-05	0.000424756	94	AT1G01240,AT1G06570,AT1G07040,AT1G07650,AT1G12080,AT1G12920,AT1G13260,AT1G15800,AT1G19530,AT1G20620,AT1G21680,AT1G27290,AT1G27600,AT1G30820,AT1G50430,AT1G55510,AT1G60610,AT1G62480,AT1G66280,AT1G75500,AT1G78150,AT1G78210,AT1G78700,AT1G78895,AT1G80570,AT2G01070,AT2G01450,AT2G17880,AT2G19800,AT2G20120,AT2G26355,AT2G36220,AT2G36320,AT2G38530,AT2G39350,AT2G41190,AT2G43400,AT2G44500,AT2G45050,AT2G47780…	AT1G03790,AT1G03870,AT1G04820,AT1G06570,AT1G07240,AT1G07650,AT1G11545,AT1G13260,AT1G15670,AT1G15800,AT1G17500,AT1G19540,AT1G19835,AT1G21400,AT1G21680,AT1G27600,AT1G30820,AT1G32450,AT1G33610,AT1G50010,AT1G50430,AT1G52830,AT1G54100,AT1G55810,AT1G62480,AT1G64660,AT1G66180,AT1G68560,AT1G70710,AT1G71970,AT1G75500,AT1G75540,AT1G76410,AT1G78080,AT1G78210,AT1G80380,AT2G14170,AT2G14878,AT2G17450,AT2G25964…
2	AT2G36270	ABI5	17	110	PWM589	AthaMAP	T04543	728	0.00502985	0.0133213	84	AT1G03790,AT1G13260,AT1G14910,AT1G15840,AT1G19835,AT1G20190,AT1G20620,AT1G21400,AT1G21680,AT1G27130,AT1G27290,AT1G32450,AT1G32460,AT1G42470,AT1G52190,AT1G52830,AT1G54080,AT1G62770,AT1G66180,AT1G70210,AT1G79750,AT2G07180,AT2G11240,AT2G14170,AT2G17880,AT2G30440,AT2G30990,AT2G33150,AT2G38400,AT2G39350,AT2G41190,AT2G44500,AT2G47780,AT3G11800,AT3G13460,AT3G16740,AT3G17580,AT3G20340,AT3G21330,AT3G25717…	AT1G03790,AT1G03870,AT1G04820,AT1G06570,AT1G07240,AT1G07650,AT1G11545,AT1G13260,AT1G15670,AT1G15800,AT1G17500,AT1G19540,AT1G19835,AT1G21400,AT1G21680,AT1G27600,AT1G30820,AT1G32450,AT1G33610,AT1G50010,AT1G50430,AT1G52830,AT1G54100,AT1G55810,AT1G62480,AT1G64660,AT1G66180,AT1G68560,AT1G70710,AT1G71970,AT1G75500,AT1G75540,AT1G76410,AT1G78080,AT1G78210,AT1G80380,AT2G14170,AT2G14878,AT2G17450,AT2G25964…
2	AT2G36270	ABI5	17	110	PWM719	AthaMAP	T04543	991	0.0192419	0.0373789	80	AT1G01960,AT1G07650,AT1G09570,AT1G14740,AT1G15670,AT1G15800,AT1G19400,AT1G28260,AT1G30820,AT1G32450,AT1G42470,AT1G50430,AT1G52190,AT1G53830,AT1G53885,AT1G53903,AT1G55510,AT1G62480,AT1G64660,AT1G66280,AT1G71970,AT1G74660,AT1G75500,AT1G75540,AT1G80570,AT2G01190,AT2G14170,AT2G14878,AT2G14890,AT2G17450,AT2G19570,AT2G19800,AT2G20770,AT2G21050,AT2G23170,AT2G25964,AT2G26355,AT2G39350,AT2G42570,AT2G42810…	AT1G03790,AT1G03870,AT1G04820,AT1G06570,AT1G07240,AT1G07650,AT1G11545,AT1G13260,AT1G15670,AT1G15800,AT1G17500,AT1G19540,AT1G19835,AT1G21400,AT1G21680,AT1G27600,AT1G30820,AT1G32450,AT1G33610,AT1G50010,AT1G50430,AT1G52830,AT1G54100,AT1G55810,AT1G62480,AT1G64660,AT1G66180,AT1G68560,AT1G70710,AT1G71970,AT1G75500,AT1G75540,AT1G76410,AT1G78080,AT1G78210,AT1G80380,AT2G14170,AT2G14878,AT2G17450,AT2G25964…
5	AT4G01120	ATBZIP54	0	123	PWM1232	CisBP	M0262_1.01	40	0.000837788	0.0375538	54	AT1G06680,AT1G18660,AT1G31800,AT1G32060,AT1G44575,AT1G52220,AT1G54500,AT1G54780,AT1G62750,AT1G68010,AT1G69870,AT1G70000,AT1G79040,AT1G80340,AT2G15020,AT2G15970,AT2G21330,AT2G21970,AT2G30150,AT2G31750,AT2G35260,AT2G39730,AT3G01060,AT3G10270,AT3G17040,AT3G46780,AT3G50820,AT3G55630,AT3G55800,AT3G56090,AT3G57010,AT3G61750,AT4G03090,AT4G03280,AT4G04840,AT4G11570,AT4G11600,AT4G12310,AT4G18240,AT4G24770…	AT1G03130,AT1G06680,AT1G07010,AT1G07320,AT1G08200,AT1G10370,AT1G12370,AT1G12900,AT1G14150,AT1G15500,AT1G15980,AT1G16080,AT1G16720,AT1G18660,AT1G23740,AT1G25440,AT1G31800,AT1G32060,AT1G44575,AT1G51400,AT1G54500,AT1G54780,AT1G57770,AT1G60000,AT1G60590,AT1G60600,AT1G65070,AT1G69870,AT1G70000,AT1G76080,AT1G76110,AT1G79040,AT1G80340,AT2G01590,AT2G04030,AT2G15970,AT2G21330,AT2G21970,AT2G24090,AT2G26080…
4	AT2G36270	ABI5	13	136	PWM2530	JASPAR	MA0931.1	12	3.53e-06	0.000575755	137	AT1G03530,AT1G03600,AT1G07150,AT1G07510,AT1G10522,AT1G11700,AT1G11840,AT1G13740,AT1G15200,AT1G15340,AT1G17220,AT1G18400,AT1G18710,AT1G19350,AT1G20440,AT1G20450,AT1G22430,AT1G23310,AT1G23550,AT1G24530,AT1G32550,AT1G42430,AT1G43160,AT1G48460,AT1G53000,AT1G53750,AT1G53800,AT1G55480,AT1G60950,AT1G61520,AT1G64150,AT1G66725,AT1G67090,AT1G67120,AT1G67700,AT1G72030,AT1G72090,AT1G72610,AT1G73170,AT1G73920…	AT1G03600,AT1G03630,AT1G07150,AT1G11700,AT1G11840,AT1G13740,AT1G15340,AT1G18060,AT1G18710,AT1G19350,AT1G20440,AT1G20450,AT1G22430,AT1G23310,AT1G24530,AT1G29930,AT1G30380,AT1G30520,AT1G31330,AT1G31750,AT1G32200,AT1G43160,AT1G53000,AT1G55480,AT1G60950,AT1G61520,AT1G64150,AT1G69610,AT1G70410,AT1G70420,AT1G72030,AT1G73170,AT1G73920,AT1G74850,AT1G78680,AT1G78995,AT1G79770,AT2G01280,AT2G02070,AT2G02130…
4	AT2G36270	ABI5	13	136	PWM957	CisBP	M0257_1.01	15	3.53e-06	0.000575755	137	AT1G03530,AT1G03600,AT1G07150,AT1G07510,AT1G10522,AT1G11700,AT1G11840,AT1G13740,AT1G15200,AT1G15340,AT1G17220,AT1G18400,AT1G18710,AT1G19350,AT1G20440,AT1G20450,AT1G22430,AT1G23310,AT1G23550,AT1G24530,AT1G32550,AT1G42430,AT1G43160,AT1G48460,AT1G53000,AT1G53750,AT1G53800,AT1G55480,AT1G60950,AT1G61520,AT1G64150,AT1G66725,AT1G67090,AT1G67120,AT1G67700,AT1G72030,AT1G72090,AT1G72610,AT1G73170,AT1G73920…	AT1G03600,AT1G03630,AT1G07150,AT1G11700,AT1G11840,AT1G13740,AT1G15340,AT1G18060,AT1G18710,AT1G19350,AT1G20440,AT1G20450,AT1G22430,AT1G23310,AT1G24530,AT1G29930,AT1G30380,AT1G30520,AT1G31330,AT1G31750,AT1G32200,AT1G43160,AT1G53000,AT1G55480,AT1G60950,AT1G61520,AT1G64150,AT1G69610,AT1G70410,AT1G70420,AT1G72030,AT1G73170,AT1G73920,AT1G74850,AT1G78680,AT1G78995,AT1G79770,AT2G01280,AT2G02070,AT2G02130…
4	AT2G36270	ABI5	13	136	PWM2904	DAP-seq	ABI5_col	18	5.64e-06	0.000561903	136	AT1G03530,AT1G03600,AT1G07510,AT1G11380,AT1G11700,AT1G11840,AT1G13740,AT1G13930,AT1G17200,AT1G18400,AT1G18710,AT1G19350,AT1G20340,AT1G20450,AT1G20810,AT1G24530,AT1G30320,AT1G30520,AT1G31710,AT1G32550,AT1G42430,AT1G43160,AT1G44000,AT1G50020,AT1G55480,AT1G60950,AT1G61520,AT1G62780,AT1G66725,AT1G67090,AT1G67700,AT1G70420,AT1G73170,AT1G73920,AT1G75690,AT1G76100,AT1G78995,AT1G79770,AT2G06025,AT2G13360…	AT1G03600,AT1G03630,AT1G07150,AT1G11700,AT1G11840,AT1G13740,AT1G15340,AT1G18060,AT1G18710,AT1G19350,AT1G20440,AT1G20450,AT1G22430,AT1G23310,AT1G24530,AT1G29930,AT1G30380,AT1G30520,AT1G31330,AT1G31750,AT1G32200,AT1G43160,AT1G53000,AT1G55480,AT1G60950,AT1G61520,AT1G64150,AT1G69610,AT1G70410,AT1G70420,AT1G72030,AT1G73170,AT1G73920,AT1G74850,AT1G78680,AT1G78995,AT1G79770,AT2G01280,AT2G02070,AT2G02130…
3	AT4G01120	ATBZIP54	0	137	PWM1232	CisBP	M0262_1.01	14	3.83e-07	4.9e-05	59	AT1G06000,AT1G14345,AT1G15820,AT1G28670,AT1G30070,AT1G45474,AT1G49660,AT1G52230,AT1G53670,AT1G56580,AT1G66130,AT1G68830,AT1G72500,AT1G75460,AT1G79270,AT2G19310,AT2G30040,AT2G37240,AT2G43340,AT2G44940,AT2G46800,AT2G47270,AT3G13900,AT3G15810,AT3G21150,AT3G21560,AT3G23530,AT3G23810,AT3G27170,AT3G46100,AT3G54890,AT3G54900,AT3G54990,AT4G01050,AT4G05180,AT4G13010,AT4G14690,AT4G23630,AT4G25130,AT4G30460…	AT1G01320,AT1G06040,AT1G06430,AT1G06690,AT1G07400,AT1G08380,AT1G10960,AT1G12800,AT1G14345,AT1G15290,AT1G17100,AT1G19720,AT1G21065,AT1G22750,AT1G22850,AT1G27480,AT1G31940,AT1G45230,AT1G45474,AT1G45688,AT1G47200,AT1G47530,AT1G49660,AT1G50732,AT1G51805,AT1G52230,AT1G53670,AT1G54050,AT1G54520,AT1G55960,AT1G56580,AT1G60270,AT1G66130,AT1G67030,AT1G68830,AT1G72500,AT1G74730,AT1G75100,AT1G75460,AT1G78070…
2	AT5G20240	PI	33	141	PWM2159	JASPAR	MA0559.1	593	0.00237643	0.00737187	86	AT1G01090,AT1G04680,AT1G06850,AT1G09570,AT1G15210,AT1G19870,AT1G25175,AT1G30820,AT1G31040,AT1G32450,AT1G55510,AT1G58030,AT1G62480,AT1G63690,AT1G64640,AT1G68560,AT1G70710,AT1G71970,AT1G75540,AT1G78080,AT1G78130,AT1G78240,AT1G80280,AT2G01450,AT2G17450,AT2G17880,AT2G21880,AT2G25000,AT2G28630,AT2G30740,AT2G30930,AT2G31980,AT2G38120,AT2G41190,AT2G42570,AT2G43680,AT2G45620,AT3G07020,AT3G13460,AT3G17100…	AT1G03870,AT1G04680,AT1G06390,AT1G07240,AT1G07650,AT1G09570,AT1G10070,AT1G10210,AT1G11120,AT1G11260,AT1G12440,AT1G12780,AT1G13260,AT1G14910,AT1G14920,AT1G15670,AT1G15800,AT1G17500,AT1G18200,AT1G19835,AT1G19870,AT1G20620,AT1G21400,AT1G21680,AT1G25320,AT1G27210,AT1G30820,AT1G31040,AT1G50010,AT1G50430,AT1G52190,AT1G54080,AT1G55510,AT1G55810,AT1G64640,AT1G66180,AT1G66350,AT1G70210,AT1G70710,AT1G75295…
2	AT5G20240	PI	33	141	PWM1000	CisBP	M2222_1.01	625	0.00348003	0.0099835	85	AT1G01090,AT1G04680,AT1G06850,AT1G09570,AT1G15210,AT1G19870,AT1G25175,AT1G30820,AT1G31040,AT1G32450,AT1G55510,AT1G58030,AT1G62480,AT1G63690,AT1G64640,AT1G68560,AT1G70710,AT1G71970,AT1G78080,AT1G78130,AT1G78240,AT1G80280,AT2G01450,AT2G17450,AT2G17880,AT2G21880,AT2G25000,AT2G28630,AT2G30740,AT2G30930,AT2G31980,AT2G38120,AT2G41190,AT2G42570,AT2G43680,AT2G45620,AT3G07020,AT3G13460,AT3G17100,AT3G20770…	AT1G03870,AT1G04680,AT1G06390,AT1G07240,AT1G07650,AT1G09570,AT1G10070,AT1G10210,AT1G11120,AT1G11260,AT1G12440,AT1G12780,AT1G13260,AT1G14910,AT1G14920,AT1G15670,AT1G15800,AT1G17500,AT1G18200,AT1G19835,AT1G19870,AT1G20620,AT1G21400,AT1G21680,AT1G25320,AT1G27210,AT1G30820,AT1G31040,AT1G50010,AT1G50430,AT1G52190,AT1G54080,AT1G55510,AT1G55810,AT1G64640,AT1G66180,AT1G66350,AT1G70210,AT1G70710,AT1G75295…
2	AT1G22640	ATMYB3	29	149	PWM2634	JASPAR	MA1038.1	797	0.0101011	0.0233695	82	AT1G01960,AT1G03870,AT1G06570,AT1G06850,AT1G10210,AT1G12780,AT1G13260,AT1G25175,AT1G27210,AT1G31040,AT1G32050,AT1G32460,AT1G42470,AT1G52190,AT1G52740,AT1G60010,AT1G62480,AT1G66180,AT1G66280,AT1G66350,AT1G68690,AT1G72180,AT1G76090,AT1G78080,AT2G16586,AT2G17450,AT2G20120,AT2G23320,AT2G28630,AT2G30440,AT2G33340,AT2G36900,AT2G38120,AT2G42570,AT2G44500,AT2G45430,AT2G47000,AT3G06850,AT3G11080,AT3G15540…	AT1G03870,AT1G06570,AT1G07650,AT1G10130,AT1G11120,AT1G11260,AT1G12080,AT1G12440,AT1G13260,AT1G14740,AT1G17500,AT1G19540,AT1G19870,AT1G21980,AT1G22110,AT1G28260,AT1G29025,AT1G30820,AT1G31040,AT1G32090,AT1G32170,AT1G42470,AT1G52190,AT1G53830,AT1G54100,AT1G55510,AT1G56140,AT1G59870,AT1G60010,AT1G62480,AT1G63690,AT1G64660,AT1G66180,AT1G66280,AT1G66350,AT1G68560,AT1G70210,AT1G70710,AT1G71970,AT1G74660…
2	AT1G22640	ATMYB3	29	149	PWM1105	CisBP	M1221_1.01	928	0.0192419	0.0373789	80	AT1G01960,AT1G03870,AT1G06570,AT1G06850,AT1G10210,AT1G12780,AT1G13260,AT1G25175,AT1G27210,AT1G31040,AT1G32050,AT1G32460,AT1G42470,AT1G52190,AT1G52740,AT1G60010,AT1G62480,AT1G66180,AT1G66280,AT1G66350,AT1G68690,AT1G72180,AT1G76090,AT1G78080,AT2G16586,AT2G17450,AT2G20120,AT2G23320,AT2G28630,AT2G30440,AT2G33340,AT2G36900,AT2G38120,AT2G39350,AT2G42570,AT2G44500,AT2G45430,AT2G47000,AT3G06850,AT3G11080…	AT1G03870,AT1G06570,AT1G07650,AT1G10130,AT1G11120,AT1G11260,AT1G12080,AT1G12440,AT1G13260,AT1G14740,AT1G17500,AT1G19540,AT1G19870,AT1G21980,AT1G22110,AT1G28260,AT1G29025,AT1G30820,AT1G31040,AT1G32090,AT1G32170,AT1G42470,AT1G52190,AT1G53830,AT1G54100,AT1G55510,AT1G56140,AT1G59870,AT1G60010,AT1G62480,AT1G63690,AT1G64660,AT1G66180,AT1G66280,AT1G66350,AT1G68560,AT1G70210,AT1G70710,AT1G71970,AT1G74660…
3	AT2G46270	GBF3	8	151	PWM2930	DAP-seq	GBF3_col	12	1.64e-07	2.68e-05	60	AT1G05140,AT1G06430,AT1G10960,AT1G14345,AT1G15290,AT1G15820,AT1G19670,AT1G22750,AT1G22850,AT1G27480,AT1G49660,AT1G50732,AT1G52230,AT1G53670,AT1G54050,AT1G66130,AT1G72500,AT1G74730,AT1G75460,AT2G05100,AT2G06520,AT2G30040,AT2G34460,AT2G37240,AT2G38210,AT2G38230,AT2G43340,AT2G46640,AT2G46800,AT3G05800,AT3G09440,AT3G14650,AT3G21150,AT3G21560,AT3G57062,AT4G01050,AT4G05180,AT4G10340,AT4G13010,AT4G14210…	AT1G01320,AT1G06000,AT1G06040,AT1G06430,AT1G06690,AT1G07400,AT1G08380,AT1G10960,AT1G12800,AT1G14345,AT1G15290,AT1G15820,AT1G17100,AT1G19720,AT1G21065,AT1G22750,AT1G22850,AT1G27480,AT1G31940,AT1G45474,AT1G45688,AT1G47200,AT1G47530,AT1G49660,AT1G50732,AT1G51805,AT1G53670,AT1G54050,AT1G54520,AT1G55960,AT1G56580,AT1G62600,AT1G66130,AT1G67030,AT1G68520,AT1G68830,AT1G72500,AT1G74730,AT1G75100,AT1G75460…
3	AT2G46270	GBF3	8	151	PWM951	CisBP	M0260_1.01	21	1.94e-06	0.000183446	57	AT1G14345,AT1G15820,AT1G19670,AT1G28670,AT1G30070,AT1G45474,AT1G49660,AT1G52230,AT1G53670,AT1G56580,AT1G66130,AT1G68830,AT1G72500,AT1G75460,AT1G79270,AT2G05070,AT2G19310,AT2G30040,AT2G37240,AT2G37970,AT2G43340,AT2G44940,AT2G47270,AT3G21150,AT3G21560,AT3G23530,AT3G27170,AT3G46100,AT3G47430,AT3G54890,AT3G54900,AT4G01050,AT4G05180,AT4G13010,AT4G14690,AT4G23630,AT4G25130,AT4G30460,AT4G34630,AT4G34740…	AT1G01320,AT1G06000,AT1G06040,AT1G06430,AT1G06690,AT1G07400,AT1G08380,AT1G10960,AT1G12800,AT1G14345,AT1G15290,AT1G15820,AT1G17100,AT1G19720,AT1G21065,AT1G22750,AT1G22850,AT1G27480,AT1G31940,AT1G45474,AT1G45688,AT1G47200,AT1G47530,AT1G49660,AT1G50732,AT1G51805,AT1G53670,AT1G54050,AT1G54520,AT1G55960,AT1G56580,AT1G62600,AT1G66130,AT1G67030,AT1G68520,AT1G68830,AT1G72500,AT1G74730,AT1G75100,AT1G75460…
2	AT2G43010	AtPIF4	11	153	PWM818	CisBP	M2224_1.01	35	5.77e-09	3.83e-07	110	AT1G01240,AT1G01260,AT1G04820,AT1G05890,AT1G06850,AT1G11545,AT1G12920,AT1G13260,AT1G15670,AT1G17810,AT1G19530,AT1G19835,AT1G20620,AT1G21400,AT1G21680,AT1G27600,AT1G30820,AT1G50430,AT1G52190,AT1G53830,AT1G53840,AT1G54080,AT1G54100,AT1G55810,AT1G64640,AT1G68690,AT1G74660,AT1G75500,AT1G78150,AT1G78210,AT1G78700,AT1G78895,AT1G80240,AT1G80280,AT2G14878,AT2G14890,AT2G14900,AT2G19800,AT2G20750,AT2G33150…	AT1G01260,AT1G03790,AT1G03870,AT1G06390,AT1G06850,AT1G08590,AT1G09570,AT1G11120,AT1G11545,AT1G12080,AT1G12440,AT1G13260,AT1G14910,AT1G14920,AT1G15210,AT1G15670,AT1G15800,AT1G17500,AT1G19835,AT1G20190,AT1G20620,AT1G21400,AT1G21980,AT1G23052,AT1G30820,AT1G32170,AT1G52190,AT1G53830,AT1G54100,AT1G60010,AT1G62480,AT1G64640,AT1G64660,AT1G66180,AT1G66350,AT1G68560,AT1G70210,AT1G70710,AT1G71970,AT1G74660…
2	AT2G43010	AtPIF4	11	153	PWM2161	JASPAR	MA0561.1	107	5.18e-07	1.01e-05	103	AT1G01240,AT1G04820,AT1G05890,AT1G06850,AT1G11545,AT1G12920,AT1G13260,AT1G15670,AT1G19530,AT1G19835,AT1G20620,AT1G21400,AT1G21680,AT1G27600,AT1G30820,AT1G50430,AT1G52190,AT1G54080,AT1G54100,AT1G55810,AT1G64640,AT1G68690,AT1G74660,AT1G75500,AT1G78150,AT1G78210,AT1G78700,AT1G78895,AT1G80240,AT1G80280,AT2G14878,AT2G19800,AT2G20750,AT2G33150,AT2G33340,AT2G36320,AT2G36900,AT2G38400,AT2G38530,AT2G39350…	AT1G01260,AT1G03790,AT1G03870,AT1G06390,AT1G06850,AT1G08590,AT1G09570,AT1G11120,AT1G11545,AT1G12080,AT1G12440,AT1G13260,AT1G14910,AT1G14920,AT1G15210,AT1G15670,AT1G15800,AT1G17500,AT1G19835,AT1G20190,AT1G20620,AT1G21400,AT1G21980,AT1G23052,AT1G30820,AT1G32170,AT1G52190,AT1G53830,AT1G54100,AT1G60010,AT1G62480,AT1G64640,AT1G64660,AT1G66180,AT1G66350,AT1G68560,AT1G70210,AT1G70710,AT1G71970,AT1G74660…
2	AT2G46680	ATHB7	27	155	PWM3156	DAP-seq	ATHB7_col	708	0.00502985	0.0133213	84	AT1G01180,AT1G01240,AT1G01260,AT1G04680,AT1G06850,AT1G07530,AT1G07650,AT1G11120,AT1G11260,AT1G12080,AT1G15210,AT1G18200,AT1G19870,AT1G21980,AT1G22110,AT1G27130,AT1G28260,AT1G29025,AT1G32170,AT1G32450,AT1G54100,AT1G55510,AT1G56140,AT1G60610,AT1G62770,AT1G64230,AT1G70990,AT1G72180,AT1G75780,AT1G76090,AT1G78150,AT1G78970,AT2G21880,AT2G24580,AT2G37130,AT2G38120,AT2G39350,AT2G41190,AT2G42430,AT2G42570…	AT1G01260,AT1G01710,AT1G03790,AT1G03870,AT1G06570,AT1G07650,AT1G11260,AT1G12080,AT1G12440,AT1G12780,AT1G13260,AT1G14740,AT1G14920,AT1G15670,AT1G17500,AT1G19530,AT1G19540,AT1G19835,AT1G19870,AT1G20620,AT1G21980,AT1G23060,AT1G27290,AT1G28260,AT1G29025,AT1G32090,AT1G32170,AT1G45015,AT1G53840,AT1G54080,AT1G54100,AT1G56140,AT1G58030,AT1G59870,AT1G60010,AT1G60140,AT1G62480,AT1G63690,AT1G64230,AT1G64640…
5	AT2G46270	GBF3	9	155	PWM951	CisBP	M0260_1.01	15	2.11e-05	0.00251653	60	AT1G06680,AT1G08200,AT1G12370,AT1G18660,AT1G31800,AT1G32060,AT1G44575,AT1G52100,AT1G52220,AT1G54500,AT1G54780,AT1G62750,AT1G68010,AT1G69870,AT1G70000,AT1G79040,AT1G80340,AT2G01590,AT2G15020,AT2G15970,AT2G21330,AT2G21970,AT2G30150,AT2G31750,AT2G35260,AT2G39730,AT2G41720,AT2G42600,AT3G01060,AT3G10270,AT3G15520,AT3G17040,AT3G21750,AT3G24190,AT3G46780,AT3G50820,AT3G54050,AT3G55800,AT3G56090,AT3G57010…	AT1G03130,AT1G05190,AT1G06680,AT1G07010,AT1G07320,AT1G08200,AT1G10370,AT1G11860,AT1G12370,AT1G12900,AT1G13670,AT1G14150,AT1G15140,AT1G15500,AT1G15980,AT1G16080,AT1G16720,AT1G18660,AT1G23740,AT1G25440,AT1G31800,AT1G32060,AT1G35680,AT1G44575,AT1G51400,AT1G52220,AT1G54500,AT1G54780,AT1G57770,AT1G60000,AT1G60590,AT1G60600,AT1G65070,AT1G69870,AT1G70000,AT1G72970,AT1G76080,AT1G79040,AT1G80340,AT2G01590…
5	AT2G46270	GBF3	9	155	PWM2930	DAP-seq	GBF3_col	23	7.81e-05	0.00667136	58	AT1G06680,AT1G14150,AT1G15500,AT1G32060,AT1G44575,AT1G52220,AT1G54500,AT1G54780,AT1G62180,AT1G62750,AT1G68010,AT1G69870,AT1G72970,AT1G76110,AT1G77090,AT1G79040,AT2G01590,AT2G15970,AT2G21330,AT2G21970,AT2G31750,AT2G39800,AT2G41720,AT2G42220,AT3G01060,AT3G06510,AT3G14930,AT3G17040,AT3G18890,AT3G24190,AT3G46780,AT3G50820,AT3G55800,AT3G59780,AT3G61750,AT4G00050,AT4G01150,AT4G03090,AT4G11570,AT4G28660…	AT1G03130,AT1G05190,AT1G06680,AT1G07010,AT1G07320,AT1G08200,AT1G10370,AT1G11860,AT1G12370,AT1G12900,AT1G13670,AT1G14150,AT1G15140,AT1G15500,AT1G15980,AT1G16080,AT1G16720,AT1G18660,AT1G23740,AT1G25440,AT1G31800,AT1G32060,AT1G35680,AT1G44575,AT1G51400,AT1G52220,AT1G54500,AT1G54780,AT1G57770,AT1G60000,AT1G60590,AT1G60600,AT1G65070,AT1G69870,AT1G70000,AT1G72970,AT1G76080,AT1G79040,AT1G80340,AT2G01590…
2	AT5G04340	C2H2	10	193	PWM1075	CisBP	M0350_1.01	579	0.00237643	0.00737187	86	AT1G01960,AT1G05890,AT1G10130,AT1G13260,AT1G15210,AT1G21980,AT1G25175,AT1G27210,AT1G29025,AT1G30820,AT1G32090,AT1G32450,AT1G33610,AT1G42470,AT1G50010,AT1G53280,AT1G54080,AT1G54100,AT1G58030,AT1G60010,AT1G65310,AT1G66180,AT1G74660,AT1G75500,AT1G78080,AT1G78240,AT1G80280,AT2G01190,AT2G01450,AT2G07180,AT2G14170,AT2G24300,AT2G28630,AT2G30440,AT2G33340,AT2G38120,AT2G39700,AT2G42570,AT2G42890,AT2G43750…	AT1G01180,AT1G01260,AT1G02850,AT1G03790,AT1G03870,AT1G04680,AT1G06570,AT1G06850,AT1G07240,AT1G07650,AT1G10070,AT1G11260,AT1G12440,AT1G12780,AT1G13210,AT1G13260,AT1G14740,AT1G15670,AT1G15800,AT1G16930,AT1G17500,AT1G19530,AT1G19835,AT1G19870,AT1G20620,AT1G21400,AT1G21680,AT1G21980,AT1G22110,AT1G27130,AT1G27210,AT1G27290,AT1G28260,AT1G29025,AT1G30820,AT1G32170,AT1G33610,AT1G42470,AT1G45015,AT1G53830…
4	AT3G19290	ABF4	4	205	PWM746	AGRIS		67	0.00109688	0.0312176	123	AT1G03530,AT1G07150,AT1G07510,AT1G11380,AT1G11700,AT1G11840,AT1G13740,AT1G17200,AT1G17220,AT1G18400,AT1G18710,AT1G19350,AT1G20090,AT1G20450,AT1G20810,AT1G24530,AT1G29920,AT1G29930,AT1G31710,AT1G32550,AT1G42430,AT1G43160,AT1G53750,AT1G55480,AT1G58848,AT1G60950,AT1G61520,AT1G62780,AT1G64900,AT1G67090,AT1G67700,AT1G72030,AT1G72090,AT1G75690,AT1G78995,AT1G80480,AT2G13360,AT2G25530,AT2G28510,AT2G29090…	AT1G03600,AT1G03630,AT1G06002,AT1G07150,AT1G08920,AT1G10930,AT1G11380,AT1G11700,AT1G11840,AT1G13740,AT1G13930,AT1G15340,AT1G16880,AT1G18400,AT1G18710,AT1G19350,AT1G20340,AT1G20440,AT1G20810,AT1G22430,AT1G23310,AT1G23550,AT1G24265,AT1G24530,AT1G29070,AT1G29930,AT1G30320,AT1G30380,AT1G30520,AT1G31330,AT1G31580,AT1G42550,AT1G43160,AT1G50020,AT1G53000,AT1G53460,AT1G55480,AT1G60950,AT1G61520,AT1G62780…
2	AT3G19290	ABF4	23	214	PWM966	CisBP	M0253_1.01	144	1.68e-06	2.28e-05	101	AT1G01240,AT1G01710,AT1G03870,AT1G04820,AT1G06570,AT1G13260,AT1G15800,AT1G19530,AT1G19835,AT1G20620,AT1G21400,AT1G27600,AT1G32450,AT1G42470,AT1G50010,AT1G50430,AT1G53830,AT1G53840,AT1G62480,AT1G64660,AT1G66280,AT1G70210,AT1G70710,AT1G78080,AT1G78210,AT1G78700,AT2G07180,AT2G14878,AT2G14890,AT2G14900,AT2G19800,AT2G21050,AT2G25964,AT2G26355,AT2G34020,AT2G36320,AT2G36900,AT2G38120,AT2G38400,AT2G38530…	AT1G01260,AT1G01710,AT1G03790,AT1G03870,AT1G04680,AT1G04820,AT1G06570,AT1G07040,AT1G07240,AT1G07530,AT1G07650,AT1G10070,AT1G11260,AT1G11545,AT1G12080,AT1G12440,AT1G12780,AT1G13260,AT1G14740,AT1G14920,AT1G14920,AT1G15670,AT1G15800,AT1G17500,AT1G19530,AT1G19540,AT1G19835,AT1G19870,AT1G20620,AT1G21400,AT1G21680,AT1G21980,AT1G22110,AT1G27290,AT1G27600,AT1G28260,AT1G29025,AT1G30820,AT1G31040,AT1G32170…
2	AT3G19290	ABF4	23	214	PWM746	AGRIS		262	2.58e-05	0.000192854	96	AT1G01240,AT1G02840,AT1G02850,AT1G03790,AT1G05890,AT1G06850,AT1G12080,AT1G12920,AT1G13260,AT1G15800,AT1G19530,AT1G19835,AT1G20620,AT1G21680,AT1G27600,AT1G30820,AT1G32450,AT1G52190,AT1G53830,AT1G53840,AT1G54080,AT1G56140,AT1G62480,AT1G68690,AT1G70710,AT1G76410,AT1G78150,AT1G78240,AT1G78700,AT1G78895,AT1G80570,AT2G17880,AT2G19800,AT2G24300,AT2G33150,AT2G36900,AT2G38530,AT2G39350,AT2G40420,AT2G41190…	AT1G01260,AT1G01710,AT1G03790,AT1G03870,AT1G04680,AT1G04820,AT1G06570,AT1G07040,AT1G07240,AT1G07530,AT1G07650,AT1G10070,AT1G11260,AT1G11545,AT1G12080,AT1G12440,AT1G12780,AT1G13260,AT1G14740,AT1G14920,AT1G14920,AT1G15670,AT1G15800,AT1G17500,AT1G19530,AT1G19540,AT1G19835,AT1G19870,AT1G20620,AT1G21400,AT1G21680,AT1G21980,AT1G22110,AT1G27290,AT1G27600,AT1G28260,AT1G29025,AT1G30820,AT1G31040,AT1G32170…
2	AT5G13790	AGL15	2	233	PWM3200	DAP-seq	AGL15_col	659	0.00348003	0.0099835	85	AT1G01710,AT1G04820,AT1G07650,AT1G11000,AT1G12080,AT1G12780,AT1G13260,AT1G19400,AT1G19530,AT1G20620,AT1G22110,AT1G27600,AT1G32450,AT1G33610,AT1G52190,AT1G53830,AT1G54100,AT1G55810,AT1G56140,AT1G60140,AT1G65310,AT1G75540,AT1G78130,AT1G80280,AT2G14170,AT2G14890,AT2G17450,AT2G17880,AT2G20750,AT2G25000,AT2G28570,AT2G28630,AT2G30990,AT2G36320,AT2G38120,AT2G39350,AT2G42010,AT2G43070,AT2G47000,AT3G02170…	AT1G01180,AT1G01260,AT1G01710,AT1G01960,AT1G02850,AT1G03870,AT1G04680,AT1G04820,AT1G06390,AT1G06570,AT1G07530,AT1G07650,AT1G10070,AT1G10210,AT1G11000,AT1G11260,AT1G12080,AT1G12440,AT1G12780,AT1G13210,AT1G13260,AT1G14740,AT1G14910,AT1G14920,AT1G15210,AT1G15670,AT1G15800,AT1G15840,AT1G17500,AT1G17810,AT1G19400,AT1G19530,AT1G19835,AT1G19870,AT1G20620,AT1G21400,AT1G21980,AT1G22110,AT1G25320,AT1G27130…
2	AT5G67300	ATMYB44	9	255	PWM73	AthaMAP	T02559	1048	0.026035	0.0466342	79	AT1G01710,AT1G06850,AT1G10130,AT1G11260,AT1G12080,AT1G12780,AT1G13260,AT1G15210,AT1G15840,AT1G19540,AT1G21400,AT1G21980,AT1G23060,AT1G42470,AT1G50010,AT1G52190,AT1G52830,AT1G53830,AT1G55510,AT1G56140,AT1G59870,AT1G60140,AT1G66180,AT1G70710,AT1G71970,AT1G75540,AT1G80280,AT2G17450,AT2G20770,AT2G30930,AT2G36220,AT2G36900,AT2G38120,AT2G38400,AT2G39350,AT2G39700,AT2G40000,AT2G43400,AT2G43680,AT2G45430…	AT1G01260,AT1G03790,AT1G03870,AT1G04680,AT1G05620,AT1G06390,AT1G06570,AT1G06850,AT1G07240,AT1G07530,AT1G07650,AT1G08590,AT1G10070,AT1G10130,AT1G11260,AT1G12440,AT1G12780,AT1G13210,AT1G13260,AT1G14740,AT1G14920,AT1G15210,AT1G15670,AT1G15800,AT1G15840,AT1G16930,AT1G17500,AT1G19530,AT1G19540,AT1G19835,AT1G19870,AT1G20620,AT1G21400,AT1G21680,AT1G21980,AT1G22110,AT1G23060,AT1G27130,AT1G27210,AT1G27290…
2	AT4G27410	ANAC072	1	261	PWM348	AthaMAP	T07624	474	0.000699937	0.00283293	89	AT1G03870,AT1G04680,AT1G05890,AT1G06570,AT1G11000,AT1G11120,AT1G13260,AT1G19400,AT1G19870,AT1G21980,AT1G23060,AT1G26580,AT1G27600,AT1G28260,AT1G52190,AT1G52740,AT1G54100,AT1G54630,AT1G62770,AT1G66350,AT1G70210,AT1G70710,AT1G76090,AT1G76410,AT1G78130,AT1G78210,AT1G78700,AT2G01190,AT2G14890,AT2G20770,AT2G21660,AT2G24300,AT2G25000,AT2G30440,AT2G33340,AT2G36220,AT2G38120,AT2G43070,AT2G44500,AT2G46970…	AT1G01180,AT1G01260,AT1G02850,AT1G03790,AT1G03870,AT1G04680,AT1G05620,AT1G05890,AT1G06570,AT1G06850,AT1G07040,AT1G07240,AT1G07650,AT1G08590,AT1G10070,AT1G11260,AT1G11545,AT1G12080,AT1G12780,AT1G12920,AT1G13210,AT1G13260,AT1G14740,AT1G14910,AT1G14920,AT1G15670,AT1G15800,AT1G16930,AT1G17500,AT1G19400,AT1G19530,AT1G19540,AT1G19835,AT1G19870,AT1G20620,AT1G21400,AT1G21680,AT1G22110,AT1G23060,AT1G26580…
2	AT4G34000	ABF3	1	295	PWM2529	JASPAR	MA0930.1	390	0.000290497	0.00138159	91	AT1G01240,AT1G04820,AT1G06570,AT1G11000,AT1G19530,AT1G19835,AT1G19870,AT1G20620,AT1G21400,AT1G31040,AT1G42470,AT1G50010,AT1G55810,AT1G60610,AT1G64660,AT1G68690,AT1G70210,AT1G70710,AT1G75500,AT1G78080,AT1G78210,AT1G80240,AT1G80280,AT2G01190,AT2G07180,AT2G14170,AT2G14878,AT2G19800,AT2G21050,AT2G33340,AT2G34020,AT2G34690,AT2G36320,AT2G36900,AT2G38120,AT2G38530,AT2G43070,AT2G47780,AT3G06850,AT3G12710…	AT1G01260,AT1G01710,AT1G03790,AT1G03870,AT1G04680,AT1G04820,AT1G06570,AT1G06850,AT1G07040,AT1G07240,AT1G07530,AT1G07650,AT1G08590,AT1G09570,AT1G10070,AT1G11260,AT1G11545,AT1G12080,AT1G12440,AT1G12780,AT1G13210,AT1G13260,AT1G14740,AT1G14910,AT1G14920,AT1G15670,AT1G15800,AT1G17500,AT1G19400,AT1G19530,AT1G19835,AT1G19870,AT1G20620,AT1G21400,AT1G21680,AT1G21980,AT1G22110,AT1G23052,AT1G23060,AT1G26580…
2	AT4G34000	ABF3	1	295	PWM954	CisBP	M0263_1.01	442	0.00045382	0.00195601	90	AT1G01240,AT1G04820,AT1G06570,AT1G11000,AT1G15210,AT1G19530,AT1G19835,AT1G19870,AT1G20620,AT1G21400,AT1G31040,AT1G42470,AT1G50010,AT1G52830,AT1G55810,AT1G60610,AT1G64660,AT1G68690,AT1G70210,AT1G70710,AT1G75500,AT1G78080,AT1G78210,AT1G80240,AT1G80280,AT2G01190,AT2G07180,AT2G14170,AT2G14878,AT2G19800,AT2G21050,AT2G33340,AT2G34020,AT2G34690,AT2G36320,AT2G36900,AT2G38120,AT2G38530,AT2G43070,AT2G47780…	AT1G01260,AT1G01710,AT1G03790,AT1G03870,AT1G04680,AT1G04820,AT1G06570,AT1G06850,AT1G07040,AT1G07240,AT1G07530,AT1G07650,AT1G08590,AT1G09570,AT1G10070,AT1G11260,AT1G11545,AT1G12080,AT1G12440,AT1G12780,AT1G13210,AT1G13260,AT1G14740,AT1G14910,AT1G14920,AT1G15670,AT1G15800,AT1G17500,AT1G19400,AT1G19530,AT1G19835,AT1G19870,AT1G20620,AT1G21400,AT1G21680,AT1G21980,AT1G22110,AT1G23052,AT1G23060,AT1G26580…
4	AT5G04760	AT5G04760	3	298	PWM820	CisBP	M1238_1.01	28	2.18e-05	0.00150246	133	AT1G03600,AT1G06180,AT1G08520,AT1G08540,AT1G08920,AT1G10522,AT1G16880,AT1G17220,AT1G18730,AT1G20220,AT1G20340,AT1G21700,AT1G22700,AT1G23550,AT1G24265,AT1G28060,AT1G28110,AT1G29070,AT1G29530,AT1G29850,AT1G30520,AT1G31710,AT1G32200,AT1G33040,AT1G42430,AT1G49010,AT1G50020,AT1G53000,AT1G58080,AT1G61520,AT1G64150,AT1G67090,AT1G67120,AT1G67700,AT1G68990,AT1G69070,AT1G72440,AT1G73530,AT1G75690,AT1G79050…	AT1G01750,AT1G03160,AT1G03457,AT1G03600,AT1G03630,AT1G06002,AT1G07050,AT1G07150,AT1G08520,AT1G08540,AT1G08920,AT1G09340,AT1G11380,AT1G11700,AT1G13930,AT1G15260,AT1G15340,AT1G16880,AT1G17220,AT1G17970,AT1G18400,AT1G18710,AT1G19350,AT1G19570,AT1G20340,AT1G20440,AT1G20450,AT1G21500,AT1G22230,AT1G22430,AT1G22700,AT1G23310,AT1G23550,AT1G24265,AT1G24530,AT1G26770,AT1G28060,AT1G29070,AT1G29530,AT1G29880…
2	AT5G04760	AT5G04760	10	305	PWM820	CisBP	M1238_1.01	995	0.0192419	0.0373789	80	AT1G01180,AT1G03790,AT1G03870,AT1G05620,AT1G06390,AT1G10130,AT1G13260,AT1G14910,AT1G15670,AT1G19835,AT1G20620,AT1G23060,AT1G25320,AT1G32170,AT1G32450,AT1G42470,AT1G52190,AT1G54080,AT1G58030,AT1G66280,AT1G70710,AT1G71410,AT1G78895,AT2G01450,AT2G11240,AT2G17880,AT2G20770,AT2G21880,AT2G24300,AT2G24580,AT2G28570,AT2G30740,AT2G33150,AT2G33340,AT2G34020,AT2G36900,AT2G37130,AT2G39350,AT2G42010,AT2G42780…	AT1G01260,AT1G02850,AT1G03790,AT1G03870,AT1G04680,AT1G04820,AT1G05620,AT1G06390,AT1G06570,AT1G07530,AT1G07650,AT1G08590,AT1G09570,AT1G10070,AT1G11120,AT1G11260,AT1G11545,AT1G12080,AT1G12780,AT1G13210,AT1G13260,AT1G14740,AT1G14910,AT1G14920,AT1G15670,AT1G15800,AT1G15840,AT1G17500,AT1G18200,AT1G19400,AT1G19530,AT1G19540,AT1G19835,AT1G19870,AT1G20190,AT1G20620,AT1G21400,AT1G21680,AT1G21980,AT1G22110…
2	AT4G01120	ATBZIP54	24	315	PWM1232	CisBP	M0262_1.01	75	2.82e-07	6.93e-06	104	AT1G01240,AT1G01260,AT1G01710,AT1G03870,AT1G06850,AT1G10070,AT1G12080,AT1G13260,AT1G15800,AT1G17810,AT1G19530,AT1G20620,AT1G21400,AT1G27290,AT1G32450,AT1G32460,AT1G55510,AT1G62480,AT1G63690,AT1G64660,AT1G66280,AT1G70710,AT1G72180,AT1G78700,AT2G07180,AT2G14878,AT2G17450,AT2G17880,AT2G19800,AT2G21050,AT2G25964,AT2G28630,AT2G33150,AT2G33340,AT2G36220,AT2G39350,AT2G42570,AT2G44500,AT2G47780,AT3G01516…	AT1G01180,AT1G01260,AT1G01710,AT1G03790,AT1G03870,AT1G04680,AT1G04820,AT1G05620,AT1G06570,AT1G06850,AT1G07040,AT1G07240,AT1G07530,AT1G07650,AT1G08590,AT1G10070,AT1G10130,AT1G11120,AT1G11260,AT1G11545,AT1G11592,AT1G12080,AT1G12440,AT1G12780,AT1G13210,AT1G13260,AT1G14740,AT1G14910,AT1G14920,AT1G15670,AT1G15800,AT1G17500,AT1G19400,AT1G19530,AT1G19540,AT1G19835,AT1G19870,AT1G20620,AT1G21400,AT1G21680…
2	AT4G01120	ATBZIP54	24	315	PWM1233	CisBP	M0262_1.01	247	2.58e-05	0.000192854	96	AT1G01090,AT1G01710,AT1G02850,AT1G03870,AT1G06850,AT1G11120,AT1G11260,AT1G13260,AT1G15800,AT1G20620,AT1G21400,AT1G21980,AT1G26580,AT1G27210,AT1G28260,AT1G30820,AT1G32450,AT1G58030,AT1G62480,AT1G63690,AT1G65310,AT1G75500,AT1G78895,AT2G21880,AT2G28630,AT2G30440,AT2G34690,AT3G11800,AT3G14050,AT3G16240,AT3G17580,AT3G18200,AT3G25717,AT3G26180,AT3G28910,AT3G43270,AT3G43690,AT3G45040,AT3G57550,AT3G58850…	AT1G01180,AT1G01260,AT1G01710,AT1G03790,AT1G03870,AT1G04680,AT1G04820,AT1G05620,AT1G06570,AT1G06850,AT1G07040,AT1G07240,AT1G07530,AT1G07650,AT1G08590,AT1G10070,AT1G10130,AT1G11120,AT1G11260,AT1G11545,AT1G11592,AT1G12080,AT1G12440,AT1G12780,AT1G13210,AT1G13260,AT1G14740,AT1G14910,AT1G14920,AT1G15670,AT1G15800,AT1G17500,AT1G19400,AT1G19530,AT1G19540,AT1G19835,AT1G19870,AT1G20620,AT1G21400,AT1G21680…
2	AT5G65310	ATHB5	3	316	PWM1430	CisBP	M2532_1.01	156	2.97e-06	3.65e-05	100	AT1G01180,AT1G01240,AT1G01260,AT1G03870,AT1G04680,AT1G06850,AT1G07530,AT1G07650,AT1G08590,AT1G10210,AT1G11260,AT1G13260,AT1G19530,AT1G19870,AT1G20620,AT1G21980,AT1G22110,AT1G27290,AT1G28260,AT1G29025,AT1G32050,AT1G32170,AT1G53830,AT1G53885,AT1G53903,AT1G54100,AT1G56140,AT1G62770,AT1G63690,AT1G64640,AT1G70990,AT1G71410,AT1G75780,AT1G76090,AT1G78150,AT1G78240,AT1G78970,AT2G11240,AT2G14890,AT2G14900…	AT1G01260,AT1G01710,AT1G03790,AT1G03870,AT1G04680,AT1G05620,AT1G06390,AT1G06570,AT1G06850,AT1G07240,AT1G07530,AT1G07650,AT1G08590,AT1G10130,AT1G11120,AT1G11260,AT1G12080,AT1G12440,AT1G12780,AT1G12920,AT1G13210,AT1G13260,AT1G14740,AT1G14910,AT1G14920,AT1G15670,AT1G15800,AT1G15840,AT1G17500,AT1G19400,AT1G19540,AT1G19835,AT1G19870,AT1G20190,AT1G20620,AT1G21400,AT1G21680,AT1G21980,AT1G22110,AT1G23052…
2	AT5G65310	ATHB5	3	316	PWM1719	JASPAR	MA0110.2	365	0.000183594	0.00094322	92	AT1G01180,AT1G01240,AT1G04680,AT1G07650,AT1G08590,AT1G09570,AT1G10210,AT1G11000,AT1G11120,AT1G15670,AT1G19530,AT1G21680,AT1G21980,AT1G27130,AT1G27290,AT1G29025,AT1G31040,AT1G32170,AT1G42470,AT1G52190,AT1G53830,AT1G53885,AT1G53903,AT1G54100,AT1G63690,AT1G70990,AT1G75780,AT1G76090,AT1G78150,AT1G78240,AT1G78970,AT2G07180,AT2G11240,AT2G14170,AT2G20750,AT2G24580,AT2G37130,AT2G38120,AT2G38530,AT2G42380…	AT1G01260,AT1G01710,AT1G03790,AT1G03870,AT1G04680,AT1G05620,AT1G06390,AT1G06570,AT1G06850,AT1G07240,AT1G07530,AT1G07650,AT1G08590,AT1G10130,AT1G11120,AT1G11260,AT1G12080,AT1G12440,AT1G12780,AT1G12920,AT1G13210,AT1G13260,AT1G14740,AT1G14910,AT1G14920,AT1G15670,AT1G15800,AT1G15840,AT1G17500,AT1G19400,AT1G19540,AT1G19835,AT1G19870,AT1G20190,AT1G20620,AT1G21400,AT1G21680,AT1G21980,AT1G22110,AT1G23052…
2	AT5G65310	ATHB5	3	316	PWM3138	DAP-seq	ATHB5_col	401	0.000290497	0.00138159	91	AT1G01180,AT1G01240,AT1G01260,AT1G03870,AT1G04680,AT1G06850,AT1G07530,AT1G07650,AT1G08590,AT1G10210,AT1G11260,AT1G12920,AT1G17500,AT1G20620,AT1G21980,AT1G22110,AT1G23052,AT1G27130,AT1G28260,AT1G32050,AT1G32450,AT1G54100,AT1G55510,AT1G60610,AT1G70990,AT1G71410,AT1G75295,AT1G75780,AT1G76090,AT1G78700,AT1G78970,AT2G20120,AT2G21880,AT2G30740,AT2G33340,AT2G36900,AT2G38120,AT2G38530,AT2G42430,AT2G42570…	AT1G01260,AT1G01710,AT1G03790,AT1G03870,AT1G04680,AT1G05620,AT1G06390,AT1G06570,AT1G06850,AT1G07240,AT1G07530,AT1G07650,AT1G08590,AT1G10130,AT1G11120,AT1G11260,AT1G12080,AT1G12440,AT1G12780,AT1G12920,AT1G13210,AT1G13260,AT1G14740,AT1G14910,AT1G14920,AT1G15670,AT1G15800,AT1G15840,AT1G17500,AT1G19400,AT1G19540,AT1G19835,AT1G19870,AT1G20190,AT1G20620,AT1G21400,AT1G21680,AT1G21980,AT1G22110,AT1G23052…
2	AT5G65310	ATHB5	3	316	PWM395	AGRIS		613	0.00237643	0.00737187	86	AT1G01180,AT1G01240,AT1G01260,AT1G03870,AT1G06850,AT1G07530,AT1G07650,AT1G10210,AT1G11260,AT1G13260,AT1G19530,AT1G19870,AT1G20620,AT1G21980,AT1G29025,AT1G53885,AT1G53903,AT1G54100,AT1G62480,AT1G63690,AT1G64640,AT1G64660,AT1G70990,AT1G71410,AT1G75780,AT1G76090,AT1G78150,AT1G78970,AT1G80380,AT2G14890,AT2G14900,AT2G20750,AT2G21880,AT2G28570,AT2G34690,AT2G36900,AT2G38120,AT2G38530,AT2G42430,AT2G42570…	AT1G01260,AT1G01710,AT1G03790,AT1G03870,AT1G04680,AT1G05620,AT1G06390,AT1G06570,AT1G06850,AT1G07240,AT1G07530,AT1G07650,AT1G08590,AT1G10130,AT1G11120,AT1G11260,AT1G12080,AT1G12440,AT1G12780,AT1G12920,AT1G13210,AT1G13260,AT1G14740,AT1G14910,AT1G14920,AT1G15670,AT1G15800,AT1G15840,AT1G17500,AT1G19400,AT1G19540,AT1G19835,AT1G19870,AT1G20190,AT1G20620,AT1G21400,AT1G21680,AT1G21980,AT1G22110,AT1G23052…
[truncated: 539 more rows]

## Sheet: PD_Cluster_1
maSigPro_cluster	Regulator	Symbol	CO	PD	PWM_num	PWM_source	PWM_name	rank	p-value	q-value	#hits	hits	PDtargets
[truncated: 18 more rows]

## Sheet: PD_Cluster_2
maSigPro_cluster	Regulator	Symbol	CO	PD	PWM_num	PWM_source	PWM_name	rank	p-value	q-value	#hits	hits	PDtargets
[truncated: 142 more rows]

[truncated: 3 more sheets: PD_Cluster_3, PD_Cluster_4, PD_Cluster_5]
