# Supplementary material for: Light regulates xylem cell differentiation via PIF in Arabidopsis
Source: Cell Rep. 2022 Jul 19;40(3):111075. doi: 10.1016/j.celrep.2022.111075 (PMC9638722; doi:10.1016/j.celrep.2022.111075)
Supplement: Data S4. List of oligonucleotides used in this study, related to STAR methods [file mmc5.xlsx]

## Sheet: List of Primers
List of Pimers used in this study	Sequence	Use
CLE44_QPCR_F	GAGCCCTGCTTGAAGTTTTG	QPCR
CLE44_QPCR_R	GGAACTTGTAGGGCCAATGA	QPCR
CLE41_AT3G24770_R	GGCAACATCAAATGACCAAACC	QPCR
CLE41_AT3G24770_F	TTCGAGGAGAACCCTCTTGA	QPCR
PP2A-A3_F	TAACGTGGCCAAAATGATGC	QPCR
PP2A-A3_R	GTTCTCCACAACCGCTTGGT	QPCR
CLE44_pMDC7_F	gaagctagtcgactctagccATGGCAACTACAATTGATC	Cloning
CLE44_pMDC7_R	gcctggatcgactagttaatCTAGTTGGAGATAGGGTTTG	Cloning
pCLE44_H2B_3Venus_F	gatcggggcgcgccctcgagacatcaaggaggcaatgtcc	Cloning
pCLE44_H2B_3Venus_R	ttcttatctgccttcgccatgcaattataaagaagaaaaaaacac	Cloning
H2B_fwd	gcggtatcgctcttcatggATGGCGAAGGCAGATAAGAAAC	Cloning
H2B_rev	accatggatccagcctgcgaAGAACTCGTAAACTTCGTAACC	Cloning
PIF1_SAIL_256_G07_LP	AAGGAAGGAGGAGGAATAGGC	genotyping
PIF1_SAIL_256_G07_RP	CATGAATTTCTCGAGGCTGAG	genotyping
PIF3_Genotyping_F	agagctaatgattcgggcga	genotyping
PIF3_Genotypinng_R	acgattcaaaacagcgcact	genotyping
PIF5_SALK_087012_LP	CGATTTGTTACCCATGGTTTG	genotyping
PIF5_SALK_087012_RP	CCTTGCTCGATTTTTGTTACG	genotyping
PIF4_SAIL_1288_E07_LP	AATACATTTTGCAGGCAATCG	genotyping
PIF4_SAIL_1288_E07_RP	CGTAATGAAGTTGCACGTTTACTC	genotyping
pif3-3 del-F	GGTGTGTATGTGAGAAGGTACATCCATCG	genotyping
pif3-3 del-R	AAGCTTAGCTTTGGTGAGCCTGAAAAGCTC	genotyping
XVE_genotyping_F	GCAGGAAGAGGAAGAAGGGT	genotyping
XVE_genotyping_R	TCAAATCCACAAAGCCTGGC	genotyping
EMSA_CLE44_PBE1_WT_F	gtaatatagtgaggtggtcacatgtaatggattcaatccac	EMSA
EMSA_CLE44_PBE1_WT_R	gtggattgaatccattacatgtgaccacctcactatattac	EMSA
EMSA_CLE44_PBE1_MUT_F	gtaatatagtgaggtggtcacaGgtaatggattcaatccac	EMSA
EMSA_CLE44_PBE1_MUT_R	gtggattgaatccattacCtgtgaccacctcactatattac	EMSA
EMSA_pPIL1_F	taatggcgtgaaggtTCTTTCCGCTCACGTGGGCCTTTTG	EMSA
EMSA_pPIL1_R	CAAAAGGCCCACGTGAGCGGAAAGAaccttcacgccatta	EMSA
pCLE44_ChIP_1_F	tgctcacataaaagggctctt	ChIP_qPCR
pCLE44_ChIP_1_R	tcaaatttccacacacgcact	ChIP_qPCR
pCLE44_ChIP_2_F	ccattgcttgtactaggggat	ChIP_qPCR
pCLE44_ChIP_2_R	gaaaaccccgagagaaaccg	ChIP_qPCR
pCLE44_ChIP_3_F	ccgagaaaattttgggaccca	ChIP_qPCR
pCLE44_ChIP_3_R	gtggtggaagcattcaagca	ChIP_qPCR
pCLE44_ChIP_4_F	gtccaccattttgacctttcga	ChIP_qPCR
pCLE44_ChIP_4_R	agacgtcattactaccaaagca	ChIP_qPCR
