# Supplementary material for: Light regulates xylem cell differentiation via PIF in Arabidopsis
Source: Cell Rep. 2022 Jul 19;40(3):111075. doi: 10.1016/j.celrep.2022.111075 (PMC9638722; doi:10.1016/j.celrep.2022.111075)
Supplement: Data S5. Summary of the data used for the generation of graphs, related to Figures 4P, 4Q, S2A, S2B, S2D, and S2F [file mmc6.xlsx]

## Sheet: Xylem diff graph data
Summary of data used for the generation of graphs (related to figures S2A, S2B, 4P, 4Q, S2D and S2F)
Effect of light wavelenghts on hypocotyl xylem differentiation (Figure S2A)									Degree of hypocotyl xylem differentiation on photoreceptor mutantas (Figure S2B)
Genotype	Condition	variable	N	MEAN	SD	SE			Genotype	variable	N	MEAN	SD	SE
Col0	White_light	Annular	26	0	0	0			Col0	Annular	24	0	0	0
Col0	White_light	Helical	26	0	0	0			Col0	Helical	24	0	0	0
Col0	White_light	Reticulate	26	7.88462	0.652805	0.128026			Col0	Reticulate	24	7.875	0.612372	0.125
Col0	Dark	Annular	26	1.19231	0.849434	0.166588			cry1	Annular	18	0.333333	0.594089	0.140028
Col0	Dark	Helical	26	2.42308	0.577794	0.113315			cry1	Helical	18	2.11111	0.6764	0.159429
Col0	Dark	Reticulate	26	0.807692	0.895287	0.17558			cry1	Reticulate	18	3.44444	0.51131	0.120517
Col0	Blue_Light	Annular	24	0	0	0			cry2	Annular	21	0	0	0
Col0	Blue_Light	Helical	24	0.541667	0.977093	0.199448			cry2	Helical	21	0.047619	0.218218	0.047619
Col0	Blue_Light	Reticulate	24	5.29167	1.08264	0.220992			cry2	Reticulate	21	5.90476	0.70034	0.152827
Col0	Red_Light	Annular	24	0.333333	0.701964	0.143288			phyA	Annular	21	0.047619	0.218218	0.047619
Col0	Red_Light	Helical	24	4.33333	0.816497	0.166667			phyA	Helical	21	0.380952	0.973457	0.212426
Col0	Red_Light	Reticulate	24	0.166667	0.481543	0.0982946			phyA	Reticulate	21	5.19048	1.6006	0.349278
Col0	Far_Red_Light	Annular	24	0	0	0			phyB	Annular	23	0.0434783	0.208514	0.0434783
Col0	Far_Red_Light	Helical	24	3.83333	0.481543	0.0982946			phyB	Helical	23	0.173913	0.491026	0.102386
Col0	Far_Red_Light	Reticulate	24	0.708333	0.690253	0.140897			phyB	Reticulate	23	5.82609	0.576208	0.120148
Xylem cell differentiation after TDIF perturbation - DARK (Figure 4P)									Cotyledon vein differentiation after TDIF perturbation - DARK (Figure 4Q)
Genotype	Treatment	Condition	variable	N	MEAN	SD	SE		Genotype	Condition	Treatment	variable	Cotyledon	N	%
TDIF	DMSO	DARK	Annular	60	0.4	0.785461	0.101403		XVE:CLE44	DARK	DMSO	Cotyledon	only one primary vein	143	95.9732
TDIF	DMSO	DARK	Helical	60	2.31667	1.06551	0.137557		XVE:CLE44	DARK	DMSO	Cotyledon	primary vein + one secondary vein	6	4.02685
TDIF	DMSO	DARK	Reticulate	60	1.98333	0.747689	0.0965263		XVE:CLE44	DARK	DMSO	Cotyledon	primary vein + two secondary vein	0	0
XVE:CLE44	DMSO	DARK	Annular	75	0.813333	0.925514	0.106869		XVE:CLE44	DARK	ESTRADIOL	Cotyledon	only one primary vein	49	98
XVE:CLE44	DMSO	DARK	Helical	75	1.78667	0.758614	0.0875972		XVE:CLE44	DARK	ESTRADIOL	Cotyledon	primary vein + one secondary vein	1	2
XVE:CLE44	DMSO	DARK	Reticulate	75	1.66667	0.759326	0.0876795		XVE:CLE44	DARK	ESTRADIOL	Cotyledon	primary vein + two secondary vein	0	0
XVE:CLE44	ESTRADIOL	DARK	Annular	25	0.72	0.678233	0.135647		XVE:CLE44 pifq	DARK	DMSO	Cotyledon	only one primary vein	18	10.3448
XVE:CLE44	ESTRADIOL	DARK	Helical	25	1.52	0.585947	0.117189		XVE:CLE44 pifq	DARK	DMSO	Cotyledon	primary vein + one secondary vein	35	20.1149
XVE:CLE44	ESTRADIOL	DARK	Reticulate	25	0.52	0.822598	0.16452		XVE:CLE44 pifq	DARK	DMSO	Cotyledon	primary vein + two secondary vein	121	69.5402
XVE:CLE44 pifq	DMSO	DARK	Annular	87	0.724138	0.898185	0.0962955		XVE:CLE44 pifq	DARK	ESTRADIOL	Cotyledon	only one primary vein	108	94.7368
XVE:CLE44 pifq	DMSO	DARK	Helical	87	2.25287	1.08068	0.115861		XVE:CLE44 pifq	DARK	ESTRADIOL	Cotyledon	primary vein + one secondary vein	4	3.50877
XVE:CLE44 pifq	DMSO	DARK	Reticulate	87	1.85057	0.883028	0.0946705		XVE:CLE44 pifq	DARK	ESTRADIOL	Cotyledon	primary vein + two secondary vein	2	1.75439
XVE:CLE44 pifq	ESTRADIOL	DARK	Annular	57	1.2807	0.901475	0.119403		TDIF	DARK	DMSO	Cotyledon	only one primary vein	28	23.9316
XVE:CLE44 pifq	ESTRADIOL	DARK	Helical	57	1.2807	1.13002	0.149675		TDIF	DARK	DMSO	Cotyledon	primary vein + one secondary vein	38	32.4786
XVE:CLE44 pifq	ESTRADIOL	DARK	Reticulate	57	0.719298	0.881443	0.11675		TDIF	DARK	DMSO	Cotyledon	primary vein + two secondary vein	51	43.5897
Xylem cell differentiation after TDIF perturbation - LIGHT (Figure S2D)									Cotyledon vein differentiation after TDIF perturbation - LIGHT (Figure S2F)
Genotype	Treatment	Condition	variable	N	MEAN	SD	SE		Genotype	Condition	Treatment	variable	Cotyledon	N	%
XVE:CLE44	DMSO	LIGHT	Annular	9	0	0	0		XVE:CLE44	DMSO	LIGHT	Cotyledon	only one primary vein	0	0
XVE:CLE44	DMSO	LIGHT	Helical	9	0	0	0		XVE:CLE44	DMSO	LIGHT	Cotyledon	primary vein + one secondary vein	0	0
XVE:CLE44	DMSO	LIGHT	Reticulate	9	7.11111	0.927961	0.30932		XVE:CLE44	DMSO	LIGHT	Cotyledon	primary vein + two secondary vein	18	100
XVE:CLE44	ESTRADIOL	LIGHT	Annular	11	0	0	0		XVE:CLE44	ESTRADIOL	LIGHT	Cotyledon	only one primary vein	19	86.3636
XVE:CLE44	ESTRADIOL	LIGHT	Helical	11	0	0	0		XVE:CLE44	ESTRADIOL	LIGHT	Cotyledon	primary vein + one secondary vein	0	0
XVE:CLE44	ESTRADIOL	LIGHT	Reticulate	11	5.36364	1.28629	0.387831		XVE:CLE44	ESTRADIOL	LIGHT	Cotyledon	primary vein + two secondary vein	3	13.6364
XVE:CLE44 pifq	DMSO	LIGHT	Annular	16	0	0	0		XVE:CLE44 pifq	DMSO	LIGHT	Cotyledon	only one primary vein	0	0
XVE:CLE44 pifq	DMSO	LIGHT	Helical	16	0	0	0		XVE:CLE44 pifq	DMSO	LIGHT	Cotyledon	primary vein + one secondary vein	0	0
XVE:CLE44 pifq	DMSO	LIGHT	Reticulate	16	8.0625	2.32289	0.580723		XVE:CLE44 pifq	DMSO	LIGHT	Cotyledon	primary vein + two secondary vein	32	100
XVE:CLE44 pifq	ESTRADIOL	LIGHT	Annular	15	0	0	0		XVE:CLE44 pifq	ESTRADIOL	LIGHT	Cotyledon	only one primary vein	21	70
XVE:CLE44 pifq	ESTRADIOL	LIGHT	Helical	15	0	0	0		XVE:CLE44 pifq	ESTRADIOL	LIGHT	Cotyledon	primary vein + one secondary vein	0	0
XVE:CLE44 pifq	ESTRADIOL	LIGHT	Reticulate	15	6.2	1.32017	0.340867		XVE:CLE44 pifq	ESTRADIOL	LIGHT	Cotyledon	primary vein + two secondary vein	9	30
Hypocotyl lenght analysis (Figure 4R)
Genotype	Treatment	Condition	N	MEAN	SD
XVE:CLE44	DMSO	DARK	35	1.37446	0.220343
XVE:CLE44	ESTRADIOL	DARK	31	1.18797	0.17469
XVE:CLE44 pifq	DMSO	DARK	44	0.567705	0.0863141
XVE:CLE44 pifq	ESTRADIOL	DARK	32	0.616688	0.104226
XVE:VND7	DMSO	DARK	21	1.49576	0.203655
XVE:VND7	ESTRADIOL	DARK	21	1.284	0.180415

## Sheet: Anova - Tukey HSD comparisons 
Anova + Tukey HSD comparisons of secondary cell wall arrangements. Related to Figure 4P, S2A and S2B
	XVE:CLE44 (Mock)	XVE:CLE44 (Estradiol)	XVE:CLE44 pifq (Mock)	XVE:CLE44 pifq (Estradiol)
Total	a	b	c	b	ac
Annular	a	a	a	b	c
Helical	a	a	b	a	b
Reticulate	a	b	a	b	a
	White light	Dark	Blue	Red	Far_Red
Total	a	c	b	c	c
Annular	b	a	b	b	b
Helical	d	b	c	a	a
Reticulate	a	c	b	d	cd
	Col0	cry1	cry1	phyA	phyB
Total	a	b	b	b	b
Annular	b	a	b	b	b
Helical	b	a	b	b	b
Reticulate	a	c	b	b	b
